# Supplementary material for: Rationally designed chromosome fusion does not prevent rapid growth of Vibrio natriegens
Source: Commun Biol. 2024 May 2;7:519. doi: 10.1038/s42003-024-06234-1 (PMC11066055; doi:10.1038/s42003-024-06234-1)
Supplement: Supplementary file 3 — Supplementary Data S1 [file 42003_2024_6234_MOESM3_ESM.xlsx]

## Sheet: V. natriegens delta dns
Reference	Start	Stop	S1_exp	S2_exp	S3_exp	S4_stat	S5_stat	S6_stat	norm_A	norm_B	norm_C	norm_E	norm_F	norm_G	ratio_S1/S4	ratio_S2/S5	ratio_S3/S6	norm_S1/S4	norm_S2/S5	norm_S3/S6	mean_norm	STDdev_norm
CP009977_ori_centered	0	1000	844	742	834	1382	1365	1339	0.974308	0.896267	1.0779	0.979733	1.00821	0.951564	0.610709	0.54359	0.622853	0.993177	0.887734	1.12453	1.00181	0.118633
CP009977_ori_centered	1000	2000	974	906	825	1492	1539	1598	1.12438	1.09436	1.06627	1.05772	1.13673	1.13562	0.652815	0.588694	0.51627	1.06165	0.961394	0.932099	0.985048	0.0679388
CP009977_ori_centered	2000	3000	853	835	768	1382	1358	1526	0.984697	1.0086	0.9926	0.979733	1.00304	1.08446	0.617221	0.614875	0.503277	1.00377	1.00415	0.908639	0.972186	0.0550329
CP009977_ori_centered	3000	4000	875	762	711	1438	1373	1509	1.01009	0.920425	0.918931	1.01943	1.01412	1.07237	0.608484	0.554989	0.471173	0.989558	0.90635	0.850678	0.915529	0.0698936
CP009977_ori_centered	4000	5000	821	799	729	1560	1352	1436	0.947757	0.965118	0.942195	1.10592	0.998606	1.0205	0.526282	0.590976	0.50766	0.855876	0.965121	0.916554	0.912517	0.0547344
CP009977_ori_centered	5000	6000	804	744	742	1304	1369	1485	0.928132	0.898683	0.958997	0.924437	1.01116	1.05532	0.616564	0.543462	0.499663	1.0027	0.887526	0.902116	0.93078	0.0627092
CP009977_ori_centered	6000	7000	804	713	692	1294	1277	1461	0.928132	0.861238	0.894374	0.917348	0.94321	1.03826	0.621329	0.55834	0.473648	1.01045	0.911823	0.855147	0.925806	0.0785891
CP009977_ori_centered	7000	8000	962	820	805	1515	1451	1483	1.11053	0.990484	1.04042	1.07402	1.07173	1.0539	0.634983	0.565127	0.542819	1.03265	0.922907	0.98003	0.97853	0.0548884
CP009977_ori_centered	8000	9000	785	782	694	1213	1219	1180	0.906198	0.944583	0.896959	0.859925	0.90037	0.83857	0.647156	0.641509	0.588136	1.05245	1.04765	1.06185	1.05398	0.00722366
CP009977_ori_centered	9000	10000	859	803	763	1427	1407	1394	0.991624	0.969949	0.986138	1.01164	1.03923	0.990649	0.601962	0.570718	0.547346	0.978952	0.932037	0.988204	0.966398	0.0301147
CP009977_ori_centered	10000	11000	873	867	823	1411	1408	1261	1.00779	1.04726	1.06368	1.00029	1.03997	0.896133	0.61871	0.615767	0.652657	1.00619	1.00561	1.17834	1.06338	0.0995585
CP009977_ori_centered	11000	12000	826	859	729	1323	1294	1267	0.953529	1.03759	0.942195	0.937907	0.955766	0.900397	0.624339	0.663833	0.575375	1.01534	1.0841	1.03881	1.04608	0.0349531
CP009977_ori_centered	12000	13000	834	793	747	1407	1318	1407	0.962764	0.95787	0.965459	0.997457	0.973493	0.999888	0.592751	0.601669	0.530917	0.963971	0.982583	0.958542	0.968366	0.0126086
CP009977_ori_centered	13000	14000	933	794	681	1467	1385	1541	1.07705	0.959078	0.880157	1.03999	1.02298	1.09512	0.635992	0.573285	0.441921	1.03429	0.93623	0.797865	0.922796	0.118785
CP009977_ori_centered	14000	15000	870	828	778	1435	1330	1581	1.00432	1.00015	1.00552	1.01731	0.982356	1.12354	0.606272	0.622556	0.492094	0.985961	1.01669	0.888449	0.963701	0.0669575
CP009977_ori_centered	15000	16000	846	840	799	1365	1317	1320	0.976616	1.01464	1.03267	0.967682	0.972754	0.938061	0.61978	0.637813	0.605303	1.00793	1.04161	1.09284	1.04746	0.0427582
CP009977_ori_centered	16000	17000	865	950	815	1401	1344	1355	0.99855	1.14751	1.05335	0.993203	0.992697	0.962934	0.617416	0.706845	0.601476	1.00408	1.15435	1.08593	1.08145	0.075231
CP009977_ori_centered	17000	18000	826	775	696	1259	1388	1261	0.953529	0.936128	0.899544	0.892536	1.0252	0.896133	0.656076	0.558357	0.551943	1.06696	0.911851	0.996504	0.99177	0.0776607
CP009977_ori_centered	18000	19000	904	841	851	1408	1282	1488	1.04357	1.01585	1.09987	0.998166	0.946903	1.05745	0.642045	0.656006	0.571909	1.04414	1.07132	1.03255	1.04934	0.019901
CP009977_ori_centered	19000	20000	917	802	730	1413	1411	1585	1.05858	0.968741	0.943487	1.00171	1.04218	1.12638	0.648974	0.568391	0.460568	1.05541	0.928237	0.831531	0.938391	0.112282
CP009977_ori_centered	20000	21000	799	845	674	1381	1376	1620	0.92236	1.02068	0.87111	0.979025	1.01633	1.15126	0.578566	0.614099	0.416049	0.940904	1.00288	0.751155	0.898314	0.131157
CP009977_ori_centered	21000	22000	865	856	768	1343	1228	1252	0.99855	1.03397	0.9926	0.952085	0.907018	0.889737	0.64408	0.697068	0.613419	1.04745	1.13838	1.10749	1.09777	0.0462388
CP009977_ori_centered	22000	23000	899	791	800	1394	1386	1464	1.0378	0.955454	1.03396	0.988241	1.02372	1.0404	0.644907	0.570707	0.546448	1.04879	0.932019	0.986583	0.989131	0.0584277
CP009977_ori_centered	23000	24000	930	822	780	1418	1357	1505	1.07359	0.992899	1.00811	1.00525	1.0023	1.06953	0.655853	0.605748	0.518272	1.06659	0.989245	0.935714	0.997184	0.0658001
CP009977_ori_centered	24000	25000	886	826	780	1336	1285	1467	1.02279	0.997731	1.00811	0.947123	0.949119	1.04253	0.663174	0.642802	0.531697	1.0785	1.04976	0.959952	1.0294	0.0618389
CP009977_ori_centered	25000	26000	945	927	843	1492	1401	1216	1.0909	1.11973	1.08953	1.05772	1.0348	0.864153	0.633378	0.66167	0.693257	1.03004	1.08057	1.25164	1.12075	0.116133
CP009977_ori_centered	26000	27000	860	924	812	1430	1368	1208	0.992778	1.11611	1.04947	1.01376	1.01042	0.858468	0.601399	0.675439	0.672185	0.978035	1.10306	1.2136	1.09823	0.117854
CP009977_ori_centered	27000	28000	912	901	781	1347	1417	1146	1.05281	1.08832	1.0094	0.954921	1.04662	0.814408	0.67706	0.63585	0.681501	1.10108	1.0384	1.23041	1.1233	0.097914
CP009977_ori_centered	28000	29000	836	838	796	1273	1266	1183	0.965073	1.01223	1.02879	0.902461	0.935085	0.840702	0.656716	0.661927	0.672866	1.068	1.08099	1.21482	1.12127	0.0812794
CP009977_ori_centered	29000	30000	870	751	804	1325	1285	1378	1.00432	0.907138	1.03913	0.939325	0.949119	0.979279	0.656604	0.584436	0.583454	1.06781	0.95444	1.0534	1.02522	0.061717
CP009977_ori_centered	30000	31000	950	804	816	1451	1315	1417	1.09667	0.971157	1.05464	1.02865	0.971277	1.00699	0.654721	0.611407	0.575865	1.06475	0.998486	1.03969	1.03431	0.0334592
CP009977_ori_centered	31000	32000	893	863	795	1522	1308	1461	1.03087	1.04242	1.0275	1.07898	0.966107	1.03826	0.586728	0.659786	0.544148	0.954177	1.07749	0.98243	1.0047	0.0646043
CP009977_ori_centered	32000	33000	855	911	874	1406	1429	1477	0.987006	1.1004	1.1296	0.996748	1.05548	1.04963	0.608108	0.637509	0.59174	0.988947	1.04111	1.06836	1.03281	0.0403509
CP009977_ori_centered	33000	34000	939	860	812	1505	1539	1493	1.08397	1.0388	1.04947	1.06693	1.13673	1.061	0.62392	0.558804	0.543871	1.01466	0.912581	0.981931	0.969725	0.0521235
CP009977_ori_centered	34000	35000	918	821	773	1353	1371	1460	1.05973	0.991691	0.999062	0.959175	1.01264	1.03755	0.678492	0.598833	0.529452	1.10341	0.977952	0.955898	1.01242	0.0795678
CP009977_ori_centered	35000	36000	838	833	804	1354	1355	1447	0.967381	1.00619	1.03913	0.959884	1.00082	1.02831	0.618907	0.61476	0.555632	1.00651	1.00396	1.00317	1.00455	0.00174644
CP009977_ori_centered	36000	37000	832	744	848	1350	1349	1406	0.960455	0.898683	1.096	0.957048	0.99639	0.999177	0.616296	0.55152	0.603129	1.00226	0.900684	1.08892	0.997289	0.0942156
CP009977_ori_centered	37000	38000	885	881	795	1360	1490	1463	1.02164	1.06417	1.0275	0.964137	1.10053	1.03968	0.650735	0.591275	0.543404	1.05827	0.965609	0.981087	1.00166	0.0496368
CP009977_ori_centered	38000	39000	880	829	774	1397	1328	1618	1.01587	1.00135	1.00035	0.990367	0.980879	1.14984	0.629921	0.624247	0.478368	1.02442	1.01946	0.863669	0.969182	0.0914105
CP009977_ori_centered	39000	40000	889	782	752	1396	1282	1525	1.02626	0.944583	0.971921	0.989658	0.946903	1.08374	0.636819	0.609984	0.493115	1.03564	0.996163	0.890293	0.974032	0.0751582
CP009977_ori_centered	40000	41000	814	819	742	1429	1297	1449	0.939676	0.989276	0.958997	1.01305	0.957982	1.02974	0.569629	0.631457	0.512077	0.92637	1.03123	0.924529	0.96071	0.0610796
CP009977_ori_centered	41000	42000	863	814	778	1410	1338	1489	0.996241	0.983236	1.00552	0.999583	0.988265	1.05816	0.612057	0.608371	0.522498	0.995368	0.993528	0.943343	0.977413	0.0295197
CP009977_ori_centered	42000	43000	890	837	751	1320	1238	1320	1.02741	1.01102	0.970629	0.93578	0.914404	0.938061	0.674242	0.67609	0.568939	1.0965	1.10412	1.02719	1.07594	0.0423873
CP009977_ori_centered	43000	44000	871	941	763	1473	1329	1273	1.00548	1.13664	0.986138	1.04425	0.981618	0.904661	0.59131	0.708051	0.599372	0.961629	1.15632	1.08213	1.06669	0.0982574
CP009977_ori_centered	44000	45000	902	827	803	1413	1352	1504	1.04126	0.998939	1.03784	1.00171	0.998606	1.06882	0.638358	0.611686	0.53391	1.03814	0.998943	0.963946	1.00034	0.0371177
CP009977_ori_centered	45000	46000	896	892	798	1514	1395	1469	1.03434	1.07745	1.03137	1.07331	1.03037	1.04395	0.59181	0.639427	0.543227	0.962441	1.04424	0.980767	0.995818	0.0429283
CP009977_ori_centered	46000	47000	850	879	831	1374	1304	1341	0.981234	1.06175	1.07402	0.974062	0.963152	0.952985	0.618632	0.67408	0.619687	1.00606	1.10084	1.11881	1.07524	0.0605782
CP009977_ori_centered	47000	48000	864	862	818	1498	1425	1307	0.997396	1.04122	1.05722	1.06197	1.05252	0.928823	0.576769	0.604912	0.625861	0.937981	0.98788	1.12996	1.01861	0.099609
CP009977_ori_centered	48000	49000	901	890	848	1599	1393	1274	1.04011	1.07504	1.096	1.13357	1.02889	0.905371	0.563477	0.638909	0.66562	0.916365	1.0434	1.20174	1.05384	0.142974
CP009977_ori_centered	49000	50000	1017	941	798	1498	1386	1388	1.17402	1.13664	1.03137	1.06197	1.02372	0.986386	0.678905	0.678932	0.574928	1.10408	1.10876	1.038	1.08362	0.0395712
CP009977_ori_centered	50000	51000	912	815	785	1389	1251	1328	1.05281	0.984444	1.01457	0.984696	0.924006	0.943746	0.656587	0.651479	0.591114	1.06779	1.06393	1.06723	1.06631	0.00208551
CP009977_ori_centered	51000	52000	869	857	757	1418	1343	1171	1.00317	1.03518	0.978383	1.00525	0.991958	0.832174	0.612835	0.638124	0.646456	0.996634	1.04212	1.16714	1.06863	0.0882922
CP009977_ori_centered	52000	53000	891	817	746	1377	1237	1195	1.02856	0.98686	0.964166	0.976189	0.913665	0.84923	0.647059	0.660469	0.624268	1.05229	1.07861	1.12708	1.08599	0.0379387
CP009977_ori_centered	53000	54000	903	884	782	1329	1389	1134	1.04242	1.06779	1.01069	0.94216	1.02593	0.80588	0.679458	0.636429	0.689594	1.10498	1.03935	1.24503	1.12979	0.105058
CP009977_ori_centered	54000	55000	890	851	816	1375	1282	1341	1.02741	1.02793	1.05464	0.974771	0.946903	0.952985	0.647273	0.663807	0.608501	1.05264	1.08406	1.09862	1.07844	0.0234986
CP009977_ori_centered	55000	56000	889	814	792	1314	1350	1285	1.02626	0.983236	1.02362	0.931527	0.997128	0.913188	0.67656	0.602963	0.616342	1.10027	0.984696	1.11277	1.06591	0.0706129
CP009977_ori_centered	56000	57000	876	844	675	1316	1249	1430	1.01125	1.01947	0.872403	0.932944	0.922529	1.01623	0.665653	0.675741	0.472028	1.08253	1.10355	0.852222	1.01277	0.139433
CP009977_ori_centered	57000	58000	870	838	876	1413	1245	1251	1.00432	1.01223	1.13218	1.00171	0.919574	0.889026	0.615711	0.673092	0.70024	1.00131	1.09922	1.26425	1.12159	0.132887
CP009977_ori_centered	58000	59000	982	984	915	1512	1440	1504	1.13361	1.18858	1.18259	1.07189	1.0636	1.06882	0.649471	0.683333	0.608378	1.05621	1.11595	1.09839	1.09019	0.0307018
CP009977_ori_centered	59000	60000	930	872	820	1447	1451	1359	1.07359	1.05329	1.05981	1.02581	1.07173	0.965777	0.642709	0.600965	0.603385	1.04522	0.981433	1.08938	1.03868	0.0542696
CP009977_ori_centered	60000	61000	954	867	699	1403	1267	1429	1.10129	1.04726	0.903421	0.994621	0.935824	1.01552	0.679971	0.684294	0.489153	1.10582	1.11752	0.883141	1.03549	0.132069
CP009977_ori_centered	61000	62000	884	830	792	1320	1274	1337	1.02048	1.00256	1.02362	0.93578	0.940994	0.950142	0.669697	0.651491	0.592371	1.08911	1.06395	1.06949	1.07418	0.0132186
CP009977_ori_centered	62000	63000	962	876	873	1533	1328	1504	1.11053	1.05813	1.12831	1.08678	0.980879	1.06882	0.627528	0.659639	0.580452	1.02053	1.07725	1.04798	1.04859	0.0283672
CP009977_ori_centered	63000	64000	1019	970	891	1601	1587	1638	1.17633	1.17167	1.15157	1.13499	1.17218	1.16405	0.636477	0.611216	0.543956	1.03508	0.998175	0.982084	1.00511	0.0271722
CP009977_ori_centered	64000	65000	840	876	776	1402	1366	1216	0.96969	1.05813	1.00294	0.993912	1.00895	0.864153	0.599144	0.641288	0.638158	0.974369	1.04729	1.15216	1.05794	0.0893732
CP009977_ori_centered	65000	66000	906	889	827	1422	1373	1195	1.04588	1.07383	1.06885	1.00809	1.01412	0.84923	0.637131	0.647487	0.69205	1.03615	1.05741	1.24946	1.11434	0.117501
CP009977_ori_centered	66000	67000	935	1022	837	1512	1335	1242	1.07936	1.23448	1.08178	1.07189	0.986049	0.88263	0.618386	0.765543	0.673913	1.00566	1.25021	1.21671	1.15753	0.132581
CP009977_ori_centered	67000	68000	860	911	823	1368	1297	1288	0.992778	1.1004	1.06368	0.969809	0.957982	0.91532	0.628655	0.70239	0.638975	1.02236	1.14707	1.15364	1.10769	0.0739689
CP009977_ori_centered	68000	69000	1006	837	779	1488	1296	1367	1.16132	1.01102	1.00682	1.05488	0.957243	0.971462	0.676075	0.645833	0.569861	1.09948	1.05471	1.02885	1.06101	0.0357326
CP009977_ori_centered	69000	70000	947	947	813	1543	1489	1290	1.09321	1.14389	1.05076	1.09387	1.0998	0.916742	0.613739	0.635997	0.630233	0.998105	1.03864	1.13785	1.0582	0.0718965
CP009977_ori_centered	70000	71000	920	904	854	1431	1423	1383	1.06204	1.09195	1.10375	1.01447	1.05105	0.982832	0.642907	0.635278	0.617498	1.04554	1.03747	1.11486	1.06596	0.0425441
CP009977_ori_centered	71000	72000	895	881	774	1394	1359	1353	1.03318	1.06417	1.00035	0.988241	1.00378	0.961513	0.642037	0.648271	0.572062	1.04412	1.05869	1.03283	1.04521	0.0129645
CP009977_ori_centered	72000	73000	935	859	792	1486	1482	1497	1.07936	1.03759	1.02362	1.05346	1.09463	1.06385	0.629206	0.579622	0.529058	1.02326	0.946579	0.955187	0.975008	0.0420068
CP009977_ori_centered	73000	74000	950	864	763	1278	1272	1218	1.09667	1.04363	0.986138	0.906005	0.939517	0.865575	0.743349	0.679245	0.626437	1.20888	1.10927	1.131	1.14972	0.0523782
CP009977_ori_centered	74000	75000	986	842	890	1480	1461	1480	1.13823	1.01706	1.15028	1.04921	1.07911	1.05177	0.666216	0.576318	0.601351	1.08345	0.941182	1.08571	1.03678	0.0827971
CP009977_ori_centered	75000	76000	978	997	894	1394	1417	1362	1.129	1.20428	1.15545	0.988241	1.04662	0.967909	0.701578	0.703599	0.656388	1.14095	1.14904	1.18507	1.15836	0.0234876
CP009977_ori_centered	76000	77000	1005	953	884	1492	1469	1371	1.16016	1.15114	1.14252	1.05772	1.08502	0.974304	0.673592	0.648741	0.644785	1.09544	1.05946	1.16413	1.10634	0.0531791
CP009977_ori_centered	77000	78000	892	890	832	1447	1395	1311	1.02972	1.07504	1.07532	1.02581	1.03037	0.931665	0.616448	0.637993	0.63463	1.00251	1.0419	1.14579	1.0634	0.0740205
CP009977_ori_centered	78000	79000	975	976	903	1541	1418	1512	1.12553	1.17892	1.16708	1.09245	1.04735	1.07451	0.632706	0.688293	0.597222	1.02895	1.12405	1.07825	1.07708	0.0475605
CP009977_ori_centered	79000	80000	1024	864	886	1450	1405	1510	1.1821	1.04363	1.14511	1.02794	1.03775	1.07309	0.706207	0.614947	0.586755	1.14848	1.00427	1.05936	1.0707	0.0727739
CP009977_ori_centered	80000	81000	935	843	803	1421	1401	1521	1.07936	1.01827	1.03784	1.00738	1.0348	1.0809	0.657987	0.601713	0.527942	1.07006	0.982655	0.953172	1.00196	0.0607911
CP009977_ori_centered	81000	82000	1038	973	921	1504	1430	1392	1.19826	1.17529	1.19034	1.06622	1.05622	0.989228	0.69016	0.68042	0.661638	1.12238	1.11119	1.19455	1.14271	0.0452452
CP009977_ori_centered	82000	83000	990	921	796	1492	1417	1313	1.14285	1.11248	1.02879	1.05772	1.04662	0.933087	0.663539	0.649965	0.606245	1.07909	1.06145	1.09454	1.07836	0.0165566
CP009977_ori_centered	83000	84000	857	859	837	1386	1354	1491	0.989315	1.03759	1.08178	0.982569	1.00008	1.05958	0.618326	0.634417	0.561368	1.00556	1.03606	1.01352	1.01838	0.0158201
CP009977_ori_centered	84000	85000	921	888	823	1461	1375	1478	1.0632	1.07262	1.06368	1.03574	1.01559	1.05034	0.63039	0.645818	0.556834	1.02518	1.05468	1.00533	1.0284	0.0248314
CP009977_ori_centered	85000	86000	954	817	778	1233	1321	1512	1.10129	0.98686	1.00552	0.874104	0.975709	1.07451	0.773723	0.618471	0.51455	1.25828	1.01002	0.928993	1.06577	0.171575
CP009977_ori_centered	86000	87000	936	849	827	1485	1327	1428	1.08051	1.02551	1.06885	1.05275	0.98014	1.01481	0.630303	0.639789	0.579132	1.02504	1.04484	1.04559	1.03849	0.0116527
CP009977_ori_centered	87000	88000	1002	890	808	1350	1320	1375	1.1567	1.07504	1.0443	0.957048	0.97497	0.977147	0.742222	0.674242	0.587636	1.20705	1.1011	1.06095	1.12303	0.0754816
CP009977_ori_centered	88000	89000	952	940	876	1387	1313	1293	1.09898	1.13543	1.13218	0.983278	0.9698	0.918874	0.686373	0.715918	0.677494	1.11623	1.16916	1.22318	1.16952	0.0534773
CP009977_ori_centered	89000	90000	1039	1017	848	1579	1431	1542	1.19941	1.22844	1.096	1.11939	1.05696	1.09583	0.658011	0.710692	0.549935	1.0701	1.16063	0.992879	1.07454	0.0839623
CP009977_ori_centered	90000	91000	853	881	771	1349	1324	1164	0.984697	1.06417	0.996478	0.956339	0.977925	0.827199	0.63232	0.665408	0.662371	1.02832	1.08667	1.19588	1.10362	0.0850532
CP009977_ori_centered	91000	92000	932	904	875	1363	1356	1330	1.07589	1.09195	1.13089	0.966264	1.00156	0.945168	0.683786	0.666667	0.657895	1.11202	1.08873	1.18779	1.12951	0.0517975
CP009977_ori_centered	92000	93000	908	782	831	1332	1327	1469	1.04819	0.944583	1.07402	0.944287	0.98014	1.04395	0.681682	0.589299	0.565691	1.1086	0.962382	1.02133	1.03077	0.0735636
CP009977_ori_centered	93000	94000	911	860	807	1442	1305	1328	1.05165	1.0388	1.04301	1.02227	0.963891	0.943746	0.631761	0.659004	0.607681	1.02741	1.07622	1.09714	1.06692	0.0357782
CP009977_ori_centered	94000	95000	915	880	780	1268	1341	1303	1.05627	1.06296	1.00811	0.898916	0.990481	0.92598	0.721609	0.656227	0.598619	1.17353	1.07168	1.08077	1.10866	0.0563609
CP009977_ori_centered	95000	96000	932	821	787	1342	1289	1283	1.07589	0.991691	1.01716	0.951377	0.952073	0.911767	0.694486	0.636928	0.613406	1.12942	1.04016	1.10747	1.09235	0.0465094
CP009977_ori_centered	96000	97000	934	829	863	1327	1295	1199	1.0782	1.00135	1.11538	0.940743	0.956505	0.852072	0.703843	0.640154	0.719766	1.14464	1.04543	1.2995	1.16319	0.128046
CP009977_ori_centered	97000	98000	912	867	833	1384	1400	1323	1.05281	1.04726	1.07661	0.981151	1.03406	0.940193	0.65896	0.619286	0.62963	1.07164	1.01135	1.13676	1.07325	0.0627206
CP009977_ori_centered	98000	99000	917	864	847	1332	1335	1268	1.05858	1.04363	1.0947	0.944287	0.986049	0.901107	0.688438	0.647191	0.667981	1.11959	1.05692	1.206	1.12751	0.0748547
CP009977_ori_centered	99000	100000	978	959	895	1512	1516	1387	1.129	1.15838	1.15674	1.07189	1.11974	0.985675	0.646825	0.632586	0.645278	1.05191	1.03307	1.16501	1.08333	0.0713627
CP009977_ori_centered	100000	101000	1021	954	908	1488	1345	1387	1.17864	1.15234	1.17354	1.05488	0.993435	0.985675	0.686156	0.709294	0.65465	1.11587	1.15834	1.18194	1.15205	0.0334782
CP009977_ori_centered	101000	102000	895	918	850	1487	1326	1540	1.03318	1.10886	1.09858	1.05417	0.979402	1.0944	0.601883	0.692308	0.551948	0.978823	1.1306	0.996513	1.03531	0.0829972
CP009977_ori_centered	102000	103000	941	903	864	1429	1323	1440	1.08628	1.09074	1.11668	1.01305	0.977186	1.02334	0.658502	0.68254	0.6	1.0709	1.11465	1.08327	1.08961	0.0225539
CP009977_ori_centered	103000	104000	904	858	891	1496	1409	1194	1.04357	1.03638	1.15157	1.06055	1.04071	0.848519	0.604278	0.608943	0.746231	0.982718	0.994462	1.34728	1.10815	0.207174
CP009977_ori_centered	104000	105000	961	848	874	1450	1411	1375	1.10937	1.0243	1.1296	1.02794	1.04218	0.977147	0.662759	0.600992	0.635636	1.07782	0.981478	1.14761	1.06897	0.0834182
CP009977_ori_centered	105000	106000	871	880	862	1401	1441	1586	1.00548	1.06296	1.11409	0.993203	1.06434	1.12709	0.621699	0.610687	0.543506	1.01105	0.99731	0.981271	0.996543	0.0149038
CP009977_ori_centered	106000	107000	893	873	830	1371	1328	1476	1.03087	1.0545	1.07273	0.971935	0.980879	1.04892	0.651349	0.65738	0.562331	1.05927	1.07356	1.01526	1.04936	0.0303885
CP009977_ori_centered	107000	108000	1002	918	903	1376	1335	1623	1.1567	1.10886	1.16708	0.97548	0.986049	1.15339	0.728198	0.68764	0.556377	1.18424	1.12298	1.00451	1.10391	0.0913725
CP009977_ori_centered	108000	109000	1016	911	847	1369	1400	1366	1.17286	1.1004	1.0947	0.970517	1.03406	0.970751	0.742148	0.650714	0.620059	1.20693	1.06268	1.11948	1.1297	0.0726665
CP009977_ori_centered	109000	110000	880	867	830	1430	1388	1418	1.01587	1.04726	1.07273	1.01376	1.0252	1.00771	0.615385	0.62464	0.585331	1.00078	1.0201	1.05679	1.02589	0.0284479
CP009977_ori_centered	110000	111000	878	894	810	1496	1322	1489	1.01356	1.07987	1.04688	1.06055	0.976447	1.05816	0.586898	0.676248	0.543989	0.954454	1.10438	0.982144	1.01366	0.0797757
CP009977_ori_centered	111000	112000	1011	907	967	1587	1457	1381	1.16709	1.09557	1.2498	1.12506	1.07616	0.981411	0.637051	0.622512	0.700217	1.03602	1.01662	1.26421	1.10561	0.137686
CP009977_ori_centered	112000	113000	943	850	813	1340	1320	1234	1.08859	1.02672	1.05076	0.949959	0.97497	0.876945	0.703731	0.643939	0.658833	1.14446	1.05161	1.18949	1.12852	0.0703048
CP009977_ori_centered	113000	114000	968	904	835	1482	1346	1180	1.11745	1.09195	1.07919	1.05063	0.994174	0.83857	0.653171	0.67162	0.707627	1.06223	1.09682	1.27758	1.14554	0.115649
CP009977_ori_centered	114000	115000	953	885	772	1409	1313	1246	1.10014	1.069	0.99777	0.998874	0.9698	0.885473	0.676366	0.674029	0.619583	1.09995	1.10075	1.11862	1.10644	0.0105561
CP009977_ori_centered	115000	116000	997	859	816	1443	1328	1399	1.15093	1.03759	1.05464	1.02298	0.980879	0.994203	0.690922	0.646837	0.583274	1.12362	1.05635	1.05307	1.07768	0.039822
CP009977_ori_centered	116000	117000	505	614	547	930	800	942	0.582968	0.741655	0.706969	0.6593	0.590891	0.669435	0.543011	0.7675	0.580679	0.883081	1.2534	1.04839	1.06162	0.185514
CP009977_ori_centered	117000	118000	168	148	146	294	251	241	0.193938	0.17877	0.188697	0.208424	0.185392	0.171267	0.571429	0.589641	0.605809	0.929296	0.962941	1.09376	0.995331	0.086883
CP009977_ori_centered	118000	119000	885	835	754	1286	1313	1455	1.02164	1.0086	0.974506	0.911677	0.9698	1.034	0.68818	0.635948	0.518213	1.11917	1.03856	0.935606	1.03111	0.0920064
CP009977_ori_centered	119000	120000	937	793	763	1347	1304	1485	1.08167	0.95787	0.986138	0.954921	0.963152	1.05532	0.69562	0.608129	0.513805	1.13126	0.993133	0.927647	1.01735	0.103946
CP009977_ori_centered	120000	121000	912	804	819	1377	1373	1776	1.05281	0.971157	1.05852	0.976189	1.01412	1.26212	0.662309	0.585579	0.461149	1.07709	0.956307	0.83258	0.955326	0.122259
CP009977_ori_centered	121000	122000	955	908	813	1367	1421	1481	1.10245	1.09678	1.05076	0.9691	1.04957	1.05248	0.69861	0.638987	0.548953	1.13613	1.04353	0.991107	1.05692	0.0734323
CP009977_ori_centered	122000	123000	1019	873	846	1520	1470	1607	1.17633	1.0545	1.09341	1.07757	1.08576	1.14202	0.670395	0.593878	0.526447	1.09024	0.969859	0.950472	1.00352	0.0757225
CP009977_ori_centered	123000	124000	993	914	864	1440	1436	1374	1.14631	1.10403	1.11668	1.02085	1.06065	0.976436	0.689583	0.63649	0.628821	1.12145	1.03945	1.1353	1.09873	0.0518066
CP009977_ori_centered	124000	125000	982	883	877	1362	1314	1649	1.13361	1.06658	1.13348	0.965555	0.970538	1.17187	0.720999	0.671994	0.531837	1.17254	1.09743	0.960205	1.07672	0.10767
CP009977_ori_centered	125000	126000	886	876	850	1537	1357	1526	1.02279	1.05813	1.09858	1.08962	1.0023	1.08446	0.576448	0.645542	0.557012	0.937458	1.05423	1.00566	0.999115	0.0586606
CP009977_ori_centered	126000	127000	988	911	900	1486	1411	1587	1.14054	1.1004	1.1632	1.05346	1.04218	1.12781	0.664872	0.645641	0.567108	1.08126	1.05439	1.02388	1.05318	0.0287079
CP009977_ori_centered	127000	128000	979	979	1016	1566	1499	1842	1.13015	1.18254	1.31313	1.11018	1.10718	1.30902	0.62516	0.653102	0.551574	1.01668	1.06658	0.995839	1.02636	0.0363512
CP009977_ori_centered	128000	129000	946	906	898	1464	1307	1180	1.09206	1.09436	1.16062	1.03787	0.965368	0.83857	0.646175	0.693191	0.761017	1.05085	1.13205	1.37398	1.18563	0.168092
CP009977_ori_centered	129000	130000	924	940	858	1365	1390	1571	1.06666	1.13543	1.10892	0.967682	1.02667	1.11643	0.676923	0.676259	0.546149	1.10086	1.1044	0.986043	1.06377	0.067333
CP009977_ori_centered	130000	131000	880	814	897	1370	1322	1681	1.01587	0.983236	1.15933	0.971226	0.976447	1.19461	0.642336	0.615734	0.533611	1.04461	1.00555	0.963407	1.00452	0.0406116
CP009977_ori_centered	131000	132000	874	800	862	1383	1196	1623	1.00894	0.966325	1.11409	0.980442	0.883382	1.15339	0.63196	0.668896	0.531115	1.02774	1.09237	0.958901	1.02634	0.0667466
CP009977_ori_centered	132000	133000	886	811	895	1407	1209	1627	1.02279	0.979612	1.15674	0.997457	0.892984	1.15623	0.629709	0.670802	0.550092	1.02408	1.09548	0.993163	1.03757	0.0524796
CP009977_ori_centered	133000	134000	897	846	863	1315	1320	1605	1.03549	1.02189	1.11538	0.932236	0.97497	1.1406	0.682129	0.640909	0.537695	1.10933	1.04667	0.97078	1.04226	0.069378
CP009977_ori_centered	134000	135000	850	818	745	1403	1336	1613	0.981234	0.988068	0.962874	0.994621	0.986788	1.14628	0.605845	0.612275	0.461872	0.985266	0.999905	0.833886	0.939686	0.0919168
CP009977_ori_centered	135000	136000	959	839	919	1425	1378	1693	1.10706	1.01343	1.18776	1.01022	1.01781	1.20313	0.672982	0.608853	0.542823	1.09445	0.994316	0.980039	1.02294	0.0623438
CP009977_ori_centered	136000	137000	914	910	828	1452	1381	1422	1.05512	1.0992	1.07015	1.02936	1.02003	1.01055	0.629477	0.658943	0.582278	1.0237	1.07612	1.05127	1.05036	0.0262214
CP009977_ori_centered	137000	138000	956	908	823	1327	1239	1501	1.1036	1.09678	1.06368	0.940743	0.915142	1.06669	0.720422	0.732849	0.548301	1.1716	1.19681	0.989929	1.11945	0.112872
CP009977_ori_centered	138000	139000	943	924	899	1374	1395	1545	1.08859	1.11611	1.16191	0.974062	1.03037	1.09796	0.686317	0.662366	0.581877	1.11614	1.08171	1.05055	1.0828	0.0328074
CP009977_ori_centered	139000	140000	955	939	815	1405	1381	1320	1.10245	1.13422	1.05335	0.996039	1.02003	0.938061	0.679715	0.679942	0.617424	1.1054	1.11041	1.11473	1.11018	0.00466812
CP009977_ori_centered	140000	141000	954	964	900	1425	1309	1394	1.10129	1.16442	1.1632	1.01022	0.966845	0.990649	0.669474	0.73644	0.645624	1.08874	1.20268	1.16564	1.15235	0.0581172
CP009977_ori_centered	141000	142000	921	953	856	1343	1352	1382	1.0632	1.15114	1.10634	0.952085	0.998606	0.982122	0.685778	0.704882	0.619392	1.11526	1.15114	1.11828	1.12823	0.0199008
CP009977_ori_centered	142000	143000	996	823	836	1363	1368	1439	1.14978	0.994107	1.08049	0.966264	1.01042	1.02263	0.730741	0.601608	0.580959	1.18838	0.982484	1.04889	1.07325	0.105088
CP009977_ori_centered	143000	144000	954	912	830	1377	1312	1580	1.10129	1.10161	1.07273	0.976189	0.969061	1.12283	0.69281	0.695122	0.525316	1.1267	1.1352	0.948431	1.07011	0.105462
CP009977_ori_centered	144000	145000	955	839	878	1401	1416	1463	1.10245	1.01343	1.13477	0.993203	1.04588	1.03968	0.681656	0.592514	0.600137	1.10856	0.967632	1.08352	1.05323	0.0751833
CP009977_ori_centered	145000	146000	939	966	896	1454	1483	1513	1.08397	1.16684	1.15803	1.03078	1.09536	1.07522	0.645805	0.651382	0.592201	1.05025	1.06377	1.06919	1.06107	0.0097525
CP009977_ori_centered	146000	147000	991	931	922	1344	1456	1694	1.144	1.12456	1.19164	0.952794	1.07542	1.20385	0.737351	0.639423	0.544274	1.19913	1.04424	0.982658	1.07534	0.111538
CP009977_ori_centered	147000	148000	909	810	841	1356	1263	1738	1.04934	0.978404	1.08695	0.961301	0.932869	1.23511	0.670354	0.64133	0.48389	1.09018	1.04735	0.873637	1.00372	0.114673
CP009977_ori_centered	148000	149000	944	887	836	1412	1336	1690	1.08975	1.07141	1.08049	1.001	0.986788	1.201	0.668555	0.663922	0.494675	1.08725	1.08425	0.893109	1.02154	0.111231
CP009977_ori_centered	149000	150000	987	936	945	1439	1486	1536	1.13939	1.1306	1.22136	1.02014	1.09758	1.09156	0.685893	0.629879	0.615234	1.11545	1.02865	1.11077	1.08496	0.0488172
CP009977_ori_centered	150000	151000	986	950	1012	1424	1445	1552	1.13823	1.14751	1.30796	1.00951	1.0673	1.10293	0.692416	0.657439	0.652062	1.12605	1.07366	1.17726	1.12566	0.051802
CP009977_ori_centered	151000	152000	951	902	825	1413	1379	1866	1.09783	1.08953	1.06627	1.00171	1.01855	1.32608	0.673036	0.654097	0.442122	1.09454	1.0682	0.798228	0.98699	0.164001
CP009977_ori_centered	152000	153000	929	929	782	1349	1298	1315	1.07243	1.12215	1.01069	0.956339	0.958721	0.934508	0.688658	0.715716	0.594677	1.11994	1.16883	1.07366	1.12081	0.0475939
CP009977_ori_centered	153000	154000	976	924	837	1357	1353	1352	1.12669	1.11611	1.08178	0.96201	0.999344	0.960802	0.719234	0.682927	0.619083	1.16967	1.11529	1.11772	1.13422	0.0307181
CP009977_ori_centered	154000	155000	1022	920	921	1513	1319	1583	1.17979	1.11127	1.19034	1.0726	0.974231	1.12496	0.675479	0.697498	0.581807	1.09851	1.13908	1.05042	1.096	0.044383
CP009977_ori_centered	155000	156000	1000	940	906	1416	1281	1297	1.15439	1.13543	1.17096	1.00384	0.946164	0.921716	0.706215	0.733802	0.698535	1.14849	1.19837	1.26117	1.20268	0.0564604
CP009977_ori_centered	156000	157000	1115	1001	918	1532	1318	1288	1.28715	1.20911	1.18647	1.08607	0.973493	0.91532	0.727807	0.759484	0.712733	1.18361	1.24031	1.2868	1.23691	0.0516805
CP009977_ori_centered	157000	158000	1023	928	1017	1481	1430	1294	1.18094	1.12094	1.31442	1.04992	1.05622	0.919584	0.690749	0.648951	0.785935	1.12334	1.0598	1.41896	1.2007	0.191672
CP009977_ori_centered	158000	159000	963	875	874	1371	1324	1482	1.11168	1.05692	1.1296	0.971935	0.977925	1.05319	0.702407	0.660876	0.589744	1.1423	1.07927	1.06475	1.09544	0.0412263
CP009977_ori_centered	159000	160000	1026	912	858	1424	1364	1466	1.18441	1.10161	1.10892	1.00951	1.00747	1.04182	0.720506	0.668622	0.585266	1.17174	1.09192	1.05667	1.10678	0.0589543
CP009977_ori_centered	160000	161000	931	856	877	1444	1416	1554	1.07474	1.03397	1.13348	1.02369	1.04588	1.10435	0.644737	0.60452	0.56435	1.04852	0.987239	1.0189	1.01822	0.0306439
CP009977_ori_centered	161000	162000	986	899	857	1424	1313	1355	1.13823	1.08591	1.10763	1.00951	0.9698	0.962934	0.692416	0.684692	0.632472	1.12605	1.11817	1.1419	1.12871	0.0120845
CP009977_ori_centered	162000	163000	1027	993	922	1450	1339	1167	1.18556	1.19945	1.19164	1.02794	0.989004	0.829331	0.708276	0.741598	0.79006	1.15185	1.2111	1.42641	1.26312	0.144485
CP009977_ori_centered	163000	164000	1119	1041	982	1505	1501	1317	1.29177	1.25743	1.26918	1.06693	1.10866	0.935929	0.743522	0.693538	0.745634	1.20917	1.13261	1.3462	1.22933	0.108213
CP009977_ori_centered	164000	165000	1109	965	947	1484	1412	1392	1.28022	1.16563	1.22395	1.05204	1.04292	0.989228	0.747305	0.683428	0.680316	1.21532	1.1161	1.22827	1.18657	0.061365
CP009977_ori_centered	165000	166000	951	949	924	1327	1282	1396	1.09783	1.1463	1.19422	0.940743	0.946903	0.992071	0.716654	0.74025	0.661891	1.16547	1.2089	1.19501	1.18979	0.0221783
CP009977_ori_centered	166000	167000	959	943	879	1487	1355	1372	1.10706	1.13906	1.13606	1.05417	1.00082	0.975015	0.644923	0.695941	0.640671	1.04882	1.13654	1.1567	1.11402	0.0573577
CP009977_ori_centered	167000	168000	1023	905	881	1456	1393	1389	1.18094	1.09316	1.13865	1.03219	1.02889	0.987096	0.70261	0.649677	0.634269	1.14263	1.06098	1.14514	1.11625	0.0478795
CP009977_ori_centered	168000	169000	998	982	899	1421	1372	1430	1.15208	1.18616	1.16191	1.00738	1.01338	1.01623	0.702322	0.715743	0.628671	1.14216	1.16888	1.13503	1.14869	0.0178415
CP009977_ori_centered	169000	170000	983	940	847	1400	1338	1276	1.13477	1.13543	1.0947	0.992494	0.988265	0.906792	0.702143	0.702541	0.663793	1.14187	1.14732	1.19844	1.16254	0.0312085
CP009977_ori_centered	170000	171000	965	859	904	1352	1362	1322	1.11399	1.03759	1.16837	0.958466	1.00599	0.939482	0.713757	0.63069	0.683812	1.16076	1.02998	1.23459	1.14178	0.103618
CP009977_ori_centered	171000	172000	989	834	825	1493	1453	1584	1.14169	1.00739	1.06627	1.05842	1.07321	1.12567	0.662425	0.573985	0.520833	1.07728	0.937372	0.940337	0.984997	0.0799337
CP009977_ori_centered	172000	173000	894	881	904	1368	1343	1520	1.03203	1.06417	1.16837	0.969809	0.991958	1.08019	0.653509	0.655994	0.594737	1.06278	1.0713	1.07377	1.06928	0.00576425
CP009977_ori_centered	173000	174000	963	858	828	1357	1299	1398	1.11168	1.03638	1.07015	0.96201	0.959459	0.993492	0.709654	0.660508	0.592275	1.15409	1.07867	1.06932	1.10069	0.046476
CP009977_ori_centered	174000	175000	929	850	814	1432	1331	1490	1.07243	1.02672	1.05205	1.01518	0.983095	1.05887	0.648743	0.638618	0.546309	1.05503	1.04292	0.986332	1.0281	0.0366713
CP009977_ori_centered	175000	176000	981	913	895	1327	1378	1472	1.13246	1.10282	1.15674	0.940743	1.01781	1.04608	0.739261	0.662554	0.608016	1.20224	1.08201	1.09774	1.12733	0.0653455
CP009977_ori_centered	176000	177000	1014	882	887	1376	1366	1659	1.17055	1.06537	1.1464	0.97548	1.00895	1.17897	0.736919	0.645681	0.534659	1.19843	1.05446	0.9653	1.07273	0.117633
CP009977_ori_centered	177000	178000	906	814	828	1352	1316	1632	1.04588	0.983236	1.07015	0.958466	0.972016	1.15978	0.670118	0.618541	0.507353	1.08979	1.01014	0.915999	1.00531	0.0869971
CP009977_ori_centered	178000	179000	968	960	934	1407	1305	1484	1.11745	1.15959	1.20715	0.997457	0.963891	1.05461	0.687989	0.735632	0.62938	1.11885	1.20136	1.13631	1.15217	0.0434791
CP009977_ori_centered	179000	180000	1076	977	897	1425	1418	1460	1.24213	1.18012	1.15933	1.01022	1.04735	1.03755	0.755088	0.688999	0.614384	1.22798	1.1252	1.10924	1.15414	0.0644413
CP009977_ori_centered	180000	181000	976	970	940	1398	1415	1411	1.12669	1.17167	1.2149	0.991076	1.04514	1.00273	0.69814	0.685512	0.666194	1.13536	1.11951	1.20278	1.15255	0.044216
CP009977_ori_centered	181000	182000	971	995	937	1442	1408	1384	1.12092	1.20187	1.21102	1.02227	1.03997	0.983543	0.67337	0.706676	0.677023	1.09508	1.15407	1.22233	1.15716	0.0636807
CP009977_ori_centered	182000	183000	1047	940	843	1411	1463	1447	1.20865	1.13543	1.08953	1.00029	1.08059	1.02831	0.742027	0.642515	0.582585	1.20673	1.04929	1.05183	1.10262	0.0901779
CP009977_ori_centered	183000	184000	1029	1009	897	1423	1424	1427	1.18787	1.21878	1.15933	1.0088	1.05179	1.0141	0.72312	0.708567	0.628591	1.17599	1.15716	1.13489	1.15601	0.0205733
CP009977_ori_centered	184000	185000	854	926	851	1462	1378	1244	0.985852	1.11852	1.09987	1.03645	1.01781	0.884052	0.584131	0.671988	0.684084	0.949954	1.09742	1.23508	1.09415	0.14259
CP009977_ori_centered	185000	186000	1072	1001	1042	1530	1469	1392	1.23751	1.20911	1.34673	1.08465	1.08502	0.989228	0.700654	0.681416	0.748563	1.13945	1.11282	1.35149	1.20125	0.13079
CP009977_ori_centered	186000	187000	1019	988	949	1443	1383	1399	1.17633	1.19341	1.22653	1.02298	1.0215	0.994203	0.706168	0.714389	0.678342	1.14842	1.16667	1.22471	1.17993	0.0398385
CP009977_ori_centered	187000	188000	1038	921	918	1432	1358	1446	1.19826	1.11248	1.18647	1.01518	1.00304	1.0276	0.72486	0.678203	0.634855	1.17882	1.10757	1.1462	1.1442	0.0356654
CP009977_ori_centered	188000	189000	1056	948	955	1451	1286	1238	1.21904	1.1451	1.23429	1.02865	0.949857	0.879788	0.727774	0.73717	0.771405	1.18356	1.20387	1.39273	1.26005	0.115352
CP009977_ori_centered	189000	190000	907	937	859	1349	1342	1323	1.04703	1.13181	1.11021	0.956339	0.99122	0.940193	0.67235	0.698212	0.649282	1.09342	1.14025	1.17224	1.1353	0.0396433
CP009977_ori_centered	190000	191000	1103	972	965	1524	1424	1239	1.2733	1.17409	1.24721	1.0804	1.05179	0.880498	0.723753	0.682584	0.778854	1.17702	1.11473	1.40618	1.23264	0.153483
CP009977_ori_centered	191000	192000	1027	967	906	1382	1314	1342	1.18556	1.16805	1.17096	0.979733	0.970538	0.953696	0.743126	0.735921	0.675112	1.20852	1.20183	1.21888	1.20974	0.00859013
CP009977_ori_centered	192000	193000	1112	1064	933	1621	1454	1529	1.28368	1.28521	1.20585	1.14917	1.07394	1.08659	0.685996	0.731774	0.610203	1.11561	1.19506	1.10169	1.13745	0.0503702
CP009977_ori_centered	193000	194000	1029	948	910	1354	1358	1486	1.18787	1.1451	1.17613	0.959884	1.00304	1.05603	0.75997	0.698085	0.612382	1.23592	1.14004	1.10562	1.16053	0.0675186
CP009977_ori_centered	194000	195000	984	964	882	1412	1257	1400	1.13592	1.16442	1.13994	1.001	0.928437	0.994913	0.696884	0.766905	0.63	1.13332	1.25243	1.13743	1.17439	0.0676124
CP009977_ori_centered	195000	196000	1011	955	927	1426	1352	1404	1.16709	1.15355	1.1981	1.01093	0.998606	0.997756	0.708976	0.706361	0.660256	1.15299	1.15356	1.19206	1.1662	0.0223961
CP009977_ori_centered	196000	197000	976	950	919	1485	1375	1488	1.12669	1.14751	1.18776	1.05275	1.01559	1.05745	0.657239	0.690909	0.617608	1.06885	1.12832	1.11506	1.10408	0.0312209
CP009977_ori_centered	197000	198000	1146	990	948	1401	1371	1679	1.32293	1.19583	1.22524	0.993203	1.01264	1.19319	0.817987	0.722101	0.564622	1.33027	1.17926	1.0194	1.17631	0.155457
CP009977_ori_centered	198000	199000	960	888	956	1436	1297	1555	1.10822	1.07262	1.23558	1.01802	0.957982	1.10506	0.668524	0.684657	0.614791	1.0872	1.11811	1.10997	1.10509	0.0160229
CP009977_ori_centered	199000	200000	919	910	914	1428	1288	1733	1.06089	1.0992	1.1813	1.01234	0.951334	1.23156	0.643557	0.706522	0.527409	1.0466	1.15382	0.952209	1.05087	0.100872
CP009977_ori_centered	200000	201000	955	864	862	1434	1428	1633	1.10245	1.04363	1.11409	1.0166	1.05474	1.1605	0.665969	0.605042	0.527863	1.08304	0.988092	0.953029	1.00806	0.0672678
CP009977_ori_centered	201000	202000	966	926	894	1434	1406	1740	1.11514	1.11852	1.15545	1.0166	1.03849	1.23654	0.67364	0.658606	0.513793	1.09552	1.07557	0.927626	1.0329	0.0917175
CP009977_ori_centered	202000	203000	571	593	445	841	889	789	0.659158	0.716289	0.575139	0.596205	0.656628	0.560705	0.678954	0.667042	0.564005	1.10416	1.08934	1.01828	1.0706	0.0459067
CP009977_ori_centered	203000	204000	145	198	170	287	231	245	0.167387	0.239166	0.219716	0.203461	0.17062	0.17411	0.505226	0.857143	0.693878	0.821634	1.3998	1.25276	1.15806	0.300489
CP009977_ori_centered	204000	205000	1105	1041	991	1503	1373	1285	1.2756	1.25743	1.28082	1.06551	1.01412	0.913188	0.735196	0.758194	0.771206	1.19563	1.2382	1.39237	1.2754	0.103513
CP009977_ori_centered	205000	206000	964	1016	912	1446	1399	1141	1.11283	1.22723	1.17871	1.0251	1.03332	0.810854	0.666667	0.726233	0.799299	1.08418	1.18601	1.44309	1.23776	0.184969
CP009977_ori_centered	206000	207000	1204	1055	964	1379	1304	1315	1.38989	1.27434	1.24592	0.977607	0.963152	0.934508	0.873096	0.809049	0.73308	1.41989	1.32125	1.32354	1.35489	0.0562992
CP009977_ori_centered	207000	208000	840	860	788	1167	1138	1014	0.96969	1.0388	1.01845	0.827315	0.840542	0.720602	0.719794	0.755712	0.77712	1.17058	1.23415	1.40305	1.26926	0.120147
CP009977_ori_centered	208000	209000	1072	960	938	1475	1407	1157	1.23751	1.15959	1.21232	1.04566	1.03923	0.822225	0.72678	0.682303	0.810717	1.18194	1.11427	1.46371	1.2533	0.18533
CP009977_ori_centered	209000	210000	1036	1061	986	1432	1482	1378	1.19595	1.28159	1.27435	1.01518	1.09463	0.979279	0.723464	0.715924	0.71553	1.17655	1.16917	1.29185	1.21252	0.0687988
CP009977_ori_centered	210000	211000	997	930	986	1405	1381	1441	1.15093	1.12335	1.27435	0.996039	1.02003	1.02405	0.709609	0.673425	0.684247	1.15401	1.09977	1.23537	1.16305	0.0682524
CP009977_ori_centered	211000	212000	1087	1058	930	1479	1486	1526	1.25483	1.27797	1.20198	1.0485	1.09758	1.08446	0.734956	0.711978	0.609436	1.19524	1.16273	1.10031	1.15276	0.0482444
CP009977_ori_centered	212000	213000	998	1041	943	1469	1370	1285	1.15208	1.25743	1.21878	1.04141	1.0119	0.913188	0.679374	0.759854	0.733852	1.10484	1.24091	1.32493	1.22356	0.111065
CP009977_ori_centered	213000	214000	1107	926	961	1531	1403	1367	1.27791	1.11852	1.24204	1.08536	1.03628	0.971462	0.723057	0.660014	0.702999	1.17588	1.07787	1.26923	1.17433	0.0956904
CP009977_ori_centered	214000	215000	1032	1004	982	1427	1397	1372	1.19133	1.21274	1.26918	1.01164	1.03184	0.975015	0.723196	0.718683	0.715743	1.17611	1.17368	1.29224	1.21401	0.067759
CP009977_ori_centered	215000	216000	1102	903	863	1462	1416	1336	1.27214	1.09074	1.11538	1.03645	1.04588	0.949432	0.753762	0.637712	0.645958	1.22582	1.04144	1.16624	1.1445	0.0940904
CP009977_ori_centered	216000	217000	1115	1078	1018	1558	1435	1279	1.28715	1.30212	1.31571	1.1045	1.05991	0.908924	0.715661	0.75122	0.795934	1.16386	1.22681	1.43702	1.2759	0.143042
CP009977_ori_centered	217000	218000	1069	973	964	1412	1406	1226	1.23405	1.17529	1.24592	1.001	1.03849	0.87126	0.757082	0.692034	0.786297	1.23122	1.13016	1.41962	1.26033	0.146909
CP009977_ori_centered	218000	219000	1061	1078	1004	1502	1477	1272	1.22481	1.30212	1.29762	1.0648	1.09093	0.90395	0.706391	0.729858	0.789308	1.14878	1.19193	1.42505	1.25525	0.148625
CP009977_ori_centered	219000	220000	1059	1025	1036	1432	1382	1334	1.2225	1.2381	1.33898	1.01518	1.02076	0.94801	0.739525	0.741679	0.776612	1.20267	1.21123	1.40213	1.27201	0.11277
CP009977_ori_centered	220000	221000	1072	978	989	1515	1432	1339	1.23751	1.18133	1.27823	1.07402	1.05769	0.951564	0.707591	0.682961	0.738611	1.15073	1.11534	1.33352	1.19987	0.117096
CP009977_ori_centered	221000	222000	1068	1030	1012	1484	1389	1219	1.23289	1.24414	1.30796	1.05204	1.02593	0.866285	0.719677	0.741541	0.830189	1.17039	1.21101	1.49886	1.29342	0.179075
CP009977_ori_centered	222000	223000	1083	1001	972	1499	1467	1489	1.25021	1.20911	1.25626	1.06268	1.08355	1.05816	0.722482	0.682345	0.652787	1.17495	1.11433	1.17857	1.15595	0.0360873
CP009977_ori_centered	223000	224000	1059	1037	1004	1488	1424	1558	1.2225	1.2526	1.29762	1.05488	1.05179	1.1072	0.711694	0.72823	0.644416	1.1574	1.18927	1.16346	1.17004	0.0169227
CP009977_ori_centered	224000	225000	966	873	885	1472	1354	1417	1.11514	1.0545	1.14382	1.04354	1.00008	1.00699	0.65625	0.644756	0.624559	1.06724	1.05295	1.12761	1.0826	0.039629
CP009977_ori_centered	225000	226000	999	909	897	1384	1384	1814	1.15324	1.09799	1.15933	0.981151	1.02224	1.28912	0.721821	0.656792	0.494487	1.17387	1.0726	0.892771	1.04642	0.14237
CP009977_ori_centered	226000	227000	954	922	966	1539	1406	1608	1.10129	1.11369	1.2485	1.09103	1.03849	1.14273	0.619883	0.655761	0.600746	1.0081	1.07092	1.08462	1.05454	0.0408039
CP009977_ori_centered	227000	228000	984	952	972	1464	1369	1697	1.13592	1.14993	1.25626	1.03787	1.01116	1.20598	0.672131	0.695398	0.572775	1.09307	1.13565	1.03412	1.08761	0.0509871
CP009977_ori_centered	228000	229000	1089	1066	867	1489	1330	1216	1.25713	1.28763	1.12055	1.05559	0.982356	0.864153	0.731363	0.801504	0.712993	1.18939	1.30893	1.28727	1.26187	0.0636909
CP009977_ori_centered	229000	230000	1104	1006	976	1488	1374	1157	1.27445	1.21515	1.26143	1.05488	1.01486	0.822225	0.741935	0.732169	0.843561	1.20659	1.1957	1.523	1.30843	0.185906
CP009977_ori_centered	230000	231000	1112	1043	1001	1502	1480	1295	1.28368	1.25985	1.29374	1.0648	1.09315	0.920295	0.740346	0.70473	0.772973	1.204	1.15089	1.39556	1.25015	0.128699
CP009977_ori_centered	231000	232000	1085	1037	978	1496	1439	1673	1.25252	1.2526	1.26401	1.06055	1.06287	1.18892	0.725267	0.720639	0.584579	1.17948	1.17687	1.05543	1.13726	0.0708819
CP009977_ori_centered	232000	233000	1042	968	955	1585	1484	1612	1.20288	1.16925	1.23429	1.12365	1.0961	1.14557	0.657413	0.652291	0.592432	1.06913	1.06525	1.0696	1.068	0.0023867
CP009977_ori_centered	233000	234000	1084	993	918	1582	1396	1537	1.25136	1.19945	1.18647	1.12152	1.0311	1.09227	0.685209	0.711318	0.597267	1.11433	1.16165	1.07833	1.11811	0.0417858
CP009977_ori_centered	234000	235000	993	924	864	1533	1359	1796	1.14631	1.11611	1.11668	1.08678	1.00378	1.27633	0.64775	0.679912	0.481069	1.05341	1.11036	0.868545	1.01077	0.126422
CP009977_ori_centered	235000	236000	933	827	848	1229	1241	1585	1.07705	0.998939	1.096	0.871268	0.91662	1.12638	0.759154	0.666398	0.535016	1.23459	1.08829	0.965943	1.09627	0.1345
CP009977_ori_centered	236000	237000	1022	952	967	1452	1421	1655	1.17979	1.14993	1.2498	1.02936	1.04957	1.17613	0.703857	0.669951	0.58429	1.14466	1.09409	1.0549	1.09789	0.0449975
CP009977_ori_centered	237000	238000	1022	877	972	1442	1423	1969	1.17979	1.05933	1.25626	1.02227	1.05105	1.39927	0.708738	0.616304	0.493652	1.1526	1.00648	0.891262	1.01678	0.130972
CP009977_ori_centered	238000	239000	1005	1004	1015	1458	1403	1476	1.16016	1.21274	1.31183	1.03361	1.03628	1.04892	0.6893	0.715609	0.687669	1.12099	1.16866	1.24155	1.17707	0.0607199
CP009977_ori_centered	239000	240000	1067	1030	973	1436	1388	1462	1.23174	1.24414	1.25755	1.01802	1.0252	1.03897	0.743036	0.742075	0.665527	1.20838	1.21188	1.20157	1.20728	0.00524032
CP009977_ori_centered	240000	241000	1109	1053	1038	1542	1391	1485	1.28022	1.27193	1.34156	1.09316	1.02741	1.05532	0.719196	0.757009	0.69899	1.16961	1.23627	1.26199	1.22262	0.0476802
CP009977_ori_centered	241000	242000	1092	1010	936	1482	1454	1365	1.2606	1.21999	1.20973	1.05063	1.07394	0.970041	0.736842	0.694635	0.685714	1.1983	1.13441	1.23802	1.19024	0.0522754
CP009977_ori_centered	242000	243000	994	1030	995	1428	1351	1449	1.14747	1.24414	1.28599	1.01234	0.997867	1.02974	0.696078	0.762398	0.68668	1.13201	1.24507	1.23977	1.20562	0.0637988
CP009977_ori_centered	243000	244000	1049	1002	938	1472	1322	1447	1.21096	1.21032	1.21232	1.04354	0.976447	1.02831	0.712636	0.757943	0.648238	1.15894	1.23779	1.17036	1.18903	0.0426145
CP009977_ori_centered	244000	245000	953	866	936	1356	1360	1225	1.10014	1.04605	1.20973	0.961301	1.00451	0.870549	0.702802	0.636765	0.764082	1.14295	1.0399	1.37951	1.18745	0.174125
CP009977_ori_centered	245000	246000	1047	1027	999	1452	1368	1504	1.20865	1.24052	1.29116	1.02936	1.01042	1.06882	0.721074	0.750731	0.664229	1.17266	1.22602	1.19923	1.1993	0.0266777
CP009977_ori_centered	246000	247000	1028	1002	964	1393	1388	1420	1.18672	1.21032	1.24592	0.987532	1.0252	1.00913	0.737976	0.721902	0.678873	1.20015	1.17894	1.22567	1.20158	0.0234005
CP009977_ori_centered	247000	248000	1005	989	1042	1453	1317	1492	1.16016	1.19462	1.34673	1.03007	0.972754	1.06029	0.691672	0.750949	0.698391	1.12484	1.22637	1.26091	1.20404	0.0707272
CP009977_ori_centered	248000	249000	1214	1130	1065	1620	1496	1563	1.40143	1.36493	1.37646	1.14846	1.10497	1.11075	0.749383	0.755348	0.681382	1.2187	1.23356	1.2302	1.22748	0.00779219
CP009977_ori_centered	249000	250000	1053	981	878	1417	1396	1382	1.21558	1.18496	1.13477	1.00455	1.0311	0.982122	0.743119	0.702722	0.635311	1.20851	1.14761	1.14702	1.16771	0.0353319
CP009977_ori_centered	250000	251000	1110	1004	1005	1412	1335	1427	1.28138	1.21274	1.29891	1.001	0.986049	1.0141	0.786119	0.75206	0.704275	1.27844	1.22819	1.27153	1.25939	0.0272398
CP009977_ori_centered	251000	252000	1032	1000	938	1371	1449	1473	1.19133	1.20791	1.21232	0.971935	1.07025	1.04679	0.752735	0.690131	0.636796	1.22415	1.12705	1.1497	1.16697	0.0508
CP009977_ori_centered	252000	253000	1098	926	1016	1524	1420	1521	1.26752	1.11852	1.31313	1.0804	1.04883	1.0809	0.720472	0.652113	0.667982	1.17168	1.06496	1.20601	1.14755	0.073553
CP009977_ori_centered	253000	254000	1128	997	1004	1556	1355	1372	1.30216	1.20428	1.29762	1.10309	1.00082	0.975015	0.724936	0.735793	0.731778	1.17894	1.20162	1.32119	1.23392	0.0764253
CP009977_ori_centered	254000	255000	1011	1003	961	1361	1277	1267	1.16709	1.21153	1.24204	0.964846	0.94321	0.900397	0.742836	0.785435	0.758485	1.20805	1.28269	1.3694	1.28672	0.0807519
CP009977_ori_centered	255000	256000	1100	992	943	1440	1414	1456	1.26983	1.19824	1.21878	1.02085	1.0444	1.03471	0.763889	0.701556	0.647665	1.24229	1.14571	1.16932	1.18577	0.0503474
CP009977_ori_centered	256000	257000	1084	1040	897	1390	1391	1638	1.25136	1.25622	1.15933	0.985405	1.02741	1.16405	0.779856	0.747664	0.547619	1.26826	1.22101	0.988697	1.15932	0.14964
CP009977_ori_centered	257000	258000	1029	899	973	1403	1405	1587	1.18787	1.08591	1.25755	0.994621	1.03775	1.12781	0.733428	0.639858	0.613106	1.19275	1.04495	1.10693	1.11488	0.0742209
CP009977_ori_centered	258000	259000	1035	969	945	1371	1343	1416	1.1948	1.17046	1.22136	0.971935	0.991958	1.00628	0.754923	0.721519	0.667373	1.22771	1.17831	1.20491	1.20364	0.0247234
CP009977_ori_centered	259000	260000	1047	1038	892	1513	1404	1442	1.20865	1.25381	1.15286	1.0726	1.03701	1.02476	0.692003	0.739316	0.618585	1.12538	1.20737	1.11682	1.14986	0.0499925
CP009977_ori_centered	260000	261000	1100	997	942	1451	1360	1336	1.26983	1.20428	1.21749	1.02865	1.00451	0.949432	0.758098	0.733088	0.70509	1.23287	1.1972	1.273	1.23436	0.0379215
CP009977_ori_centered	261000	262000	1067	1034	1024	1482	1426	1538	1.23174	1.24898	1.32347	1.05063	1.05326	1.09298	0.719973	0.725105	0.6658	1.17087	1.18417	1.20207	1.1857	0.0156551
CP009977_ori_centered	262000	263000	1161	1077	1027	1552	1499	1699	1.34025	1.30092	1.32734	1.10025	1.10718	1.2074	0.748067	0.718479	0.604473	1.21656	1.17335	1.09134	1.16042	0.0635999
CP009977_ori_centered	263000	264000	1104	980	935	1366	1384	1406	1.27445	1.18375	1.20844	0.968391	1.02224	0.999177	0.808199	0.708092	0.665007	1.31435	1.15638	1.20064	1.22379	0.0814884
CP009977_ori_centered	264000	265000	1130	993	973	1452	1385	1366	1.30446	1.19945	1.25755	1.02936	1.02298	0.970751	0.778237	0.716968	0.712299	1.26562	1.17088	1.28602	1.24084	0.0614412
CP009977_ori_centered	265000	266000	1127	1083	986	1442	1419	1371	1.301	1.30816	1.27435	1.02227	1.04809	0.974304	0.781553	0.763214	0.719183	1.27102	1.2464	1.29845	1.27195	0.0260359
CP009977_ori_centered	266000	267000	1027	1034	993	1382	1386	1598	1.18556	1.24898	1.2834	0.979733	1.02372	1.13562	0.743126	0.746032	0.621402	1.20852	1.21834	1.12191	1.18292	0.0530687
CP009977_ori_centered	267000	268000	1122	1071	1095	1564	1517	1394	1.29523	1.29367	1.41523	1.10876	1.12048	0.990649	0.717391	0.705999	0.785509	1.16667	1.15296	1.4182	1.24594	0.149332
CP009977_ori_centered	268000	269000	1117	1091	1011	1602	1419	1413	1.28946	1.31783	1.30667	1.1357	1.04809	1.00415	0.697253	0.768851	0.715499	1.13392	1.25561	1.2918	1.22711	0.0827059
CP009977_ori_centered	269000	270000	967	980	1049	1421	1301	1284	1.1163	1.18375	1.35578	1.00738	0.960936	0.912478	0.680507	0.753267	0.816978	1.10669	1.23016	1.47501	1.27062	0.187466
CP009977_ori_centered	270000	271000	1091	1011	965	1457	1220	1359	1.25944	1.22119	1.24721	1.0329	0.901109	0.965777	0.748799	0.828689	0.710081	1.21775	1.35333	1.28201	1.28436	0.0678205
CP009977_ori_centered	271000	272000	1178	1147	1113	1631	1464	1565	1.35987	1.38547	1.43849	1.15626	1.08133	1.11217	0.722256	0.78347	0.711182	1.17458	1.27948	1.284	1.24602	0.0619097
CP009977_ori_centered	272000	273000	1070	979	966	1352	1373	1204	1.2352	1.18254	1.2485	0.958466	1.01412	0.855625	0.79142	0.713037	0.802326	1.28706	1.16446	1.44856	1.30003	0.142492
CP009977_ori_centered	273000	274000	1043	990	885	1357	1300	1369	1.20403	1.19583	1.14382	0.96201	0.960198	0.972883	0.768607	0.761538	0.646457	1.24996	1.24367	1.16714	1.22026	0.0461044
CP009977_ori_centered	274000	275000	1173	1036	928	1461	1480	1568	1.3541	1.25139	1.19939	1.03574	1.09315	1.1143	0.802875	0.7	0.591837	1.30569	1.14317	1.06853	1.17246	0.121263
CP009977_ori_centered	275000	276000	1144	1015	880	1406	1406	1430	1.32063	1.22603	1.13735	0.996748	1.03849	1.01623	0.813656	0.721906	0.615385	1.32322	1.17894	1.11104	1.2044	0.108356
CP009977_ori_centered	276000	277000	1145	1118	1051	1387	1305	1390	1.32178	1.35044	1.35836	0.983278	0.963891	0.987807	0.825523	0.856705	0.756115	1.34252	1.39908	1.36513	1.36891	0.0284692
CP009977_ori_centered	277000	278000	999	944	1029	1451	1313	1508	1.15324	1.14026	1.32993	1.02865	0.9698	1.07166	0.688491	0.718964	0.682361	1.11967	1.17414	1.23197	1.17526	0.0561563
CP009977_ori_centered	278000	279000	1080	1059	1043	1406	1377	1575	1.24674	1.27917	1.34802	0.996748	1.01707	1.11928	0.768137	0.769063	0.662222	1.2492	1.25595	1.19561	1.23359	0.0330633
CP009977_ori_centered	279000	280000	1163	1094	1022	1534	1520	1503	1.34256	1.32145	1.32088	1.08749	1.12269	1.06811	0.758149	0.719737	0.679973	1.23295	1.1754	1.22766	1.212	0.0318101
CP009977_ori_centered	280000	281000	1104	1108	1122	1586	1436	1343	1.27445	1.33836	1.45013	1.12435	1.06065	0.954406	0.696091	0.771588	0.835443	1.13203	1.26008	1.50835	1.30015	0.191333
CP009977_ori_centered	281000	282000	1137	1039	1017	1533	1417	1487	1.31254	1.25502	1.31442	1.08678	1.04662	1.05674	0.741683	0.733239	0.683927	1.20618	1.19745	1.23479	1.21281	0.0195357
CP009977_ori_centered	282000	283000	1042	940	943	1381	1292	1493	1.20288	1.13543	1.21878	0.979025	0.954289	1.061	0.754526	0.727554	0.631614	1.22706	1.18817	1.14035	1.18519	0.0434339
CP009977_ori_centered	283000	284000	1097	1010	974	1435	1373	1243	1.26637	1.21999	1.25884	1.01731	1.01412	0.883341	0.76446	0.735615	0.783588	1.24322	1.20133	1.41473	1.28642	0.11307
CP009977_ori_centered	284000	285000	1115	976	1037	1406	1306	1311	1.28715	1.17892	1.34027	0.996748	0.964629	0.931665	0.79303	0.74732	0.790999	1.28968	1.22045	1.42811	1.31274	0.105735
CP009977_ori_centered	285000	286000	996	979	976	1348	1317	1359	1.14978	1.18254	1.26143	0.95563	0.972754	0.965777	0.738872	0.743356	0.718175	1.2016	1.21397	1.29663	1.2374	0.0516627
CP009977_ori_centered	286000	287000	1134	1035	921	1483	1388	1318	1.30908	1.25018	1.19034	1.05133	1.0252	0.93664	0.764666	0.745677	0.698786	1.24355	1.21776	1.26162	1.24098	0.0220425
CP009977_ori_centered	287000	288000	1013	1024	1023	1382	1344	1468	1.1694	1.2369	1.32217	0.979733	0.992697	1.04324	0.732996	0.761905	0.696866	1.19205	1.24426	1.25816	1.23149	0.0348564
CP009977_ori_centered	288000	289000	1113	1011	989	1502	1287	1446	1.28484	1.22119	1.27823	1.0648	0.950596	1.0276	0.741012	0.785548	0.683956	1.20508	1.28287	1.23485	1.24094	0.0392511
CP009977_ori_centered	289000	290000	1013	938	826	1361	1363	1408	1.1694	1.13302	1.06756	0.964846	1.00673	1.0006	0.744306	0.688188	0.586648	1.21044	1.12388	1.05916	1.13116	0.075902
CP009977_ori_centered	290000	291000	1023	1020	986	1393	1327	1396	1.18094	1.23206	1.27435	0.987532	0.98014	0.992071	0.734386	0.768651	0.706304	1.19431	1.25528	1.27519	1.24159	0.0421437
CP009977_ori_centered	291000	292000	1036	1049	936	1409	1308	1352	1.19595	1.26709	1.20973	0.998874	0.966107	0.960802	0.735273	0.801988	0.692308	1.19575	1.30972	1.24993	1.2518	0.0570088
CP009977_ori_centered	292000	293000	974	1012	997	1419	1413	1503	1.12438	1.2224	1.28857	1.00596	1.04366	1.06811	0.686399	0.716207	0.66334	1.11627	1.16963	1.19763	1.16118	0.0413326
CP009977_ori_centered	293000	294000	1080	933	1062	1380	1431	1474	1.24674	1.12698	1.37258	0.978316	1.05696	1.0475	0.782609	0.651992	0.720488	1.27273	1.06476	1.3008	1.21277	0.12894
CP009977_ori_centered	294000	295000	1021	1030	961	1375	1392	1288	1.17864	1.24414	1.24204	0.974771	1.02815	0.91532	0.742545	0.739943	0.746118	1.20758	1.2084	1.34708	1.25435	0.0803043
CP009977_ori_centered	295000	296000	1141	1039	984	1489	1453	1385	1.31716	1.25502	1.27177	1.05559	1.07321	0.984254	0.766286	0.715072	0.710469	1.24619	1.16778	1.28272	1.23223	0.0587245
CP009977_ori_centered	296000	297000	1047	1061	973	1496	1347	1300	1.20865	1.28159	1.25755	1.06055	0.994913	0.923848	0.699866	0.787676	0.748462	1.13817	1.28635	1.35131	1.25861	0.109243
CP009977_ori_centered	297000	298000	1015	1067	889	1224	1359	1193	1.17171	1.28884	1.14899	0.867723	1.00378	0.847808	0.829248	0.785136	0.74518	1.34858	1.2822	1.34538	1.32539	0.0374346
CP009977_ori_centered	298000	299000	1027	1043	1005	1371	1375	1414	1.18556	1.25985	1.29891	0.971935	1.01559	1.00486	0.749088	0.758545	0.71075	1.21822	1.23878	1.28322	1.24674	0.0332247
CP009977_ori_centered	299000	300000	1090	1048	992	1411	1441	1407	1.25829	1.26589	1.28211	1.00029	1.06434	0.999888	0.772502	0.727273	0.705046	1.2563	1.18771	1.27292	1.23898	0.045172
CP009977_ori_centered	300000	301000	1016	1052	981	1349	1357	1379	1.17286	1.27072	1.26789	0.956339	1.0023	0.97999	0.75315	0.775239	0.711385	1.22482	1.26604	1.28437	1.25841	0.0304962
CP009977_ori_centered	301000	302000	1078	1032	1040	1411	1263	1489	1.24444	1.24656	1.34415	1.00029	0.932869	1.05816	0.763997	0.817102	0.698455	1.24246	1.33441	1.26102	1.2793	0.0486187
CP009977_ori_centered	302000	303000	1130	1037	1064	1457	1415	1345	1.30446	1.2526	1.37516	1.0329	1.04514	0.955827	0.775566	0.732862	0.791078	1.26128	1.19683	1.42825	1.29545	0.119433
CP009977_ori_centered	303000	304000	1048	1080	935	1528	1424	1447	1.2098	1.30454	1.20844	1.08324	1.05179	1.02831	0.685864	0.758427	0.646164	1.1154	1.23858	1.16662	1.17353	0.0618833
CP009977_ori_centered	304000	305000	1175	1170	1047	1567	1427	1609	1.35641	1.41325	1.35319	1.11088	1.054	1.14344	0.74984	0.819902	0.650715	1.21944	1.33898	1.17483	1.24442	0.0848758
CP009977_ori_centered	305000	306000	1053	1071	945	1309	1283	1560	1.21558	1.29367	1.22136	0.927982	0.947641	1.10862	0.804431	0.834762	0.605769	1.30822	1.36325	1.09368	1.25505	0.14243
CP009977_ori_centered	306000	307000	1038	954	959	1512	1449	1595	1.19826	1.15234	1.23946	1.07189	1.07025	1.13349	0.686508	0.658385	0.601254	1.11645	1.07521	1.08553	1.09239	0.0214594
CP009977_ori_centered	307000	308000	1115	972	1000	1464	1396	1520	1.28715	1.17409	1.29245	1.03787	1.0311	1.08019	0.761612	0.696275	0.657895	1.23859	1.13708	1.18779	1.18782	0.0507507
CP009977_ori_centered	308000	309000	1050	1032	928	1495	1340	1472	1.21211	1.24656	1.19939	1.05984	0.989742	1.04608	0.702341	0.770149	0.630435	1.1422	1.25773	1.13822	1.17938	0.0678803
CP009977_ori_centered	309000	310000	1087	1043	1005	1423	1315	1474	1.25483	1.25985	1.29891	1.0088	0.971277	1.0475	0.763879	0.793156	0.681818	1.24227	1.2953	1.23099	1.25619	0.0343399
CP009977_ori_centered	310000	311000	1136	1023	1052	1403	1488	1532	1.31139	1.23569	1.35966	0.994621	1.09906	1.08872	0.809694	0.6875	0.686684	1.31678	1.12275	1.23977	1.22643	0.0976979
CP009977_ori_centered	311000	312000	1031	1029	1072	1390	1319	1313	1.19018	1.24294	1.3855	0.985405	0.974231	0.933087	0.741727	0.780136	0.816451	1.20625	1.27404	1.47406	1.31811	0.139241
CP009977_ori_centered	312000	313000	1063	1065	987	1494	1399	1355	1.22712	1.28642	1.27565	1.05913	1.03332	0.962934	0.711513	0.761258	0.728413	1.15711	1.24321	1.31511	1.23848	0.0791069
CP009977_ori_centered	313000	314000	1050	960	1001	1441	1335	1610	1.21211	1.15959	1.29374	1.02156	0.986049	1.14415	0.728661	0.719101	0.621739	1.185	1.17436	1.12252	1.16063	0.0334283
CP009977_ori_centered	314000	315000	1171	1083	1088	1466	1436	1432	1.35179	1.30816	1.40618	1.03928	1.06065	1.01765	0.798772	0.754178	0.759777	1.29902	1.23165	1.37174	1.3008	0.0700626
CP009977_ori_centered	315000	316000	1102	1030	1018	1372	1315	1314	1.27214	1.24414	1.31571	0.972644	0.971277	0.933797	0.803207	0.78327	0.774734	1.30623	1.27915	1.39874	1.32804	0.0627058
CP009977_ori_centered	316000	317000	1100	1019	1083	1421	1354	1367	1.26983	1.23086	1.39972	1.00738	1.00008	0.971462	0.774103	0.752585	0.792246	1.2589	1.22904	1.43036	1.3061	0.108641
CP009977_ori_centered	317000	318000	1209	1104	1144	1596	1436	1503	1.39566	1.33353	1.47856	1.13144	1.06065	1.06811	0.757519	0.768802	0.761144	1.23193	1.25553	1.37421	1.28722	0.07625
CP009977_ori_centered	318000	319000	1066	1112	973	1429	1354	1302	1.23058	1.34319	1.25755	1.01305	1.00008	0.925269	0.745976	0.82127	0.747312	1.21316	1.34121	1.34923	1.3012	0.0763533
CP009977_ori_centered	319000	320000	1019	1013	930	1400	1372	1524	1.17633	1.22361	1.20198	0.992494	1.01338	1.08303	0.727857	0.738338	0.610236	1.18369	1.20578	1.10175	1.16374	0.0548087
CP009977_ori_centered	320000	321000	1076	964	992	1345	1242	1436	1.24213	1.16442	1.28211	0.953503	0.917358	1.0205	0.8	0.776167	0.690808	1.30101	1.26756	1.24722	1.27193	0.027164
CP009977_ori_centered	321000	322000	1146	1005	1049	1469	1323	1590	1.32293	1.21395	1.35578	1.04141	0.977186	1.12994	0.780123	0.759637	0.659748	1.26869	1.24056	1.19114	1.23346	0.0392578
CP009977_ori_centered	322000	323000	1176	1051	1027	1533	1459	1561	1.35757	1.26951	1.32734	1.08678	1.07764	1.10933	0.767123	0.720356	0.657912	1.24755	1.17641	1.18782	1.20393	0.0382048
CP009977_ori_centered	323000	324000	1118	1043	978	1461	1260	1445	1.29061	1.25985	1.26401	1.03574	0.930653	1.02689	0.765229	0.827778	0.676817	1.24447	1.35184	1.22196	1.27276	0.0694086
CP009977_ori_centered	324000	325000	1175	1082	1050	1457	1454	1287	1.35641	1.30696	1.35707	1.0329	1.07394	0.91461	0.806452	0.744154	0.815851	1.31151	1.21527	1.47298	1.33325	0.130219
CP009977_ori_centered	325000	326000	1112	1029	996	1463	1485	1464	1.28368	1.24294	1.28728	1.03716	1.09684	1.0404	0.760082	0.692929	0.680328	1.2361	1.13162	1.2283	1.19867	0.0581989
CP009977_ori_centered	326000	327000	1132	1018	974	1459	1322	1386	1.30677	1.22965	1.25884	1.03432	0.976447	0.984964	0.775874	0.770045	0.702742	1.26178	1.25756	1.26876	1.2627	0.00565913
CP009977_ori_centered	327000	328000	1185	1003	1099	1354	1376	1434	1.36796	1.21153	1.4204	0.959884	1.01633	1.01908	0.875185	0.728924	0.766388	1.42328	1.1904	1.38367	1.33245	0.124603
CP009977_ori_centered	328000	329000	1071	1022	1000	1315	1304	1328	1.23635	1.23448	1.29245	0.932236	0.963152	0.943746	0.814449	0.783742	0.753012	1.32451	1.27993	1.35952	1.32132	0.0398945
CP009977_ori_centered	329000	330000	1152	1105	1058	1543	1420	1496	1.32986	1.33474	1.36741	1.09387	1.04883	1.06314	0.746598	0.778169	0.707219	1.21417	1.27082	1.27685	1.25395	0.0345807
CP009977_ori_centered	330000	331000	1098	1139	968	1392	1443	1605	1.26752	1.37581	1.25109	0.986823	1.06582	1.1406	0.788793	0.789328	0.603115	1.28279	1.28905	1.08889	1.22024	0.113796
CP009977_ori_centered	331000	332000	1092	1086	987	1522	1446	1474	1.2606	1.31179	1.27565	1.07898	1.06804	1.0475	0.717477	0.751037	0.669607	1.16681	1.22652	1.20894	1.20076	0.0306828
CP009977_ori_centered	332000	333000	1191	1021	1008	1436	1415	1258	1.37488	1.23327	1.30279	1.01802	1.04514	0.894001	0.829387	0.721555	0.801272	1.34881	1.17837	1.44665	1.32461	0.13577
CP009977_ori_centered	333000	334000	1049	1027	1033	1387	1294	1383	1.21096	1.24052	1.3351	0.983278	0.955766	0.982832	0.756309	0.793663	0.746927	1.22996	1.29613	1.34854	1.29154	0.0594213
CP009977_ori_centered	334000	335000	1118	1105	947	1402	1415	1355	1.29061	1.33474	1.22395	0.993912	1.04514	0.962934	0.797432	0.780919	0.698893	1.29684	1.27532	1.26181	1.27799	0.0176646
CP009977_ori_centered	335000	336000	1078	1031	1074	1374	1399	1350	1.24444	1.24535	1.38809	0.974062	1.03332	0.959381	0.784571	0.736955	0.795556	1.27592	1.20352	1.43633	1.30526	0.119148
CP009977_ori_centered	336000	337000	1117	1046	965	1475	1371	1382	1.28946	1.26347	1.24721	1.04566	1.01264	0.982122	0.757288	0.762947	0.698263	1.23155	1.24597	1.26068	1.24607	0.0145624
CP009977_ori_centered	337000	338000	1125	1033	1003	1351	1293	1351	1.29869	1.24777	1.29633	0.957757	0.955028	0.960091	0.832717	0.798917	0.742413	1.35422	1.30471	1.34039	1.33311	0.0255466
CP009977_ori_centered	338000	339000	1103	1061	1052	1349	1288	1379	1.2733	1.28159	1.35966	0.956339	0.951334	0.97999	0.817643	0.823758	0.762872	1.32971	1.34528	1.37732	1.35077	0.0242798
CP009977_ori_centered	339000	340000	1130	994	1059	1460	1297	1330	1.30446	1.20066	1.3687	1.03503	0.957982	0.945168	0.773973	0.766384	0.796241	1.25869	1.25158	1.43757	1.31595	0.10539
CP009977_ori_centered	340000	341000	1090	1070	978	1484	1292	1300	1.25829	1.29246	1.26401	1.05204	0.954289	0.923848	0.734501	0.828173	0.752308	1.1945	1.35249	1.35825	1.30174	0.0929248
CP009977_ori_centered	341000	342000	1093	1039	1029	1269	1272	1320	1.26175	1.25502	1.32993	0.899625	0.939517	0.938061	0.861308	0.816824	0.779545	1.40072	1.33395	1.40743	1.3807	0.0406234
CP009977_ori_centered	342000	343000	1092	1041	1044	1290	1337	1309	1.2606	1.25743	1.34932	0.914512	0.987527	0.930244	0.846512	0.778609	0.797555	1.37665	1.27154	1.43994	1.36271	0.0850619
CP009977_ori_centered	343000	344000	1016	1089	1048	1445	1389	1483	1.17286	1.31541	1.35449	1.0244	1.02593	1.0539	0.703114	0.784017	0.706676	1.14345	1.28038	1.27587	1.23323	0.0777835
CP009977_ori_centered	344000	345000	1112	1063	919	1401	1394	1542	1.28368	1.284	1.18776	0.993203	1.02963	1.09583	0.793719	0.762554	0.595979	1.2908	1.24532	1.07601	1.20404	0.113189
CP009977_ori_centered	345000	346000	1045	1014	944	1340	1291	1358	1.20634	1.22482	1.22007	0.949959	0.95355	0.965066	0.779851	0.785438	0.69514	1.26825	1.28269	1.25504	1.26866	0.0138328
CP009977_ori_centered	346000	347000	1092	986	1022	1327	1309	1327	1.2606	1.191	1.32088	0.940743	0.966845	0.943036	0.822909	0.753247	0.770158	1.33827	1.23012	1.39048	1.31962	0.0817879
CP009977_ori_centered	347000	348000	1016	1053	1015	1375	1353	1443	1.17286	1.27193	1.31183	0.974771	0.999344	1.02547	0.738909	0.778271	0.703396	1.20166	1.27099	1.26994	1.24753	0.0397268
CP009977_ori_centered	348000	349000	1114	1052	1019	1347	1342	1676	1.28599	1.27072	1.317	0.954921	0.99122	1.19105	0.827023	0.783905	0.607995	1.34496	1.28019	1.0977	1.24095	0.128214
CP009977_ori_centered	349000	350000	1231	1102	1075	1505	1461	1303	1.42106	1.33111	1.38938	1.06693	1.07911	0.92598	0.81794	0.754278	0.825019	1.33019	1.23181	1.48953	1.35051	0.130056
CP009977_ori_centered	350000	351000	1134	1123	1039	1439	1401	1336	1.30908	1.35648	1.34285	1.02014	1.0348	0.949432	0.788047	0.80157	0.777695	1.28158	1.30904	1.40409	1.33157	0.0642869
CP009977_ori_centered	351000	352000	1224	1089	1046	1466	1338	1336	1.41298	1.31541	1.3519	1.03928	0.988265	0.949432	0.834925	0.813901	0.782934	1.35781	1.32918	1.41355	1.36685	0.0429031
CP009977_ori_centered	352000	353000	1267	1079	1080	1647	1384	1480	1.46262	1.30333	1.39584	1.1676	1.02224	1.05177	0.769277	0.779624	0.72973	1.25105	1.2732	1.31749	1.28058	0.0338277
CP009977_ori_centered	353000	354000	1132	1088	981	1489	1397	1456	1.30677	1.3142	1.26789	1.05559	1.03184	1.03471	0.760242	0.778812	0.673764	1.23636	1.27187	1.21645	1.24156	0.0280783
CP009977_ori_centered	354000	355000	1185	1054	1056	1396	1331	1428	1.36796	1.27313	1.36483	0.989658	0.983095	1.01481	0.848854	0.791886	0.739496	1.38046	1.29323	1.33512	1.33627	0.0436307
CP009977_ori_centered	355000	356000	1130	999	940	1339	1387	1463	1.30446	1.2067	1.2149	0.94925	1.02446	1.03968	0.843913	0.72026	0.642515	1.37243	1.17625	1.16003	1.23624	0.118225
CP009977_ori_centered	356000	357000	1146	1168	1080	1500	1486	1227	1.32293	1.41084	1.39584	1.06339	1.09758	0.871971	0.764	0.786003	0.880196	1.24247	1.28362	1.58915	1.37174	0.189397
CP009977_ori_centered	357000	358000	1163	1126	1065	1437	1460	1474	1.34256	1.3601	1.37646	1.01872	1.07838	1.0475	0.809325	0.771233	0.722524	1.31618	1.2595	1.30448	1.29339	0.0299252
CP009977_ori_centered	358000	359000	1091	1124	1134	1394	1374	1360	1.25944	1.35769	1.46564	0.988241	1.01486	0.966487	0.78264	0.818049	0.833824	1.27278	1.33595	1.50542	1.37139	0.120301
CP009977_ori_centered	359000	360000	1123	1107	1105	1441	1359	1406	1.29638	1.33715	1.42816	1.02156	1.00378	0.999177	0.77932	0.81457	0.785917	1.26738	1.33027	1.41893	1.33886	0.0761392
CP009977_ori_centered	360000	361000	1167	1113	987	1496	1311	1488	1.34718	1.3444	1.27565	1.06055	0.968323	1.05745	0.78008	0.84897	0.663306	1.26862	1.38645	1.19756	1.28421	0.0954028
CP009977_ori_centered	361000	362000	1234	1160	1071	1474	1414	1500	1.42452	1.40117	1.38421	1.04495	1.0444	1.06598	0.837178	0.820368	0.714	1.36148	1.33974	1.28909	1.3301	0.037143
CP009977_ori_centered	362000	363000	1297	1077	1029	1427	1390	1459	1.49725	1.30092	1.32993	1.01164	1.02667	1.03684	0.9089	0.77482	0.705278	1.47811	1.26536	1.27334	1.33894	0.120597
CP009977_ori_centered	363000	364000	1094	1086	1001	1416	1418	1488	1.26291	1.31179	1.29374	1.00384	1.04735	1.05745	0.772599	0.765867	0.672715	1.25645	1.25073	1.21455	1.24058	0.0227217
CP009977_ori_centered	364000	365000	1064	941	975	1350	1249	1320	1.22827	1.13664	1.26014	0.957048	0.922529	0.938061	0.788148	0.753403	0.738636	1.28174	1.23038	1.33357	1.2819	0.0515953
CP009977_ori_centered	365000	366000	1159	1068	978	1420	1337	1346	1.33794	1.29004	1.26401	1.00667	0.987527	0.956538	0.816197	0.798803	0.726597	1.32736	1.30452	1.31183	1.31457	0.0116601
CP009977_ori_centered	366000	367000	1161	1139	1111	1398	1486	1461	1.34025	1.37581	1.43591	0.991076	1.09758	1.03826	0.830472	0.766487	0.760438	1.35057	1.25175	1.37293	1.32508	0.0644872
CP009977_ori_centered	367000	368000	1178	1096	1010	1444	1357	1297	1.35987	1.32387	1.30537	1.02369	1.0023	0.921716	0.815789	0.807664	0.77872	1.32669	1.31899	1.40594	1.35054	0.0481295
CP009977_ori_centered	368000	369000	1156	999	1001	1403	1388	1368	1.33448	1.2067	1.29374	0.994621	1.0252	0.972172	0.823949	0.719741	0.731725	1.33996	1.17541	1.32109	1.27882	0.0900548
CP009977_ori_centered	369000	370000	1022	1032	951	1324	1124	1234	1.17979	1.24656	1.22912	0.938616	0.830202	0.876945	0.771903	0.918149	0.770665	1.25532	1.49943	1.39139	1.38205	0.12232
CP009977_ori_centered	370000	371000	1220	1068	1071	1408	1312	1388	1.40836	1.29004	1.38421	0.998166	0.969061	0.986386	0.866477	0.814024	0.771614	1.40912	1.32938	1.39311	1.3772	0.0421842
CP009977_ori_centered	371000	372000	1152	1127	1042	1479	1567	1497	1.32986	1.36131	1.34673	1.0485	1.15741	1.06385	0.778905	0.719209	0.696059	1.26671	1.17454	1.2567	1.23265	0.0505736
CP009977_ori_centered	372000	373000	1043	1067	965	1305	1310	1480	1.20403	1.28884	1.24721	0.925146	0.967584	1.05177	0.799234	0.814504	0.652027	1.29977	1.33016	1.1772	1.26904	0.0809775
CP009977_ori_centered	373000	374000	1122	1130	982	1447	1317	1529	1.29523	1.36493	1.26918	1.02581	0.972754	1.08659	0.775397	0.858011	0.64225	1.261	1.40121	1.15955	1.27392	0.121349
CP009977_ori_centered	374000	375000	1089	1080	1015	1474	1335	1425	1.25713	1.30454	1.31183	1.04495	0.986049	1.01268	0.738806	0.808989	0.712281	1.2015	1.32116	1.28599	1.26955	0.0615003
CP009977_ori_centered	375000	376000	1172	1123	1142	1512	1376	1502	1.35295	1.35648	1.47598	1.07189	1.01633	1.0674	0.775132	0.816134	0.76032	1.26057	1.33282	1.37272	1.32204	0.0568448
CP009977_ori_centered	376000	377000	1245	1158	1116	1568	1449	1405	1.43722	1.39876	1.44237	1.11159	1.07025	0.998467	0.794005	0.799172	0.794306	1.29127	1.30512	1.43408	1.34349	0.0787576
CP009977_ori_centered	377000	378000	1243	1174	1109	1581	1445	1442	1.43491	1.41808	1.43333	1.12081	1.0673	1.02476	0.786211	0.812457	0.769071	1.27859	1.32682	1.38852	1.33131	0.0551005
CP009977_ori_centered	378000	379000	1224	1077	1052	1387	1237	1292	1.41298	1.30092	1.35966	0.983278	0.913665	0.918163	0.88248	0.870655	0.814241	1.43515	1.42186	1.47007	1.44236	0.0248996
CP009977_ori_centered	379000	380000	1217	1170	1066	1515	1372	1429	1.4049	1.41325	1.37775	1.07402	1.01338	1.01552	0.8033	0.85277	0.745976	1.30638	1.39265	1.34682	1.34862	0.0431645
CP009977_ori_centered	380000	381000	1020	1090	1011	1391	1286	1470	1.17748	1.31662	1.30667	0.986114	0.949857	1.04466	0.733285	0.847589	0.687755	1.19252	1.38419	1.24171	1.27281	0.0995508
CP009977_ori_centered	381000	382000	1086	1033	993	1416	1341	1425	1.25367	1.24777	1.2834	1.00384	0.990481	1.01268	0.766949	0.770321	0.696842	1.24727	1.25801	1.25811	1.25446	0.00623249
CP009977_ori_centered	382000	383000	1312	1164	1059	1553	1424	1370	1.51456	1.406	1.3687	1.10096	1.05179	0.973594	0.844816	0.817416	0.772993	1.3739	1.33492	1.3956	1.36814	0.0307471
CP009977_ori_centered	383000	384000	1171	1120	1107	1408	1427	1414	1.35179	1.35286	1.43074	0.998166	1.054	1.00486	0.831676	0.784863	0.782885	1.35253	1.28176	1.41346	1.34925	0.065912
CP009977_ori_centered	384000	385000	1136	1181	1073	1507	1336	1299	1.31139	1.42654	1.3868	1.06835	0.986788	0.923137	0.753816	0.883982	0.82602	1.22591	1.44363	1.49134	1.38696	0.141499
CP009977_ori_centered	385000	386000	1209	1182	1093	1455	1399	1257	1.39566	1.42775	1.41265	1.03148	1.03332	0.89329	0.830928	0.844889	0.869531	1.35131	1.37979	1.56989	1.43366	0.118834
CP009977_ori_centered	386000	387000	1145	1214	1134	1436	1410	1360	1.32178	1.4664	1.46564	1.01802	1.04145	0.966487	0.797354	0.860993	0.833824	1.29671	1.40608	1.50542	1.40274	0.104397
CP009977_ori_centered	387000	388000	1094	1054	1046	1374	1275	1439	1.26291	1.27313	1.3519	0.974062	0.941732	1.02263	0.796215	0.826667	0.726894	1.29486	1.35003	1.31237	1.31908	0.0281896
CP009977_ori_centered	388000	389000	1155	1077	1142	1506	1409	1700	1.33332	1.30092	1.47598	1.06764	1.04071	1.20811	0.766932	0.764372	0.671765	1.24724	1.24829	1.21284	1.23612	0.0201733
CP009977_ori_centered	389000	390000	1129	1029	1036	1347	1309	1448	1.30331	1.24294	1.33898	0.954921	0.966845	1.02902	0.838159	0.786096	0.71547	1.36307	1.28377	1.29174	1.31286	0.0436652
CP009977_ori_centered	390000	391000	1135	1151	1001	1432	1360	1486	1.31024	1.3903	1.29374	1.01518	1.00451	1.05603	0.792598	0.846324	0.67362	1.28898	1.38213	1.21619	1.29576	0.0831785
CP009977_ori_centered	391000	392000	1160	1127	1053	1435	1300	1430	1.3391	1.36131	1.36095	1.01731	0.960198	1.01623	0.808362	0.866923	0.736364	1.31461	1.41577	1.32947	1.35328	0.0546213
CP009977_ori_centered	392000	393000	1249	1227	1053	1571	1473	1536	1.44184	1.4821	1.36095	1.11372	1.08798	1.09156	0.795035	0.832994	0.685547	1.29294	1.36036	1.23772	1.29701	0.061421
CP009977_ori_centered	393000	394000	1160	1077	1089	1413	1408	1376	1.3391	1.30092	1.40748	1.00171	1.03997	0.977858	0.820948	0.764915	0.791424	1.33508	1.24918	1.42888	1.33771	0.0898769
CP009977_ori_centered	394000	395000	1096	1094	1042	1352	1346	1351	1.26521	1.32145	1.34673	0.958466	0.994174	0.960091	0.810651	0.812779	0.771281	1.31834	1.32735	1.39251	1.34606	0.0404731
CP009977_ori_centered	395000	396000	1162	1169	1057	1423	1389	1567	1.3414	1.41204	1.36612	1.0088	1.02593	1.11359	0.816585	0.841613	0.674537	1.32799	1.37443	1.21784	1.30675	0.0804263
CP009977_ori_centered	396000	397000	1190	971	1006	1530	1342	1559	1.37373	1.17288	1.3002	1.08465	0.99122	1.10791	0.777778	0.723547	0.645285	1.26488	1.18162	1.16503	1.20384	0.0535036
CP009977_ori_centered	397000	398000	1168	1131	1129	1404	1413	1551	1.34833	1.36614	1.45917	0.99533	1.04366	1.10222	0.831909	0.800425	0.727917	1.35291	1.30717	1.31422	1.32476	0.0246253
CP009977_ori_centered	398000	399000	1297	1165	1150	1542	1474	1472	1.49725	1.40721	1.48632	1.09316	1.08872	1.04608	0.841115	0.790366	0.78125	1.36788	1.29074	1.41051	1.35638	0.0607039
CP009977_ori_centered	399000	400000	1203	1175	1061	1358	1297	1147	1.38873	1.41929	1.37129	0.962719	0.957982	0.815118	0.885862	0.905937	0.925022	1.44065	1.47948	1.67008	1.53007	0.122796
CP009977_ori_centered	400000	401000	1183	1111	1086	1370	1396	1334	1.36565	1.34198	1.4036	0.971226	1.0311	0.94801	0.863504	0.795845	0.814093	1.40429	1.29969	1.4698	1.39126	0.0858002
CP009977_ori_centered	401000	402000	1154	986	1019	1449	1344	1385	1.33217	1.191	1.317	1.02723	0.992697	0.984254	0.796411	0.733631	0.73574	1.29518	1.19809	1.32834	1.27387	0.0676893
CP009977_ori_centered	402000	403000	1205	1157	1087	1455	1325	1329	1.39104	1.39755	1.40489	1.03148	0.978663	0.944457	0.828179	0.873208	0.817908	1.34684	1.42603	1.47669	1.41652	0.0654452
CP009977_ori_centered	403000	404000	1178	1091	1028	1379	1291	1155	1.35987	1.31783	1.32864	0.977607	0.95355	0.820804	0.854242	0.845081	0.890043	1.38923	1.3801	1.60693	1.45875	0.128405
CP009977_ori_centered	404000	405000	1103	975	959	1338	1286	1159	1.2733	1.17771	1.23946	0.948541	0.949857	0.823646	0.824365	0.758165	0.827437	1.34064	1.23816	1.49389	1.35756	0.128707
CP009977_ori_centered	405000	406000	1029	975	1002	1428	1297	1541	1.18787	1.17771	1.29503	1.01234	0.957982	1.09512	0.720588	0.751735	0.650227	1.17187	1.22765	1.17395	1.19116	0.0316239
CP009977_ori_centered	406000	407000	1150	1040	1146	1384	1351	1600	1.32755	1.25622	1.48115	0.981151	0.997867	1.13704	0.830925	0.7698	0.71625	1.35131	1.25716	1.29315	1.30054	0.0475073
CP009977_ori_centered	407000	408000	1255	1148	1059	1470	1469	1494	1.44876	1.38668	1.3687	1.04212	1.08502	1.06171	0.853741	0.781484	0.708835	1.38841	1.27624	1.27976	1.31481	0.0637702
CP009977_ori_centered	408000	409000	1217	1033	1048	1460	1385	1495	1.4049	1.24777	1.35449	1.03503	1.02298	1.06243	0.833562	0.745848	0.701003	1.35559	1.21804	1.26562	1.27975	0.0698565
CP009977_ori_centered	409000	410000	1110	1186	1024	1420	1426	1481	1.28138	1.43258	1.32347	1.00667	1.05326	1.05248	0.78169	0.831697	0.691425	1.27124	1.35824	1.24833	1.2926	0.0579863
CP009977_ori_centered	410000	411000	1156	1170	1174	1529	1413	1410	1.33448	1.41325	1.51733	1.08395	1.04366	1.00202	0.75605	0.828025	0.832624	1.22954	1.35225	1.50326	1.36168	0.137103
CP009977_ori_centered	411000	412000	1101	1050	1020	1390	1350	1643	1.27099	1.2683	1.3183	0.985405	0.997128	1.1676	0.792086	0.777778	0.620816	1.28814	1.27019	1.12085	1.22639	0.0918434
CP009977_ori_centered	412000	413000	1208	1122	1096	1413	1352	1696	1.39451	1.35527	1.41652	1.00171	0.998606	1.20527	0.854919	0.829882	0.646226	1.39033	1.35528	1.16673	1.30411	0.120261
CP009977_ori_centered	413000	414000	1150	1259	1040	1434	1429	1476	1.32755	1.52075	1.34415	1.0166	1.05548	1.04892	0.801953	0.881036	0.704607	1.30419	1.43882	1.27213	1.33838	0.0884455
CP009977_ori_centered	414000	415000	1129	1074	1000	1387	1350	1437	1.30331	1.29729	1.29245	0.983278	0.997128	1.02121	0.813987	0.795556	0.695894	1.32376	1.29922	1.2564	1.29313	0.0340911
CP009977_ori_centered	415000	416000	1127	1144	1069	1400	1371	1263	1.301	1.38185	1.38163	0.992494	1.01264	0.897554	0.805	0.834427	0.846397	1.30915	1.3627	1.52813	1.39999	0.114154
CP009977_ori_centered	416000	417000	1226	1188	1134	1477	1324	1228	1.41529	1.43499	1.46564	1.04708	0.977925	0.872681	0.830061	0.897281	0.923453	1.3499	1.46535	1.66725	1.49416	0.160623
CP009977_ori_centered	417000	418000	1238	1178	1125	1430	1360	1354	1.42914	1.42291	1.454	1.01376	1.00451	0.962223	0.865734	0.866176	0.830871	1.40792	1.41455	1.50009	1.44085	0.0514117
CP009977_ori_centered	418000	419000	1182	1032	1115	1380	1355	1448	1.36449	1.24656	1.44108	0.978316	1.00082	1.02902	0.856522	0.761624	0.770028	1.39293	1.2438	1.39024	1.34233	0.0853342
CP009977_ori_centered	419000	420000	1217	1022	1069	1379	1322	1464	1.4049	1.23448	1.38163	0.977607	0.976447	1.0404	0.882524	0.773071	0.730191	1.43522	1.2625	1.31832	1.33868	0.0881418
CP009977_ori_centered	420000	421000	1245	1159	1125	1477	1394	1546	1.43722	1.39996	1.454	1.04708	1.02963	1.09867	0.842925	0.83142	0.727684	1.37082	1.35779	1.3138	1.34747	0.029881
CP009977_ori_centered	421000	422000	1178	1161	994	1446	1336	1466	1.35987	1.40238	1.28469	1.0251	0.986788	1.04182	0.814661	0.869012	0.678035	1.32486	1.41918	1.22416	1.32273	0.0975286
CP009977_ori_centered	422000	423000	1166	1136	1072	1440	1411	1476	1.34602	1.37218	1.3855	1.02085	1.04218	1.04892	0.809722	0.805103	0.726287	1.31683	1.31481	1.31127	1.3143	0.00281053
CP009977_ori_centered	423000	424000	1279	1234	1092	1393	1425	1343	1.47647	1.49056	1.41135	0.987532	1.05252	0.954406	0.918162	0.865965	0.813105	1.49318	1.4142	1.46802	1.45847	0.0403443
CP009977_ori_centered	424000	425000	1195	1148	1143	1301	1277	1315	1.3795	1.38668	1.47727	0.922311	0.94321	0.934508	0.918524	0.898982	0.869202	1.49377	1.46812	1.5693	1.5104	0.052597
CP009977_ori_centered	425000	426000	1160	1106	1116	1459	1436	1457	1.3391	1.33594	1.44237	1.03432	1.06065	1.03542	0.795065	0.770195	0.765957	1.29299	1.2578	1.3829	1.31123	0.0645107
CP009977_ori_centered	426000	427000	1272	1098	1156	1368	1354	1493	1.46839	1.32628	1.49407	0.969809	1.00008	1.061	0.929825	0.810931	0.77428	1.51214	1.32433	1.39792	1.41146	0.0946379
CP009977_ori_centered	427000	428000	1140	1212	1181	1427	1260	1311	1.31601	1.46398	1.52638	1.01164	0.930653	0.931665	0.798879	0.961905	0.900839	1.29919	1.57088	1.62642	1.49883	0.175108
CP009977_ori_centered	428000	429000	1188	1166	1025	1414	1337	1409	1.37142	1.40842	1.32476	1.00242	0.987527	1.00131	0.84017	0.872102	0.727466	1.36634	1.42423	1.3134	1.36799	0.0554302
CP009977_ori_centered	429000	430000	1154	1078	1032	1485	1301	1402	1.33217	1.30212	1.33381	1.05275	0.960936	0.996335	0.777104	0.828593	0.736091	1.26378	1.35317	1.32897	1.31531	0.0462363
CP009977_ori_centered	430000	431000	1187	1155	1005	1350	1349	1350	1.37026	1.39513	1.29891	0.957048	0.99639	0.959381	0.879259	0.85619	0.744444	1.42991	1.39824	1.34406	1.39074	0.0434172
CP009977_ori_centered	431000	432000	1267	1117	1129	1397	1322	1320	1.46262	1.34923	1.45917	0.990367	0.976447	0.938061	0.906943	0.844932	0.855303	1.47493	1.37985	1.5442	1.46633	0.0825119
CP009977_ori_centered	432000	433000	1125	1036	992	1336	1201	1200	1.29869	1.25139	1.28211	0.947123	0.887075	0.852783	0.842066	0.862614	0.826667	1.36942	1.40873	1.4925	1.42355	0.0628635
CP009977_ori_centered	433000	434000	1213	1157	1128	1456	1405	1461	1.40028	1.39755	1.45788	1.03219	1.03775	1.03826	0.833104	0.823488	0.772074	1.35485	1.34483	1.39394	1.36454	0.025947
CP009977_ori_centered	434000	435000	1239	1108	1044	1445	1314	1234	1.43029	1.33836	1.34932	1.0244	0.970538	0.876945	0.857439	0.843227	0.846029	1.39443	1.37707	1.52746	1.43299	0.0822769
CP009977_ori_centered	435000	436000	1134	1169	1175	1348	1386	1270	1.30908	1.41204	1.51863	0.95563	1.02372	0.902529	0.841246	0.843434	0.925197	1.36809	1.37741	1.67039	1.47197	0.171908
CP009977_ori_centered	436000	437000	1094	1162	1039	1429	1311	1265	1.26291	1.40359	1.34285	1.01305	0.968323	0.898975	0.76557	0.886346	0.821344	1.24502	1.44749	1.48289	1.3918	0.128341
CP009977_ori_centered	437000	438000	1254	1173	1064	1483	1353	1516	1.44761	1.41687	1.37516	1.05133	0.999344	1.07735	0.845583	0.866962	0.701847	1.37515	1.41583	1.26715	1.35271	0.0768397
CP009977_ori_centered	438000	439000	1174	1049	1012	1290	1353	1386	1.35526	1.26709	1.30796	0.914512	0.999344	0.984964	0.910078	0.775314	0.730159	1.48003	1.26616	1.31826	1.35482	0.111522
CP009977_ori_centered	439000	440000	1182	1119	1071	1317	1325	1453	1.36449	1.35165	1.38421	0.933653	0.978663	1.03258	0.897494	0.844528	0.737096	1.45957	1.3792	1.33079	1.38985	0.0650472
CP009977_ori_centered	440000	441000	1271	1136	1055	1332	1423	1369	1.46723	1.37218	1.36353	0.944287	1.05105	0.972883	0.954204	0.798313	0.770636	1.55179	1.30372	1.39134	1.41562	0.125804
CP009977_ori_centered	441000	442000	1159	1110	1008	1362	1275	1466	1.33794	1.34078	1.30279	0.965555	0.941732	1.04182	0.850954	0.870588	0.687585	1.38388	1.42175	1.2414	1.34901	0.0950993
CP009977_ori_centered	442000	443000	1106	995	1043	1343	1214	1426	1.27676	1.20187	1.34802	0.952085	0.896677	1.01339	0.823529	0.819605	0.731417	1.33928	1.33849	1.32053	1.33277	0.0106029
CP009977_ori_centered	443000	444000	1157	1139	1064	1477	1344	1523	1.33563	1.37581	1.37516	1.04708	0.992697	1.08232	0.783345	0.84747	0.698621	1.27393	1.384	1.26132	1.30642	0.0674835
CP009977_ori_centered	444000	445000	1204	1184	1141	1446	1433	1472	1.38989	1.43016	1.47468	1.0251	1.05843	1.04608	0.832642	0.826239	0.775136	1.3541	1.34933	1.39947	1.36763	0.0276739
CP009977_ori_centered	445000	446000	1343	1176	1103	1481	1290	1389	1.55035	1.4205	1.42557	1.04992	0.952812	0.987096	0.90682	0.911628	0.794096	1.47473	1.48878	1.4337	1.46574	0.0286191
CP009977_ori_centered	446000	447000	1208	1188	1160	1478	1377	1245	1.39451	1.43499	1.49924	1.04779	1.01707	0.884762	0.817321	0.862745	0.931727	1.32918	1.40895	1.68218	1.47344	0.185127
CP009977_ori_centered	447000	448000	1256	1265	1150	1372	1335	1278	1.44992	1.528	1.48632	0.972644	0.986049	0.908214	0.915452	0.947566	0.899844	1.48877	1.54747	1.62462	1.55362	0.0681336
CP009977_ori_centered	448000	449000	1229	1201	1037	1443	1388	1224	1.41875	1.4507	1.34027	1.02298	1.0252	0.869839	0.851698	0.865274	0.847222	1.38509	1.41308	1.52962	1.44259	0.0766514
CP009977_ori_centered	449000	450000	1210	1107	1045	1387	1347	1476	1.39682	1.33715	1.35061	0.983278	0.994913	1.04892	0.872386	0.821826	0.707995	1.41873	1.34212	1.27825	1.34637	0.0703399
CP009977_ori_centered	450000	451000	1166	1099	1045	1393	1257	1272	1.34602	1.32749	1.35061	0.987532	0.928437	0.90395	0.837042	0.874304	0.821541	1.36126	1.42782	1.48325	1.42411	0.0610815
CP009977_ori_centered	451000	452000	1302	1281	1143	1520	1388	1446	1.50302	1.54733	1.47727	1.07757	1.0252	1.0276	0.856579	0.922911	0.790456	1.39303	1.5072	1.42713	1.44245	0.0586096
CP009977_ori_centered	452000	453000	1355	1325	1133	1541	1466	1357	1.5642	1.60048	1.46434	1.09245	1.08281	0.964355	0.879299	0.90382	0.83493	1.42998	1.47602	1.50742	1.47114	0.0389532
CP009977_ori_centered	453000	454000	1298	1164	1144	1485	1411	1448	1.4984	1.406	1.47856	1.05275	1.04218	1.02902	0.874074	0.824947	0.790055	1.42148	1.34722	1.4264	1.39837	0.0443649
CP009977_ori_centered	454000	455000	1198	1210	1140	1441	1394	1355	1.38296	1.46157	1.47339	1.02156	1.02963	0.962934	0.831367	0.868006	0.841328	1.35203	1.41754	1.51897	1.42951	0.084116
CP009977_ori_centered	455000	456000	1182	1131	1019	1305	1270	1250	1.36449	1.36614	1.317	0.925146	0.938039	0.888316	0.905747	0.890551	0.8152	1.47299	1.45436	1.4718	1.46638	0.0104316
CP009977_ori_centered	456000	457000	1223	1163	1093	1445	1340	1263	1.41182	1.4048	1.41265	1.0244	0.989742	0.897554	0.846367	0.86791	0.8654	1.37642	1.41738	1.56243	1.45208	0.0977408
CP009977_ori_centered	457000	458000	1318	1270	1056	1510	1309	1305	1.52149	1.53404	1.36483	1.07048	0.966845	0.927401	0.872848	0.970206	0.809195	1.41948	1.58444	1.46096	1.48829	0.0858077
CP009977_ori_centered	458000	459000	1179	1123	1077	1331	1322	1465	1.36103	1.35648	1.39197	0.943578	0.976447	1.04111	0.8858	0.84947	0.735154	1.44055	1.38727	1.32728	1.38503	0.0566668
CP009977_ori_centered	459000	460000	1218	1123	1180	1399	1399	1443	1.40605	1.35648	1.52509	0.991785	1.03332	1.02547	0.870622	0.802716	0.817741	1.41586	1.31091	1.47639	1.40106	0.0837259
CP009977_ori_centered	460000	461000	1292	1255	1159	1516	1379	1406	1.49148	1.51592	1.49795	1.07473	1.01855	0.999177	0.852243	0.91008	0.824324	1.38598	1.48625	1.48827	1.4535	0.058486
CP009977_ori_centered	461000	462000	1242	1106	1144	1378	1385	1372	1.43376	1.33594	1.47856	0.976898	1.02298	0.975015	0.901306	0.798556	0.833819	1.46577	1.30412	1.50542	1.4251	0.106633
CP009977_ori_centered	462000	463000	1248	1152	1123	1379	1354	1703	1.44068	1.39151	1.45142	0.977607	1.00008	1.21024	0.905004	0.850812	0.659425	1.47178	1.38946	1.19056	1.3506	0.144582
CP009977_ori_centered	463000	464000	1186	1033	1124	1284	1326	1665	1.36911	1.24777	1.45271	0.910259	0.979402	1.18324	0.923676	0.779035	0.675075	1.50214	1.27224	1.21881	1.33107	0.150548
CP009977_ori_centered	464000	465000	1162	1114	1055	1281	1291	1408	1.3414	1.34561	1.36353	0.908132	0.95355	1.0006	0.907104	0.862897	0.74929	1.47519	1.40919	1.3528	1.4124	0.0612583
CP009977_ori_centered	465000	466000	1158	1094	1101	1437	1417	1440	1.33679	1.32145	1.42299	1.01872	1.04662	1.02334	0.805846	0.772054	0.764583	1.31052	1.26084	1.38042	1.31726	0.0600727
CP009977_ori_centered	466000	467000	1163	1143	1023	1356	1340	1465	1.34256	1.38064	1.32217	0.961301	0.989742	1.04111	0.85767	0.852985	0.698294	1.3948	1.39301	1.26073	1.34951	0.0768918
CP009977_ori_centered	467000	468000	1283	1165	1225	1551	1431	1439	1.48109	1.40721	1.58325	1.09954	1.05696	1.02263	0.827208	0.814116	0.851286	1.34526	1.32953	1.53695	1.40391	0.115482
CP009977_ori_centered	468000	469000	1306	1177	1183	1458	1328	1465	1.50764	1.42171	1.52897	1.03361	0.980879	1.04111	0.895748	0.886295	0.807509	1.45673	1.44741	1.45791	1.45402	0.00575521
CP009977_ori_centered	469000	470000	1156	1195	1176	1380	1248	1252	1.33448	1.44345	1.51992	0.978316	0.92179	0.889737	0.837681	0.957532	0.939297	1.36229	1.56374	1.69585	1.54063	0.167975
CP009977_ori_centered	470000	471000	1216	1241	1131	1353	1306	1320	1.40374	1.49901	1.46176	0.959175	0.964629	0.938061	0.898744	0.95023	0.856818	1.4616	1.55182	1.54694	1.52012	0.0507385
CP009977_ori_centered	471000	472000	1261	1170	1227	1453	1439	1408	1.45569	1.41325	1.58583	1.03007	1.06287	1.0006	0.86786	0.813065	0.871449	1.41137	1.32781	1.57336	1.43751	0.124841
CP009977_ori_centered	472000	473000	1121	1244	1139	1375	1361	1425	1.29407	1.50264	1.4721	0.974771	1.00525	1.01268	0.815273	0.914034	0.799298	1.32585	1.4927	1.44309	1.42055	0.0856799
CP009977_ori_centered	473000	474000	1200	1188	1115	1361	1414	1223	1.38527	1.43499	1.44108	0.964846	1.0444	0.869128	0.881705	0.84017	0.911693	1.43389	1.37208	1.64601	1.48399	0.143677
CP009977_ori_centered	474000	475000	1211	1056	1158	1326	1350	1294	1.39797	1.27555	1.49666	0.940034	0.997128	0.919584	0.913273	0.782222	0.8949	1.48523	1.27744	1.61569	1.45945	0.170591
CP009977_ori_centered	475000	476000	1236	1001	1092	1419	1288	1328	1.42683	1.20911	1.41135	1.00596	0.951334	0.943746	0.871036	0.777174	0.822289	1.41654	1.2692	1.4846	1.39011	0.110105
CP009977_ori_centered	476000	477000	1230	1166	1163	1492	1431	1481	1.4199	1.40842	1.50312	1.05772	1.05696	1.05248	0.824397	0.814815	0.78528	1.34069	1.33067	1.41778	1.36305	0.0476654
CP009977_ori_centered	477000	478000	1276	1311	1241	1537	1439	1523	1.47301	1.58357	1.60393	1.08962	1.06287	1.08232	0.830189	0.911049	0.814839	1.35011	1.48783	1.47115	1.43636	0.0751622
CP009977_ori_centered	478000	479000	1300	1275	1244	1468	1464	1412	1.50071	1.54008	1.60781	1.0407	1.08133	1.00344	0.885559	0.870902	0.88102	1.44016	1.42227	1.59064	1.48435	0.0924772
CP009977_ori_centered	479000	480000	1243	1263	1105	1382	1406	1299	1.43491	1.52559	1.42816	0.979733	1.03849	0.923137	0.899421	0.898293	0.850654	1.4627	1.467	1.53581	1.4885	0.0410265
CP009977_ori_centered	480000	481000	1264	1276	1189	1477	1394	1391	1.45915	1.54129	1.53672	1.04708	1.02963	0.988517	0.855789	0.915352	0.854781	1.39174	1.49486	1.54326	1.47662	0.0773885
CP009977_ori_centered	481000	482000	1128	1120	1067	1374	1223	1311	1.30216	1.35286	1.37904	0.974062	0.903325	0.931665	0.820961	0.915781	0.813883	1.3351	1.49556	1.46942	1.43336	0.0860919
CP009977_ori_centered	482000	483000	1191	1089	1076	1422	1289	1455	1.37488	1.31541	1.39067	1.00809	0.952073	1.034	0.837553	0.844841	0.739519	1.36209	1.37971	1.33516	1.35898	0.0224332
CP009977_ori_centered	483000	484000	1285	1246	1228	1520	1397	1434	1.48339	1.50505	1.58713	1.07757	1.03184	1.01908	0.845395	0.891911	0.856346	1.37484	1.45658	1.54609	1.45917	0.0856538
CP009977_ori_centered	484000	485000	1289	1247	1063	1451	1297	1390	1.48801	1.50626	1.37387	1.02865	0.957982	0.987807	0.888353	0.961449	0.764748	1.4447	1.57014	1.38071	1.46518	0.0963602
CP009977_ori_centered	485000	486000	1218	1141	1229	1388	1313	1385	1.40605	1.37822	1.58842	0.983987	0.9698	0.984254	0.877522	0.869002	0.887365	1.42709	1.41916	1.60209	1.48278	0.103402
CP009977_ori_centered	486000	487000	1239	1094	1102	1379	1326	1579	1.43029	1.32145	1.42428	0.977607	0.979402	1.12212	0.898477	0.825038	0.69791	1.46116	1.34737	1.26004	1.35619	0.100852
CP009977_ori_centered	487000	488000	1228	1169	1186	1472	1336	1432	1.41759	1.41204	1.53284	1.04354	0.986788	1.01765	0.834239	0.875	0.828212	1.3567	1.42896	1.49529	1.42698	0.0693197
CP009977_ori_centered	488000	489000	1240	1155	1123	1361	1321	1268	1.43145	1.39513	1.45142	0.964846	0.975709	0.901107	0.911095	0.874338	0.885647	1.48168	1.42788	1.59899	1.50285	0.0874972
CP009977_ori_centered	489000	490000	1295	1170	1145	1438	1336	1246	1.49494	1.41325	1.47985	1.01943	0.986788	0.885473	0.900556	0.875749	0.918941	1.46455	1.43018	1.6591	1.51794	0.123447
CP009977_ori_centered	490000	491000	1213	1135	1132	1468	1379	1260	1.40028	1.37097	1.46305	1.0407	1.01855	0.895422	0.826294	0.82306	0.898413	1.34378	1.34414	1.62204	1.43665	0.16055
CP009977_ori_centered	491000	492000	1343	1252	1131	1377	1390	1404	1.55035	1.5123	1.46176	0.976189	1.02667	0.997756	0.975309	0.900719	0.805556	1.58611	1.47096	1.45439	1.50382	0.0717475
CP009977_ori_centered	492000	493000	1324	1189	1153	1455	1379	1381	1.52842	1.4362	1.49019	1.03148	1.01855	0.981411	0.909966	0.862219	0.834902	1.47985	1.40809	1.50737	1.4651	0.0512592
CP009977_ori_centered	493000	494000	1231	1179	1154	1389	1280	1221	1.42106	1.42412	1.49149	0.984696	0.945426	0.867707	0.886249	0.921094	0.945127	1.44128	1.50423	1.70638	1.55063	0.138505
CP009977_ori_centered	494000	495000	1229	1222	1076	1474	1458	1593	1.41875	1.47606	1.39067	1.04495	1.0769	1.13207	0.833786	0.838134	0.675455	1.35596	1.36875	1.2195	1.31474	0.0827267
CP009977_ori_centered	495000	496000	1248	1219	1213	1456	1273	1325	1.44068	1.47244	1.56774	1.03219	0.940255	0.941614	0.857143	0.957581	0.915472	1.39394	1.56382	1.65284	1.53687	0.131534
CP009977_ori_centered	496000	497000	1348	1208	1187	1405	1434	1403	1.55612	1.45915	1.53414	0.996039	1.05917	0.997045	0.959431	0.842399	0.846044	1.56029	1.37572	1.52749	1.48783	0.0984696
CP009977_ori_centered	497000	498000	1194	1212	1200	1470	1369	1455	1.37835	1.46398	1.55094	1.04212	1.01116	1.034	0.812245	0.885318	0.824742	1.32093	1.44581	1.48903	1.41859	0.0872936
CP009977_ori_centered	498000	499000	1216	1136	1111	1422	1247	1302	1.40374	1.37218	1.43591	1.00809	0.921051	0.925269	0.855134	0.910986	0.853303	1.39068	1.48773	1.54059	1.473	0.0760358
CP009977_ori_centered	499000	500000	1384	1333	1265	1553	1575	1467	1.59768	1.61014	1.63495	1.10096	1.16332	1.04253	0.891178	0.846349	0.862304	1.4493	1.38217	1.55684	1.46277	0.0881137
CP009977_ori_centered	500000	501000	1370	1289	1236	1546	1313	1421	1.58152	1.55699	1.59747	1.096	0.9698	1.00984	0.886158	0.981721	0.86981	1.44113	1.60324	1.5704	1.53826	0.0857028
CP009977_ori_centered	501000	502000	1267	1187	1180	1473	1408	1405	1.46262	1.43379	1.52509	1.04425	1.03997	0.998467	0.860149	0.84304	0.839858	1.39883	1.37676	1.51632	1.43064	0.0750169
CP009977_ori_centered	502000	503000	1319	1316	1178	1429	1444	1363	1.52264	1.58961	1.5225	1.01305	1.06656	0.968619	0.923023	0.911357	0.86427	1.50108	1.48833	1.56039	1.5166	0.0384556
CP009977_ori_centered	503000	504000	1367	1329	1256	1573	1358	1333	1.57806	1.60531	1.62331	1.11514	1.00304	0.9473	0.86904	0.978645	0.942236	1.41329	1.59822	1.70116	1.57089	0.145866
CP009977_ori_centered	504000	505000	1337	1281	1160	1504	1296	1123	1.54342	1.54733	1.49924	1.06622	0.957243	0.798063	0.888963	0.988426	1.03295	1.44569	1.61419	1.86493	1.64161	0.21096
CP009977_ori_centered	505000	506000	1477	1354	1304	1624	1441	1402	1.70504	1.63551	1.68535	1.15129	1.06434	0.996335	0.909483	0.939625	0.9301	1.47906	1.5345	1.67925	1.56427	0.103359
CP009977_ori_centered	506000	507000	1410	1248	1270	1478	1382	1376	1.62769	1.50747	1.64141	1.04779	1.02076	0.977858	0.953992	0.903039	0.922965	1.55145	1.47475	1.66637	1.56419	0.096441
CP009977_ori_centered	507000	508000	1290	1192	1218	1405	1329	1235	1.48917	1.43982	1.5742	0.996039	0.981618	0.877656	0.918149	0.896915	0.986235	1.49316	1.46475	1.7806	1.5795	0.174732
CP009977_ori_centered	508000	509000	1281	1270	1182	1511	1544	1414	1.47878	1.53404	1.52767	1.07118	1.14042	1.00486	0.847783	0.822539	0.835926	1.37872	1.34328	1.50922	1.41041	0.0873887
CP009977_ori_centered	509000	510000	1254	1150	1097	1337	1336	1353	1.44761	1.38909	1.41782	0.947832	0.986788	0.961513	0.937921	0.860778	0.810791	1.52531	1.40573	1.46384	1.46496	0.0597964
CP009977_ori_centered	510000	511000	1194	1115	1137	1417	1170	1217	1.37835	1.34682	1.46951	1.00455	0.864178	0.864864	0.842625	0.952991	0.934265	1.37033	1.55633	1.68677	1.53781	0.159026
CP009977_ori_centered	511000	512000	1285	1201	1258	1554	1443	1541	1.48339	1.4507	1.6259	1.10167	1.06582	1.09512	0.826898	0.832294	0.816353	1.34476	1.35922	1.47388	1.39262	0.0707466
CP009977_ori_centered	512000	513000	1253	1263	1257	1495	1449	1672	1.44645	1.52559	1.62461	1.05984	1.07025	1.18821	0.838127	0.871636	0.751794	1.36302	1.42346	1.35733	1.38127	0.0366526
CP009977_ori_centered	513000	514000	1196	1208	1046	1348	1268	1244	1.38065	1.45915	1.3519	0.95563	0.936562	0.884052	0.88724	0.952681	0.840836	1.44289	1.55582	1.51809	1.5056	0.0574908
CP009977_ori_centered	514000	515000	1121	1092	1001	1262	1193	1430	1.29407	1.31903	1.29374	0.894663	0.881166	1.01623	0.888273	0.915339	0.7	1.44457	1.49484	1.26381	1.40107	0.121499
CP009977_ori_centered	515000	516000	1273	1127	1205	1390	1359	1531	1.46954	1.36131	1.5574	0.985405	1.00378	1.08801	0.915827	0.829286	0.787067	1.48938	1.3543	1.42101	1.42156	0.0675402
CP009977_ori_centered	516000	517000	1306	1203	1105	1454	1406	1539	1.50764	1.45311	1.42816	1.03078	1.03849	1.09369	0.898212	0.855619	0.717999	1.46073	1.39731	1.29631	1.38478	0.0829246
CP009977_ori_centered	517000	518000	1268	1220	1169	1465	1334	1442	1.46377	1.47365	1.51087	1.03857	0.985311	1.02476	0.865529	0.914543	0.81068	1.40758	1.49354	1.46364	1.45492	0.0436353
CP009977_ori_centered	518000	519000	1334	1302	1199	1480	1471	1440	1.53996	1.57269	1.54965	1.04921	1.0865	1.02334	0.901351	0.885112	0.832639	1.46584	1.44547	1.50329	1.47153	0.0293239
CP009977_ori_centered	519000	520000	1286	1324	1297	1520	1409	1549	1.48455	1.59927	1.67631	1.07757	1.04071	1.1008	0.846053	0.939674	0.837314	1.37591	1.53458	1.51173	1.47407	0.0857754
CP009977_ori_centered	520000	521000	1184	1143	1071	1363	1366	1569	1.3668	1.38064	1.38421	0.966264	1.00895	1.11501	0.868672	0.83675	0.6826	1.41269	1.36649	1.2324	1.3372	0.0936498
CP009977_ori_centered	521000	522000	1323	1290	1124	1490	1320	1184	1.52726	1.5582	1.45271	1.0563	0.97497	0.841412	0.887919	0.977273	0.949324	1.444	1.59598	1.71396	1.58464	0.135337
CP009977_ori_centered	522000	523000	1390	1309	1275	1439	1478	1306	1.60461	1.58115	1.64787	1.02014	1.09167	0.928112	0.965949	0.885656	0.976263	1.57089	1.44636	1.76259	1.59328	0.1593
CP009977_ori_centered	523000	524000	1328	1179	1180	1389	1439	1516	1.53303	1.42412	1.52509	0.984696	1.06287	1.07735	0.956084	0.819319	0.778364	1.55485	1.33803	1.4053	1.43272	0.110983
CP009977_ori_centered	524000	525000	1249	1240	1088	1334	1300	1337	1.44184	1.4978	1.40618	0.945705	0.960198	0.950142	0.936282	0.953846	0.813762	1.52265	1.55772	1.4692	1.51652	0.0445751
CP009977_ori_centered	525000	526000	1383	1347	1260	1563	1453	1511	1.59653	1.62705	1.62848	1.10805	1.07321	1.0738	0.884837	0.927047	0.833885	1.43898	1.51396	1.50554	1.48616	0.0410722
CP009977_ori_centered	526000	527000	1342	1248	1249	1484	1341	1538	1.5492	1.50747	1.61427	1.05204	0.990481	1.09298	0.904313	0.930649	0.812094	1.47065	1.51984	1.46619	1.48556	0.0297682
CP009977_ori_centered	527000	528000	1139	1158	1199	1404	1315	1336	1.31485	1.39876	1.54965	0.99533	0.971277	0.949432	0.811254	0.880608	0.897455	1.31932	1.43812	1.62031	1.45925	0.151604
CP009977_ori_centered	528000	529000	1316	1308	1363	1444	1411	1511	1.51918	1.57994	1.76161	1.02369	1.04218	1.0738	0.911357	0.927002	0.902052	1.48211	1.51388	1.62861	1.54153	0.0770625
CP009977_ori_centered	529000	530000	1278	1290	1118	1369	1294	1266	1.47531	1.5582	1.44496	0.970517	0.955766	0.899686	0.933528	0.996909	0.883096	1.51817	1.62805	1.59438	1.5802	0.0562968
CP009977_ori_centered	530000	531000	1242	1118	1171	1319	1260	1427	1.43376	1.35044	1.51346	0.935071	0.930653	1.0141	0.941622	0.887302	0.820603	1.53133	1.44905	1.48156	1.48731	0.041442
CP009977_ori_centered	531000	532000	1256	1215	1115	1369	1415	1510	1.44992	1.46761	1.44108	0.970517	1.04514	1.07309	0.917458	0.858657	0.738411	1.49203	1.40227	1.33316	1.40915	0.0796591
CP009977_ori_centered	532000	533000	1477	1334	1301	1583	1467	1506	1.70504	1.61135	1.68148	1.12223	1.08355	1.07024	0.933039	0.909339	0.863878	1.51737	1.48504	1.55969	1.5207	0.0374354
CP009977_ori_centered	533000	534000	1255	1251	1310	1422	1285	1502	1.44876	1.51109	1.69311	1.00809	0.949119	1.0674	0.88256	0.973541	0.87217	1.43528	1.58989	1.57466	1.53327	0.0852072
CP009977_ori_centered	534000	535000	1331	1205	1149	1347	1320	1460	1.5365	1.45553	1.48502	0.954921	0.97497	1.03755	0.988122	0.912879	0.786986	1.60695	1.49082	1.42086	1.50621	0.0939943
CP009977_ori_centered	535000	536000	1399	1314	1253	1403	1410	1596	1.615	1.58719	1.61944	0.994621	1.04145	1.1342	0.997149	0.931915	0.785088	1.62163	1.52191	1.41743	1.52032	0.102108
CP009977_ori_centered	536000	537000	1267	1302	1240	1425	1354	1497	1.46262	1.57269	1.60264	1.01022	1.00008	1.06385	0.889123	0.961595	0.828323	1.44595	1.57038	1.49549	1.50394	0.0626412
CP009977_ori_centered	537000	538000	1202	1113	1035	1273	1266	1566	1.38758	1.3444	1.33768	0.902461	0.935085	1.11288	0.944226	0.879147	0.66092	1.53557	1.43573	1.19326	1.38818	0.176038
CP009977_ori_centered	538000	539000	1294	1263	1201	1297	1256	1235	1.49378	1.52559	1.55223	0.919475	0.927699	0.877656	0.997687	1.00557	0.97247	1.62251	1.6422	1.75574	1.67348	0.0719168
CP009977_ori_centered	539000	540000	1258	1288	1150	1456	1312	1396	1.45223	1.55578	1.48632	1.03219	0.969061	0.992071	0.864011	0.981707	0.823782	1.40511	1.60322	1.4873	1.49854	0.0995321
CP009977_ori_centered	540000	541000	1341	1255	1226	1465	1392	1367	1.54804	1.51592	1.58454	1.03857	1.02815	0.971462	0.915358	0.90158	0.896854	1.48862	1.47237	1.61922	1.52674	0.0805073
CP009977_ori_centered	541000	542000	1341	1257	1249	1527	1366	1554	1.54804	1.51834	1.61427	1.08253	1.00895	1.10435	0.878193	0.920205	0.803732	1.42818	1.50278	1.4511	1.46069	0.0382163
CP009977_ori_centered	542000	543000	1291	1275	1207	1446	1372	1676	1.49032	1.54008	1.55999	1.0251	1.01338	1.19105	0.892808	0.9293	0.720167	1.45194	1.51764	1.30022	1.42327	0.111507
CP009977_ori_centered	543000	544000	1174	1258	1205	1467	1376	1574	1.35526	1.51955	1.5574	1.03999	1.01633	1.11857	0.800273	0.914244	0.765565	1.30146	1.49305	1.38219	1.39223	0.0961893
CP009977_ori_centered	544000	545000	1278	1253	1161	1348	1361	1425	1.47531	1.51351	1.50053	0.95563	1.00525	1.01268	0.948071	0.920647	0.814737	1.54182	1.5035	1.47096	1.50543	0.035466
CP009977_ori_centered	545000	546000	1319	1198	1247	1404	1360	1466	1.52264	1.44707	1.61168	0.99533	1.00451	1.04182	0.939459	0.880882	0.850614	1.52781	1.43857	1.53574	1.50071	0.0539605
CP009977_ori_centered	546000	547000	1339	1143	1184	1346	1343	1411	1.54573	1.38064	1.53026	0.954212	0.991958	1.00273	0.994799	0.85108	0.839121	1.61781	1.38989	1.51499	1.50756	0.114139
CP009977_ori_centered	547000	548000	1297	1209	1115	1506	1380	1493	1.49725	1.46036	1.44108	1.06764	1.01929	1.061	0.861222	0.876087	0.746818	1.40058	1.43073	1.34834	1.39322	0.0416864
CP009977_ori_centered	548000	549000	1295	1142	1134	1366	1365	1537	1.49494	1.37943	1.46564	0.968391	1.00821	1.09227	0.948023	0.83663	0.737801	1.54174	1.3663	1.33206	1.41337	0.112486
CP009977_ori_centered	549000	550000	1347	1184	1186	1459	1397	1489	1.55497	1.43016	1.53284	1.03432	1.03184	1.05816	0.923235	0.84753	0.796508	1.50143	1.3841	1.43805	1.44119	0.0587277
CP009977_ori_centered	550000	551000	1332	1216	1317	1455	1368	1421	1.53765	1.46881	1.70215	1.03148	1.01042	1.00984	0.915464	0.888889	0.926812	1.48879	1.45164	1.67331	1.53791	0.118719
CP009977_ori_centered	551000	552000	1336	1240	1187	1436	1421	1693	1.54227	1.4978	1.53414	1.01802	1.04957	1.20313	0.930362	0.872625	0.701122	1.51302	1.42508	1.26584	1.40131	0.125292
CP009977_ori_centered	552000	553000	1331	1263	1118	1439	1294	1333	1.5365	1.52559	1.44496	1.02014	0.955766	0.9473	0.924948	0.976043	0.83871	1.50421	1.59397	1.51425	1.53748	0.0491826
CP009977_ori_centered	553000	554000	1360	1392	1225	1469	1447	1456	1.56997	1.68141	1.58325	1.04141	1.06877	1.03471	0.9258	0.96199	0.841346	1.5056	1.57102	1.51901	1.53188	0.0345583
CP009977_ori_centered	554000	555000	1320	1260	1195	1462	1392	1510	1.5238	1.52196	1.54448	1.03645	1.02815	1.07309	0.902873	0.905172	0.791391	1.46831	1.47823	1.42881	1.45845	0.0261432
CP009977_ori_centered	555000	556000	1399	1242	1267	1477	1490	1577	1.615	1.50022	1.63753	1.04708	1.10053	1.1207	0.94719	0.833557	0.803424	1.54039	1.36128	1.45054	1.45073	0.0895536
CP009977_ori_centered	556000	557000	1405	1293	1300	1463	1437	1641	1.62192	1.56182	1.68018	1.03716	1.06139	1.16618	0.960355	0.899791	0.7922	1.5618	1.46945	1.43028	1.48717	0.0675283
CP009977_ori_centered	557000	558000	1248	1197	1196	1404	1265	1616	1.44068	1.44586	1.54577	0.99533	0.934346	1.14841	0.888889	0.946245	0.740099	1.44557	1.54531	1.33621	1.44236	0.104586
CP009977_ori_centered	558000	559000	1288	1243	1270	1407	1371	1382	1.48686	1.50143	1.64141	0.997457	1.01264	0.982122	0.915423	0.906637	0.918958	1.48872	1.48063	1.65913	1.54283	0.100803
CP009977_ori_centered	559000	560000	1437	1294	1251	1507	1358	1356	1.65886	1.56303	1.61685	1.06835	1.00304	0.963645	0.95355	0.952872	0.922566	1.55073	1.55613	1.66565	1.59083	0.0648439
CP009977_ori_centered	560000	561000	1268	1150	1186	1479	1263	1304	1.46377	1.38909	1.53284	1.0485	0.932869	0.926691	0.857336	0.91053	0.909509	1.39426	1.48698	1.64207	1.50777	0.125207
CP009977_ori_centered	561000	562000	1224	1260	1160	1466	1372	1325	1.41298	1.52196	1.49924	1.03928	1.01338	0.941614	0.834925	0.918367	0.875472	1.35781	1.49978	1.58062	1.4794	0.112792
CP009977_ori_centered	562000	563000	1265	1218	1177	1397	1325	1333	1.46031	1.47123	1.52121	0.990367	0.978663	0.9473	0.905512	0.919245	0.882971	1.47261	1.50122	1.59416	1.52266	0.06355
CP009977_ori_centered	563000	564000	1250	1277	1196	1474	1344	1322	1.44299	1.5425	1.54577	1.04495	0.992697	0.939482	0.848033	0.950149	0.90469	1.37913	1.55168	1.63337	1.52139	0.129799
CP009977_ori_centered	564000	565000	1358	1243	1156	1393	1446	1292	1.56767	1.50143	1.49407	0.987532	1.06804	0.918163	0.974874	0.859613	0.894737	1.58541	1.40383	1.6154	1.53488	0.114478
CP009977_ori_centered	565000	566000	1430	1323	1367	1533	1493	1359	1.65078	1.59806	1.76678	1.08678	1.10275	0.965777	0.932811	0.886135	1.00589	1.517	1.44714	1.81608	1.59341	0.195974
CP009977_ori_centered	566000	567000	1353	1292	1207	1396	1423	1528	1.56189	1.56062	1.55999	0.989658	1.05105	1.08588	0.969198	0.907941	0.789921	1.57618	1.48275	1.42616	1.49503	0.0757566
CP009977_ori_centered	567000	568000	1333	1179	1230	1391	1286	1371	1.53881	1.42412	1.58971	0.986114	0.949857	0.974304	0.958303	0.916796	0.897155	1.55846	1.49722	1.61977	1.55848	0.0612753
CP009977_ori_centered	568000	569000	1358	1288	1304	1485	1343	1443	1.56767	1.55578	1.68535	1.05275	0.991958	1.02547	0.914478	0.959047	0.903673	1.48719	1.56622	1.63153	1.56165	0.0722821
CP009977_ori_centered	569000	570000	1333	1270	1197	1482	1368	1390	1.53881	1.53404	1.54706	1.05063	1.01042	0.987807	0.89946	0.928363	0.861151	1.46276	1.51611	1.55476	1.51121	0.0461946
CP009977_ori_centered	570000	571000	1288	1360	1172	1394	1334	1158	1.48686	1.64275	1.51475	0.988241	0.985311	0.822935	0.92396	1.01949	1.01209	1.50261	1.66493	1.82727	1.66494	0.162334
CP009977_ori_centered	571000	572000	1406	1225	1223	1431	1352	1328	1.62308	1.47969	1.58066	1.01447	0.998606	0.943746	0.98253	0.906065	0.920934	1.59786	1.47969	1.6627	1.58008	0.092789
CP009977_ori_centered	572000	573000	1375	1295	1230	1481	1354	1414	1.58729	1.56424	1.58971	1.04992	1.00008	1.00486	0.928427	0.956425	0.869873	1.50987	1.56193	1.57051	1.54744	0.0328156
CP009977_ori_centered	573000	574000	1306	1222	1236	1373	1436	1395	1.50764	1.47606	1.59747	0.973353	1.06065	0.99136	0.951202	0.850975	0.886022	1.54691	1.38972	1.59967	1.5121	0.109214
CP009977_ori_centered	574000	575000	1266	1161	1200	1343	1222	1260	1.46146	1.40238	1.55094	0.952085	0.902586	0.895422	0.942666	0.950082	0.952381	1.53303	1.55157	1.71947	1.60136	0.10271
CP009977_ori_centered	575000	576000	1323	1280	1237	1362	1305	1303	1.52726	1.54612	1.59876	0.965555	0.963891	0.92598	0.971366	0.980843	0.949348	1.5797	1.60181	1.714	1.63184	0.0720072
CP009977_ori_centered	576000	577000	1397	1323	1382	1444	1378	1442	1.61269	1.59806	1.78616	1.02369	1.01781	1.02476	0.967452	0.960087	0.958391	1.57334	1.56791	1.73032	1.62386	0.0922426
CP009977_ori_centered	577000	578000	1395	1271	1256	1441	1368	1352	1.61038	1.53525	1.62331	1.02156	1.01042	0.960802	0.968078	0.929094	0.928994	1.57435	1.5173	1.67725	1.58963	0.081063
CP009977_ori_centered	578000	579000	1474	1386	1309	1547	1375	1395	1.70158	1.67416	1.69181	1.09671	1.01559	0.99136	0.952812	1.008	0.938351	1.54953	1.64616	1.69414	1.62994	0.0736593
CP009977_ori_centered	579000	580000	1280	1236	1181	1365	1368	1393	1.47762	1.49297	1.52638	0.967682	1.01042	0.989939	0.937729	0.903509	0.84781	1.525	1.47552	1.53068	1.5104	0.030341
CP009977_ori_centered	580000	581000	1288	1213	1178	1399	1395	1617	1.48686	1.46519	1.5225	0.991785	1.03037	1.14912	0.920658	0.869534	0.72851	1.49724	1.42003	1.31529	1.41085	0.091322
CP009977_ori_centered	581000	582000	1326	1273	1249	1407	1304	1497	1.53073	1.53767	1.61427	0.997457	0.963152	1.06385	0.942431	0.976227	0.834335	1.53265	1.59427	1.50635	1.54442	0.0451294
CP009977_ori_centered	582000	583000	1397	1270	1221	1310	1344	1522	1.61269	1.53404	1.57808	0.928691	0.992697	1.08161	1.06641	0.94494	0.802234	1.73427	1.54318	1.44839	1.57528	0.145619
CP009977_ori_centered	583000	584000	1279	1227	1161	1317	1333	1344	1.47647	1.4821	1.50053	0.933653	0.984572	0.955117	0.971147	0.92048	0.863839	1.57934	1.50323	1.55962	1.5474	0.0395
CP009977_ori_centered	584000	585000	1304	1171	1226	1360	1403	1430	1.50533	1.41446	1.58454	0.964137	1.03628	1.01623	0.958824	0.83464	0.857343	1.5593	1.36305	1.54789	1.49008	0.110161
CP009977_ori_centered	585000	586000	1299	1315	1210	1448	1368	1409	1.49956	1.5884	1.56386	1.02652	1.01042	1.00131	0.897099	0.961257	0.858765	1.45892	1.56983	1.55046	1.5264	0.0592342
CP009977_ori_centered	586000	587000	1428	1300	1241	1462	1424	1372	1.64847	1.57028	1.60393	1.03645	1.05179	0.975015	0.976744	0.912921	0.904519	1.58845	1.49089	1.63306	1.5708	0.0727113
CP009977_ori_centered	587000	588000	1355	1283	1260	1393	1368	1414	1.5642	1.54974	1.62848	0.987532	1.01042	1.00486	0.972721	0.937865	0.891089	1.5819	1.53162	1.60881	1.57411	0.0391804
CP009977_ori_centered	588000	589000	1389	1216	1208	1347	1350	1269	1.60345	1.46881	1.56128	0.954921	0.997128	0.901818	1.03118	0.900741	0.951931	1.67698	1.471	1.71866	1.62221	0.132604
CP009977_ori_centered	589000	590000	1322	1331	1298	1452	1338	1406	1.52611	1.60772	1.6776	1.02936	0.988265	0.999177	0.910468	0.994768	0.923186	1.48067	1.62455	1.66676	1.59066	0.0975687
CP009977_ori_centered	590000	591000	1443	1341	1285	1483	1443	1202	1.66579	1.6198	1.6608	1.05133	1.06582	0.854204	0.973028	0.929314	1.06905	1.5824	1.51766	1.93012	1.67673	0.221817
CP009977_ori_centered	591000	592000	1435	1384	1315	1478	1363	1358	1.65655	1.67174	1.69957	1.04779	1.00673	0.965066	0.970907	1.01541	0.968336	1.57895	1.65826	1.74828	1.66183	0.0847189
CP009977_ori_centered	592000	593000	1358	1206	1266	1481	1442	1602	1.56767	1.45674	1.63624	1.04992	1.06508	1.13847	0.916948	0.836338	0.790262	1.4912	1.36582	1.42678	1.42793	0.0626993
CP009977_ori_centered	593000	594000	1418	1372	1295	1444	1334	1229	1.63693	1.65725	1.67372	1.02369	0.985311	0.873392	0.981994	1.02849	1.0537	1.59699	1.67962	1.9024	1.72634	0.157978
CP009977_ori_centered	594000	595000	1344	1197	1246	1448	1315	1500	1.5515	1.44586	1.61039	1.02652	0.971277	1.06598	0.928177	0.910266	0.830667	1.50946	1.48655	1.49973	1.49858	0.0114991
CP009977_ori_centered	595000	596000	1263	1263	1237	1382	1297	1336	1.458	1.52559	1.59876	0.979733	0.957982	0.949432	0.913893	0.973786	0.925898	1.48624	1.59029	1.67166	1.58273	0.0929436
CP009977_ori_centered	596000	597000	1459	1324	1282	1479	1425	1542	1.68426	1.59927	1.65692	1.0485	1.05252	1.09583	0.986477	0.929123	0.831388	1.60428	1.51735	1.50103	1.54088	0.0555033
CP009977_ori_centered	597000	598000	1607	1438	1345	1541	1498	1437	1.85511	1.73697	1.73834	1.09245	1.10644	1.02121	1.04283	0.959947	0.935978	1.69592	1.56768	1.68986	1.65115	0.0723504
CP009977_ori_centered	598000	599000	1380	1369	1269	1375	1406	1386	1.59306	1.65362	1.64012	0.974771	1.03849	0.984964	1.00364	0.973684	0.915584	1.63218	1.59012	1.65304	1.62511	0.0320499
CP009977_ori_centered	599000	600000	1424	1332	1392	1454	1442	1467	1.64386	1.60893	1.79909	1.03078	1.06508	1.04253	0.979367	0.923717	0.948875	1.59271	1.50852	1.71314	1.60479	0.102846
CP009977_ori_centered	600000	601000	1359	1331	1259	1481	1356	1533	1.56882	1.60772	1.62719	1.04992	1.00156	1.08943	0.917623	0.981563	0.821265	1.4923	1.60299	1.48275	1.52601	0.066832
CP009977_ori_centered	601000	602000	1324	1303	1251	1354	1382	1467	1.52842	1.5739	1.61685	0.959884	1.02076	1.04253	0.977843	0.942836	0.852761	1.59024	1.53974	1.53961	1.55653	0.0291893
CP009977_ori_centered	602000	603000	1430	1393	1366	1541	1443	1586	1.65078	1.68261	1.76548	1.09245	1.06582	1.12709	0.927969	0.96535	0.861286	1.50913	1.57651	1.55501	1.54688	0.0344186
CP009977_ori_centered	603000	604000	1212	1323	1220	1418	1325	1458	1.39912	1.59806	1.57679	1.00525	0.978663	1.03613	0.854725	0.998491	0.836763	1.39001	1.63063	1.51073	1.51046	0.12031
CP009977_ori_centered	604000	605000	1383	1306	1287	1491	1273	1474	1.59653	1.57753	1.66338	1.05701	0.940255	1.0475	0.927565	1.02592	0.873134	1.50847	1.67543	1.5764	1.58677	0.0839618
CP009977_ori_centered	605000	606000	1407	1369	1334	1535	1380	1327	1.62423	1.65362	1.72413	1.0882	1.01929	0.943036	0.916612	0.992029	1.00528	1.49066	1.62008	1.81497	1.6419	0.163255
CP009977_ori_centered	606000	607000	1306	1244	1195	1320	1372	1508	1.50764	1.50264	1.54448	0.93578	1.01338	1.07166	0.989394	0.906706	0.79244	1.60902	1.48074	1.43071	1.50682	0.0919728
CP009977_ori_centered	607000	608000	1291	1289	1257	1330	1330	1364	1.49032	1.55699	1.62461	0.942869	0.982356	0.96933	0.970677	0.969173	0.921554	1.57858	1.58275	1.66382	1.60838	0.0480527
CP009977_ori_centered	608000	609000	1444	1331	1267	1469	1325	1497	1.66694	1.60772	1.63753	1.04141	0.978663	1.06385	0.982982	1.00453	0.846359	1.59859	1.64049	1.52806	1.58905	0.0568213
CP009977_ori_centered	609000	610000	1439	1234	1252	1394	1431	1326	1.66117	1.49056	1.61815	0.988241	1.05696	0.942325	1.03228	0.862334	0.944193	1.67877	1.40827	1.70469	1.59724	0.164165
CP009977_ori_centered	610000	611000	1421	1359	1249	1482	1354	1528	1.64039	1.64155	1.61427	1.05063	1.00008	1.08588	0.958839	1.00369	0.817408	1.55933	1.63913	1.47579	1.55808	0.0816765
CP009977_ori_centered	611000	612000	1270	1203	1203	1389	1272	1425	1.46608	1.45311	1.55482	0.984696	0.939517	1.01268	0.914327	0.945755	0.844211	1.48694	1.54451	1.52418	1.51854	0.0291945
CP009977_ori_centered	612000	613000	1423	1250	1252	1463	1403	1686	1.6427	1.50988	1.61815	1.03716	1.03628	1.19816	0.972659	0.890948	0.742586	1.5818	1.455	1.3407	1.45917	0.120606
CP009977_ori_centered	613000	614000	1376	1318	1346	1427	1392	1517	1.58844	1.59202	1.73964	1.01164	1.02815	1.07806	0.964261	0.946839	0.887278	1.56815	1.54628	1.60193	1.57212	0.0280389
CP009977_ori_centered	614000	615000	1412	1302	1413	1504	1411	1703	1.63	1.57269	1.82623	1.06622	1.04218	1.21024	0.93883	0.92275	0.829712	1.52679	1.50694	1.498	1.51058	0.0147343
CP009977_ori_centered	615000	616000	1351	1178	1238	1377	1379	1773	1.55958	1.42291	1.60005	0.976189	1.01855	1.25999	0.981118	0.854242	0.698252	1.59556	1.39506	1.26066	1.41709	0.168536
CP009977_ori_centered	616000	617000	1270	1228	1213	1433	1350	1645	1.46608	1.48331	1.56774	1.01589	0.997128	1.16902	0.886253	0.90963	0.737386	1.44128	1.48551	1.33131	1.41937	0.0794019
CP009977_ori_centered	617000	618000	1430	1367	1283	1463	1473	1804	1.65078	1.65121	1.65821	1.03716	1.08798	1.28202	0.977444	0.928038	0.711197	1.58959	1.51558	1.28403	1.46306	0.159403
CP009977_ori_centered	618000	619000	1259	1169	1205	1442	1310	1660	1.45338	1.41204	1.5574	1.02227	0.967584	1.17968	0.873093	0.892366	0.725904	1.41988	1.45732	1.31058	1.39593	0.0762462
CP009977_ori_centered	619000	620000	1401	1363	1370	1518	1375	1727	1.6173	1.64638	1.77065	1.07615	1.01559	1.2273	0.922925	0.991273	0.793283	1.50092	1.61884	1.43223	1.51733	0.0943821
CP009977_ori_centered	620000	621000	1418	1236	1292	1406	1344	1599	1.63693	1.49297	1.66984	0.996748	0.992697	1.13633	1.00853	0.919643	0.808005	1.64015	1.50186	1.45881	1.53361	0.0947446
CP009977_ori_centered	621000	622000	1279	1199	1151	1315	1242	1563	1.47647	1.44828	1.48761	0.932236	0.917358	1.11075	0.972624	0.965378	0.736404	1.58175	1.57656	1.32954	1.49595	0.144137
CP009977_ori_centered	622000	623000	1304	1187	1305	1379	1356	1734	1.50533	1.43379	1.68664	0.977607	1.00156	1.23227	0.945613	0.875369	0.752595	1.53782	1.42956	1.35877	1.44205	0.0901755
CP009977_ori_centered	623000	624000	1457	1214	1291	1396	1411	1561	1.68195	1.4664	1.66855	0.989658	1.04218	1.10933	1.0437	0.860383	0.827034	1.69733	1.40509	1.49317	1.53186	0.149915
CP009977_ori_centered	624000	625000	1459	1355	1235	1456	1323	1537	1.68426	1.63671	1.59617	1.03219	0.977186	1.09227	1.00206	1.02419	0.803513	1.62962	1.6726	1.4507	1.58431	0.117683
CP009977_ori_centered	625000	626000	1433	1408	1318	1476	1422	1501	1.65425	1.70073	1.70345	1.04637	1.05031	1.06669	0.970867	0.990155	0.878081	1.57889	1.61702	1.58533	1.59375	0.0204094
CP009977_ori_centered	626000	627000	1466	1392	1254	1492	1377	1533	1.69234	1.68141	1.62073	1.05772	1.01707	1.08943	0.982574	1.01089	0.818004	1.59793	1.65089	1.47686	1.57523	0.0892049
CP009977_ori_centered	627000	628000	1391	1314	1267	1443	1250	1549	1.60576	1.58719	1.63753	1.02298	0.923267	1.1008	0.963964	1.0512	0.817947	1.56766	1.71671	1.47676	1.58704	0.121143
CP009977_ori_centered	628000	629000	1489	1413	1300	1431	1554	1647	1.71889	1.70677	1.68018	1.01447	1.14781	1.17044	1.04053	0.909266	0.789314	1.69218	1.48492	1.42506	1.53406	0.140174
CP009977_ori_centered	629000	630000	1427	1312	1261	1516	1345	1717	1.64732	1.58477	1.62978	1.07473	0.993435	1.22019	0.941293	0.975465	0.734421	1.53079	1.59303	1.32596	1.48326	0.139736
CP009977_ori_centered	630000	631000	1372	1301	1342	1476	1480	1630	1.58383	1.57149	1.73447	1.04637	1.09315	1.15836	0.929539	0.879054	0.823313	1.51168	1.43558	1.48645	1.4779	0.0387634
CP009977_ori_centered	631000	632000	1357	1335	1359	1530	1377	1804	1.56651	1.61256	1.75644	1.08465	1.01707	1.28202	0.886928	0.969499	0.753326	1.44238	1.58328	1.36009	1.46192	0.112872
CP009977_ori_centered	632000	633000	1236	1207	1224	1344	1315	1543	1.42683	1.45794	1.58196	0.952794	0.971277	1.09654	0.919643	0.917871	0.79326	1.49559	1.49897	1.43219	1.47558	0.0376175
CP009977_ori_centered	633000	634000	1318	1394	1240	1421	1426	1559	1.52149	1.68382	1.60264	1.00738	1.05326	1.10791	0.927516	0.97756	0.795382	1.50839	1.59645	1.43602	1.51362	0.0803422
CP009977_ori_centered	634000	635000	1303	1292	1358	1449	1353	1601	1.50417	1.56062	1.75514	1.02723	0.999344	1.13775	0.899241	0.954915	0.84822	1.46241	1.55947	1.53142	1.51776	0.04995
CP009977_ori_centered	635000	636000	1467	1463	1263	1493	1364	1399	1.69349	1.76717	1.63236	1.05842	1.00747	0.994203	0.982585	1.07258	0.902788	1.59795	1.75163	1.62994	1.65984	0.0810858
CP009977_ori_centered	636000	637000	1396	1390	1336	1461	1492	1350	1.61153	1.67899	1.72671	1.03574	1.10201	0.959381	0.95551	0.931635	0.98963	1.55392	1.52145	1.78672	1.6207	0.144698
CP009977_ori_centered	637000	638000	1398	1288	1243	1454	1331	1432	1.61384	1.55578	1.60651	1.03078	0.983095	1.01765	0.961486	0.967693	0.868017	1.56363	1.58034	1.56716	1.57038	0.00880396
CP009977_ori_centered	638000	639000	1483	1330	1322	1495	1443	1538	1.71196	1.60652	1.70862	1.05984	1.06582	1.09298	0.991973	0.921691	0.859558	1.61321	1.50521	1.55189	1.55677	0.0541678
CP009977_ori_centered	639000	640000	1437	1473	1236	1362	1282	1399	1.65886	1.77925	1.59747	0.965555	0.946903	0.994203	1.05507	1.14899	0.883488	1.71582	1.8764	1.59509	1.72911	0.141126
CP009977_ori_centered	640000	641000	1480	1410	1366	1450	1354	1496	1.7085	1.70315	1.76548	1.02794	1.00008	1.06314	1.02069	1.04136	0.913102	1.65992	1.70064	1.64856	1.6697	0.0273861
CP009977_ori_centered	641000	642000	1411	1343	1307	1417	1370	1329	1.62885	1.62222	1.68923	1.00455	1.0119	0.944457	0.995766	0.980292	0.983446	1.61938	1.60091	1.77556	1.66528	0.0959473
CP009977_ori_centered	642000	643000	1454	1398	1351	1445	1335	1364	1.67849	1.68865	1.7461	1.0244	0.986049	0.96933	1.00623	1.04719	0.990469	1.6364	1.71016	1.78824	1.7116	0.0759316
CP009977_ori_centered	643000	644000	1516	1349	1336	1412	1409	1417	1.75006	1.62947	1.72671	1.001	1.04071	1.00699	1.07365	0.957417	0.942837	1.74605	1.56355	1.70224	1.67062	0.0952707
CP009977_ori_centered	644000	645000	1432	1320	1318	1458	1493	1627	1.65309	1.59444	1.70345	1.03361	1.10275	1.15623	0.982167	0.884126	0.81008	1.59727	1.44386	1.46256	1.50123	0.0836955
CP009977_ori_centered	645000	646000	401	378	320	366	311	408	0.462912	0.456589	0.413583	0.259466	0.229709	0.289946	1.09563	1.21543	0.784314	1.78179	1.98492	1.41604	1.72758	0.288289
CP009977_ori_centered	646000	647000	1320	1271	1279	1371	1296	1408	1.5238	1.53525	1.65304	0.971935	0.957243	1.0006	0.962801	0.98071	0.908381	1.56577	1.60159	1.64003	1.60247	0.0371383
CP009977_ori_centered	647000	648000	1432	1365	1246	1485	1350	1552	1.65309	1.64879	1.61039	1.05275	0.997128	1.10293	0.96431	1.01111	0.802835	1.56823	1.65124	1.44948	1.55631	0.101408
CP009977_ori_centered	648000	649000	1426	1392	1275	1478	1314	1254	1.64616	1.68141	1.64787	1.04779	0.970538	0.891158	0.964817	1.05936	1.01675	1.56905	1.73004	1.83568	1.71159	0.134269
CP009977_ori_centered	649000	650000	1454	1381	1349	1404	1383	1468	1.67849	1.66812	1.74351	0.99533	1.0215	1.04324	1.03561	0.998554	0.918937	1.68418	1.63073	1.65909	1.658	0.0267414
CP009977_ori_centered	650000	651000	1409	1410	1384	1479	1469	1525	1.62654	1.70315	1.78875	1.0485	1.08502	1.08374	0.952671	0.959837	0.907541	1.5493	1.56751	1.63852	1.58511	0.0471423
CP009977_ori_centered	651000	652000	1420	1363	1235	1471	1329	1466	1.63924	1.64638	1.59617	1.04283	0.981618	1.04182	0.96533	1.02558	0.842428	1.56989	1.67488	1.52096	1.58857	0.0786412
CP009977_ori_centered	652000	653000	1434	1394	1289	1496	1419	1294	1.6554	1.68382	1.66597	1.06055	1.04809	0.919584	0.958556	0.982382	0.996136	1.55887	1.60432	1.79847	1.65389	0.127258
CP009977_ori_centered	653000	654000	1514	1431	1437	1487	1403	1384	1.74775	1.72851	1.85725	1.05417	1.03628	0.983543	1.01816	1.01996	1.03829	1.6558	1.66569	1.87459	1.73202	0.123562
CP009977_ori_centered	654000	655000	1451	1388	1277	1417	1301	1349	1.67502	1.67657	1.65046	1.00455	0.960936	0.95867	1.02399	1.06687	0.946627	1.66529	1.7423	1.70909	1.70556	0.038628
CP009977_ori_centered	655000	656000	1431	1307	1369	1447	1349	1445	1.65194	1.57873	1.76936	1.02581	0.99639	1.02689	0.988943	0.968866	0.947405	1.60829	1.58225	1.71049	1.63368	0.0677847
CP009977_ori_centered	656000	657000	1358	1399	1362	1424	1283	1428	1.56767	1.68986	1.76031	1.00951	0.947641	1.01481	0.953652	1.09041	0.953782	1.55089	1.78075	1.722	1.68455	0.119417
CP009977_ori_centered	657000	658000	1523	1414	1344	1325	1338	1328	1.75814	1.70798	1.73705	0.939325	0.988265	0.943746	1.14943	1.0568	1.01205	1.86929	1.72586	1.8272	1.80745	0.0737268
CP009977_ori_centered	658000	659000	1326	1259	1366	1405	1424	1586	1.53073	1.52075	1.76548	0.996039	1.05179	1.12709	0.943772	0.884129	0.861286	1.53483	1.44387	1.55501	1.51123	0.0592069
CP009977_ori_centered	659000	660000	1443	1397	1337	1379	1426	1385	1.66579	1.68745	1.728	0.977607	1.05326	0.984254	1.04641	0.979663	0.965343	1.70174	1.59988	1.74288	1.6815	0.0736137
CP009977_ori_centered	660000	661000	1407	1323	1330	1478	1300	1296	1.62423	1.59806	1.71896	1.04779	0.960198	0.921006	0.951962	1.01769	1.02623	1.54815	1.66199	1.85281	1.68765	0.153946
CP009977_ori_centered	661000	662000	1559	1477	1307	1554	1498	1412	1.7997	1.78408	1.68923	1.10167	1.10644	1.00344	1.00322	0.985981	0.925637	1.6315	1.6102	1.67119	1.63763	0.0309525
CP009977_ori_centered	662000	663000	1487	1332	1340	1512	1453	1481	1.71658	1.60893	1.73188	1.07189	1.07321	1.05248	0.983466	0.916724	0.904794	1.59938	1.4971	1.63356	1.57668	0.0710057
CP009977_ori_centered	663000	664000	1422	1333	1324	1323	1342	1386	1.64155	1.61014	1.7112	0.937907	0.99122	0.984964	1.07483	0.993294	0.955267	1.74796	1.62214	1.72468	1.69826	0.066941
CP009977_ori_centered	664000	665000	1332	1286	1318	1386	1376	1428	1.53765	1.55337	1.70345	0.982569	1.01633	1.01481	0.961039	0.934593	0.922969	1.56291	1.52628	1.66637	1.58519	0.072655
CP009977_ori_centered	665000	666000	1402	1387	1283	1515	1410	1517	1.61846	1.67537	1.65821	1.07402	1.04145	1.07806	0.925413	0.983688	0.845748	1.50497	1.60646	1.52695	1.54613	0.0533913
CP009977_ori_centered	666000	667000	1400	1425	1286	1370	1334	1372	1.61615	1.72127	1.66209	0.971226	0.985311	0.975015	1.0219	1.06822	0.937318	1.66188	1.7445	1.69228	1.69955	0.0417871
CP009977_ori_centered	667000	668000	1510	1384	1320	1532	1447	1412	1.74313	1.67174	1.70603	1.08607	1.06877	1.00344	0.98564	0.956462	0.934844	1.60291	1.56199	1.68781	1.61757	0.0641774
CP009977_ori_centered	668000	669000	1449	1318	1387	1479	1387	1524	1.67272	1.59202	1.79263	1.0485	1.02446	1.08303	0.979716	0.950252	0.910105	1.59328	1.55185	1.64315	1.59609	0.0457117
CP009977_ori_centered	669000	670000	1420	1474	1375	1535	1353	1432	1.63924	1.78045	1.77712	1.0882	0.999344	1.01765	0.925081	1.08943	0.960196	1.50443	1.77915	1.73358	1.67239	0.147227
CP009977_ori_centered	670000	671000	1391	1399	1379	1383	1384	1394	1.60576	1.68986	1.78229	0.980442	1.02224	0.990649	1.00578	1.01084	0.98924	1.63568	1.6508	1.78602	1.69083	0.0827827
CP009977_ori_centered	671000	672000	1487	1395	1310	1530	1400	1346	1.71658	1.68503	1.69311	1.08465	1.03406	0.956538	0.971895	0.996429	0.973254	1.58056	1.62726	1.75716	1.655	0.0915061
CP009977_ori_centered	672000	673000	1410	1251	1382	1453	1432	1468	1.62769	1.51109	1.78616	1.03007	1.05769	1.04324	0.970406	0.873603	0.941417	1.57814	1.42668	1.69968	1.56817	0.136773
CP009977_ori_centered	673000	674000	1453	1364	1359	1336	1333	1439	1.67733	1.64758	1.75644	0.947123	0.984572	1.02263	1.08757	1.02326	0.944406	1.76869	1.67107	1.70508	1.71495	0.0495498
CP009977_ori_centered	674000	675000	1552	1414	1403	1441	1404	1447	1.79162	1.70798	1.8133	1.02156	1.03701	1.02831	1.07703	1.00712	0.969592	1.75154	1.64473	1.75055	1.7156	0.0613836
CP009977_ori_centered	675000	676000	1461	1379	1378	1467	1438	1284	1.68657	1.6657	1.78099	1.03999	1.06213	0.912478	0.99591	0.958971	1.07321	1.61962	1.56609	1.93762	1.70778	0.200843
CP009977_ori_centered	676000	677000	1365	1466	1285	1401	1275	1374	1.57575	1.77079	1.6608	0.993203	0.941732	0.976436	0.974304	1.1498	0.935226	1.58448	1.87774	1.6885	1.71691	0.148679
CP009977_ori_centered	677000	678000	1441	1434	1382	1402	1332	1328	1.66348	1.73214	1.78616	0.993912	0.983833	0.943746	1.02782	1.07658	1.04066	1.67151	1.75815	1.87886	1.76951	0.104143
CP009977_ori_centered	678000	679000	1350	1216	1326	1302	1237	1345	1.55843	1.46881	1.71379	0.92302	0.913665	0.955827	1.03687	0.983023	0.985874	1.68622	1.60537	1.77994	1.69051	0.0873648
CP009977_ori_centered	679000	680000	1445	1353	1311	1311	1175	1368	1.6681	1.6343	1.6944	0.9294	0.867871	0.972172	1.10221	1.15149	0.958333	1.79249	1.88049	1.73022	1.80107	0.0755022
CP009977_ori_centered	680000	681000	1471	1350	1250	1324	1280	1145	1.69811	1.63067	1.61556	0.938616	0.945426	0.813697	1.11103	1.05469	1.0917	1.80683	1.72241	1.97101	1.83342	0.126418
CP009977_ori_centered	681000	682000	1474	1476	1354	1415	1325	1353	1.70158	1.78287	1.74997	1.00313	0.978663	0.961513	1.0417	1.11396	1.00074	1.69408	1.81921	1.80678	1.77336	0.0689374
CP009977_ori_centered	682000	683000	1454	1422	1417	1415	1305	1430	1.67849	1.71764	1.8314	1.00313	0.963891	1.01623	1.02756	1.08966	0.990909	1.67109	1.77951	1.78903	1.74655	0.0655187
CP009977_ori_centered	683000	684000	1425	1324	1284	1389	1310	1283	1.64501	1.59927	1.6595	0.984696	0.967584	0.911767	1.02592	1.01069	1.00078	1.66842	1.65055	1.80685	1.70861	0.0855527
CP009977_ori_centered	684000	685000	1426	1288	1335	1349	1394	1455	1.64616	1.55578	1.72542	0.956339	1.02963	1.034	1.05708	0.92396	0.917526	1.71909	1.50892	1.65654	1.62818	0.107922
CP009977_ori_centered	685000	686000	1577	1443	1325	1430	1395	1408	1.82048	1.74301	1.71249	1.01376	1.03037	1.0006	1.1028	1.03441	0.941051	1.79344	1.68929	1.69902	1.72725	0.0575316
CP009977_ori_centered	686000	687000	1421	1383	1317	1435	1270	1336	1.64039	1.67054	1.70215	1.01731	0.938039	0.949432	0.990244	1.08898	0.985778	1.6104	1.7784	1.77977	1.72286	0.0973926
CP009977_ori_centered	687000	688000	1597	1517	1367	1513	1407	1344	1.84357	1.83239	1.76678	1.0726	1.03923	0.955117	1.05552	1.07818	1.01711	1.71656	1.76077	1.83634	1.77122	0.0605739
CP009977_ori_centered	688000	689000	1513	1415	1312	1625	1419	1349	1.7466	1.70919	1.69569	1.152	1.04809	0.95867	0.931077	0.997181	0.972572	1.51418	1.62849	1.75593	1.63287	0.120933
CP009977_ori_centered	689000	690000	1468	1389	1336	1427	1314	1425	1.69465	1.67778	1.72671	1.01164	0.970538	1.01268	1.02873	1.05708	0.937544	1.67299	1.72631	1.69269	1.69733	0.0269594
CP009977_ori_centered	690000	691000	1496	1396	1356	1484	1398	1453	1.72697	1.68624	1.75256	1.05204	1.03258	1.03258	1.00809	0.998569	0.933242	1.63942	1.63076	1.68492	1.6517	0.029093
CP009977_ori_centered	691000	692000	1483	1333	1356	1495	1301	1412	1.71196	1.61014	1.75256	1.05984	0.960936	1.00344	0.991973	1.0246	0.96034	1.61321	1.67326	1.73384	1.67344	0.0603146
CP009977_ori_centered	692000	693000	1497	1461	1375	1478	1401	1308	1.72813	1.76475	1.77712	1.04779	1.0348	0.929533	1.01286	1.04283	1.05122	1.64717	1.70304	1.89793	1.74938	0.131644
CP009977_ori_centered	693000	694000	1507	1336	1355	1411	1366	1486	1.73967	1.61376	1.75127	1.00029	1.00895	1.05603	1.06804	0.978038	0.911844	1.73691	1.59723	1.64629	1.66014	0.0708658
CP009977_ori_centered	694000	695000	1693	1533	1504	1577	1502	1597	1.95439	1.85172	1.94384	1.11797	1.1094	1.13491	1.07356	1.02064	0.941766	1.74589	1.6668	1.70031	1.70433	0.0396987
CP009977_ori_centered	695000	696000	1480	1509	1340	1462	1463	1493	1.7085	1.82273	1.73188	1.03645	1.08059	1.061	1.01231	1.03144	0.897522	1.64629	1.68444	1.62043	1.65039	0.0322039
CP009977_ori_centered	696000	697000	1433	1412	1392	1378	1364	1370	1.65425	1.70556	1.79909	0.976898	1.00747	0.973594	1.03991	1.03519	1.01606	1.69118	1.69057	1.83444	1.73873	0.0828899
CP009977_ori_centered	697000	698000	1580	1342	1396	1423	1326	1308	1.82394	1.62101	1.80426	1.0088	0.979402	0.929533	1.11033	1.01207	1.06728	1.80569	1.6528	1.92691	1.79514	0.137361
CP009977_ori_centered	698000	699000	1478	1341	1276	1299	1372	1595	1.70619	1.6198	1.64916	0.920893	1.01338	1.13349	1.1378	0.977405	0.8	1.85037	1.5962	1.44436	1.63031	0.205142
CP009977_ori_centered	699000	700000	1412	1374	1360	1420	1330	1397	1.63	1.65966	1.75773	1.00667	0.982356	0.992781	0.994366	1.03308	0.973515	1.61711	1.68712	1.75763	1.68729	0.0702619
CP009977_ori_centered	700000	701000	1613	1618	1571	1586	1508	1412	1.86204	1.95439	2.03044	1.12435	1.11383	1.00344	1.01702	1.07294	1.11261	1.65395	1.75222	2.00875	1.80498	0.183188
CP009977_ori_centered	701000	702000	1679	1608	1505	1490	1375	1370	1.93823	1.94231	1.94513	1.0563	1.01559	0.973594	1.12685	1.16945	1.09854	1.83255	1.90983	1.98336	1.90858	0.0754094
CP009977_ori_centered	702000	703000	1510	1350	1299	1380	1275	1378	1.74313	1.63067	1.67889	0.978316	0.941732	0.979279	1.0942	1.05882	0.942671	1.77947	1.72916	1.70194	1.73686	0.0393315
CP009977_ori_centered	703000	704000	1478	1442	1394	1457	1391	1309	1.70619	1.7418	1.80167	1.0329	1.02741	0.930244	1.01441	1.03666	1.06494	1.64971	1.69297	1.92268	1.75512	0.146717
CP009977_ori_centered	704000	705000	1606	1425	1530	1559	1458	1353	1.85396	1.72127	1.97745	1.10521	1.0769	0.961513	1.03015	0.977366	1.13082	1.6753	1.59613	2.04164	1.77102	0.237678
CP009977_ori_centered	705000	706000	1494	1465	1337	1414	1301	1166	1.72466	1.76958	1.728	1.00242	0.960936	0.828621	1.05658	1.12606	1.14666	1.71828	1.83896	2.07023	1.87582	0.178846
CP009977_ori_centered	706000	707000	1433	1392	1413	1383	1352	1215	1.65425	1.68141	1.82623	0.980442	0.998606	0.863443	1.03615	1.02959	1.16296	1.68506	1.68141	2.09967	1.82205	0.240433
CP009977_ori_centered	707000	708000	1524	1500	1403	1434	1381	1487	1.75929	1.81186	1.8133	1.0166	1.02003	1.05674	1.06276	1.08617	0.94351	1.72834	1.77382	1.70346	1.7352	0.0356796
CP009977_ori_centered	708000	709000	1470	1360	1383	1464	1367	1523	1.69696	1.64275	1.78746	1.03787	1.00968	1.08232	1.0041	0.994879	0.908076	1.63293	1.62473	1.63948	1.63238	0.00739062
CP009977_ori_centered	709000	710000	1538	1417	1328	1434	1374	1662	1.77546	1.7116	1.71637	1.0166	1.01486	1.1811	1.07252	1.0313	0.799037	1.74421	1.6842	1.44262	1.62368	0.159647
CP009977_ori_centered	710000	711000	1517	1367	1339	1370	1339	1489	1.75121	1.65121	1.73059	0.971226	0.989004	1.05816	1.1073	1.02091	0.899261	1.80077	1.66725	1.62357	1.69719	0.0923164
CP009977_ori_centered	711000	712000	1530	1412	1370	1389	1281	1267	1.76622	1.70556	1.77065	0.984696	0.946164	0.900397	1.10151	1.10226	1.08129	1.79135	1.8001	1.95222	1.84789	0.0904566
CP009977_ori_centered	712000	713000	1420	1399	1304	1476	1404	1533	1.63924	1.68986	1.68535	1.04637	1.03701	1.08943	0.96206	0.996439	0.85062	1.56457	1.62728	1.53575	1.57587	0.0467997
CP009977_ori_centered	713000	714000	1575	1448	1457	1513	1322	1463	1.81817	1.74905	1.8831	1.0726	0.976447	1.03968	1.04098	1.09531	0.995899	1.69291	1.78875	1.79804	1.7599	0.058201
CP009977_ori_centered	714000	715000	1565	1383	1479	1485	1426	1539	1.80662	1.67054	1.91153	1.05275	1.05326	1.09369	1.05387	0.969846	0.961014	1.71388	1.58385	1.73506	1.6776	0.0818737
CP009977_ori_centered	715000	716000	1671	1520	1488	1622	1426	1525	1.92899	1.83602	1.92316	1.14988	1.05326	1.08374	1.03021	1.06592	0.975738	1.6754	1.74075	1.76164	1.72593	0.0449919
CP009977_ori_centered	716000	717000	1546	1494	1447	1520	1385	1490	1.78469	1.80461	1.87017	1.07757	1.02298	1.05887	1.01711	1.0787	0.971141	1.65409	1.76162	1.75334	1.72302	0.0598393
CP009977_ori_centered	717000	718000	1445	1510	1313	1330	1413	1319	1.6681	1.82394	1.69698	0.942869	1.04366	0.937351	1.08647	1.06865	0.995451	1.76689	1.74521	1.79723	1.76978	0.0261349
CP009977_ori_centered	718000	719000	1501	1399	1280	1454	1222	1286	1.73274	1.68986	1.65433	1.03078	0.902586	0.913899	1.03232	1.14484	0.995334	1.67884	1.86964	1.79702	1.78183	0.0963048
CP009977_ori_centered	719000	720000	1492	1497	1437	1499	1356	1359	1.72235	1.80824	1.85725	1.06268	1.00156	0.965777	0.99533	1.10398	1.0574	1.61867	1.80291	1.90907	1.77688	0.146937
CP009977_ori_centered	720000	721000	1593	1487	1401	1481	1432	1422	1.83895	1.79616	1.81072	1.04992	1.05769	1.01055	1.07562	1.03841	0.985232	1.74925	1.69582	1.77878	1.74129	0.0420526
CP009977_ori_centered	721000	722000	1595	1590	1476	1521	1495	1528	1.84126	1.92057	1.90765	1.07827	1.10423	1.08588	1.04865	1.06355	0.965969	1.70539	1.73687	1.74401	1.72876	0.0205473
CP009977_ori_centered	722000	723000	1570	1531	1427	1472	1385	1391	1.8124	1.84931	1.84432	1.04354	1.02298	0.988517	1.06658	1.10542	1.02588	1.73454	1.80525	1.85217	1.79732	0.0592168
CP009977_ori_centered	723000	724000	1526	1348	1433	1370	1325	1286	1.7616	1.62826	1.85208	0.971226	0.978663	0.913899	1.11387	1.01736	1.11431	1.81145	1.66144	2.01182	1.82824	0.175793
CP009977_ori_centered	724000	725000	1469	1511	1442	1478	1420	1439	1.6958	1.82515	1.86371	1.04779	1.04883	1.02263	0.993911	1.06408	1.00208	1.61637	1.73775	1.80921	1.72111	0.0974942
CP009977_ori_centered	725000	726000	1556	1437	1436	1388	1425	1418	1.79624	1.73576	1.85596	0.983987	1.05252	1.00771	1.12104	1.00842	1.01269	1.82311	1.64685	1.82837	1.76611	0.103315
CP009977_ori_centered	726000	727000	1515	1451	1325	1475	1346	1425	1.74891	1.75267	1.71249	1.04566	0.994174	1.01268	1.02712	1.07801	0.929825	1.67037	1.76049	1.67875	1.7032	0.0497894
CP009977_ori_centered	727000	728000	1677	1509	1501	1497	1447	1596	1.93592	1.82273	1.93996	1.06126	1.06877	1.1342	1.12024	1.04285	0.940476	1.82181	1.70307	1.69798	1.74095	0.070071
CP009977_ori_centered	728000	729000	1411	1441	1391	1498	1330	1411	1.62885	1.74059	1.7978	1.06197	0.982356	1.00273	0.941923	1.08346	0.985826	1.53182	1.76939	1.77986	1.69369	0.140281
CP009977_ori_centered	729000	730000	1553	1493	1383	1441	1368	1266	1.79277	1.8034	1.78746	1.02156	1.01042	0.899686	1.07772	1.09137	1.09242	1.75267	1.78232	1.9723	1.83576	0.119172
CP009977_ori_centered	730000	731000	1669	1621	1472	1446	1483	1490	1.92668	1.95802	1.90248	1.0251	1.09536	1.05887	1.15422	1.09305	0.987919	1.87707	1.78506	1.78364	1.81526	0.0535361
CP009977_ori_centered	731000	732000	1552	1485	1483	1505	1335	1539	1.79162	1.79374	1.9167	1.06693	0.986049	1.09369	1.03123	1.11236	0.963613	1.67706	1.81659	1.73975	1.74447	0.0698865
CP009977_ori_centered	732000	733000	1418	1538	1418	1389	1397	1289	1.63693	1.85776	1.83269	0.984696	1.03184	0.916031	1.02088	1.10093	1.10008	1.66022	1.79793	1.98613	1.81476	0.163606
CP009977_ori_centered	733000	734000	1410	1408	1328	1325	1312	1473	1.62769	1.70073	1.71637	0.939325	0.969061	1.04679	1.06415	1.07317	0.901561	1.73059	1.75259	1.62772	1.70364	0.066657
CP009977_ori_centered	734000	735000	1419	1400	1352	1358	1301	1593	1.63808	1.69107	1.74739	0.962719	0.960936	1.13207	1.04492	1.0761	0.848713	1.69932	1.75737	1.53231	1.663	0.116844
CP009977_ori_centered	735000	736000	1478	1507	1521	1464	1443	1573	1.70619	1.82032	1.96581	1.03787	1.06582	1.11786	1.00956	1.04435	0.966942	1.64182	1.70553	1.74576	1.6977	0.0524114
CP009977_ori_centered	736000	737000	1492	1444	1456	1553	1474	1494	1.72235	1.74422	1.8818	1.10096	1.08872	1.06171	0.960721	0.979647	0.974565	1.56239	1.59986	1.75953	1.64059	0.10469
CP009977_ori_centered	737000	738000	1508	1314	1388	1316	1406	1502	1.74082	1.58719	1.79392	0.932944	1.03849	1.0674	1.1459	0.934566	0.924101	1.86354	1.52624	1.66842	1.68606	0.169341
CP009977_ori_centered	738000	739000	1535	1441	1425	1484	1459	1596	1.77199	1.74059	1.84174	1.05204	1.07764	1.1342	1.03437	0.987663	0.892857	1.68216	1.61295	1.61201	1.6357	0.0402326
CP009977_ori_centered	739000	740000	1489	1389	1393	1403	1367	1592	1.71889	1.67778	1.80038	0.994621	1.00968	1.13136	1.0613	1.01609	0.875	1.72595	1.65938	1.57977	1.65503	0.0731905
CP009977_ori_centered	740000	741000	1467	1575	1494	1510	1435	1369	1.69349	1.90245	1.93092	1.07048	1.05991	0.972883	0.971523	1.09756	1.09131	1.57996	1.79242	1.9703	1.78089	0.195426
CP009977_ori_centered	741000	742000	1455	1404	1343	1369	1437	1337	1.67964	1.6959	1.73576	0.970517	1.06139	0.950142	1.06282	0.977035	1.00449	1.72843	1.59559	1.81355	1.71252	0.109846
CP009977_ori_centered	742000	743000	1588	1463	1431	1363	1403	1437	1.83318	1.76717	1.84949	0.966264	1.03628	1.02121	1.16508	1.04277	0.995825	1.89473	1.70294	1.79791	1.79852	0.0958973
CP009977_ori_centered	743000	744000	1596	1471	1409	1534	1486	1368	1.84241	1.77683	1.82106	1.08749	1.09758	0.972172	1.04042	0.989906	1.02997	1.692	1.61661	1.85956	1.72272	0.124354
CP009977_ori_centered	744000	745000	1621	1512	1464	1455	1525	1363	1.87127	1.82636	1.89214	1.03148	1.12639	0.968619	1.11409	0.991475	1.0741	1.81181	1.61917	1.93923	1.79007	0.161133
CP009977_ori_centered	745000	746000	1588	1541	1516	1567	1420	1297	1.83318	1.86138	1.95935	1.11088	1.04883	0.921716	1.0134	1.08521	1.16885	1.64806	1.77225	2.1103	1.84354	0.239221
CP009977_ori_centered	746000	747000	1592	1489	1341	1389	1310	1353	1.83779	1.79857	1.73317	0.984696	0.967584	0.961513	1.14615	1.13664	0.991131	1.86394	1.85624	1.78943	1.83654	0.0409767
CP009977_ori_centered	747000	748000	1704	1797	1664	1557	1466	1508	1.96709	2.17061	2.15063	1.1038	1.08281	1.07166	1.09441	1.22578	1.10345	1.77981	2.00182	1.99222	1.92462	0.1255
CP009977_ori_centered	748000	749000	1785	1600	1515	1526	1437	1361	2.06059	1.93265	1.95806	1.08182	1.06139	0.967198	1.16972	1.11343	1.11315	1.90229	1.81834	2.00974	1.91012	0.0959395
CP009977_ori_centered	749000	750000	1612	1461	1322	1425	1328	1374	1.86088	1.76475	1.70862	1.01022	0.980879	0.976436	1.13123	1.10015	0.962154	1.83968	1.79665	1.73712	1.79115	0.0515015
CP009977_ori_centered	750000	751000	1449	1415	1348	1372	1379	1560	1.67272	1.70919	1.74222	0.972644	1.01855	1.10862	1.05612	1.02611	0.864103	1.71754	1.67573	1.56009	1.65112	0.0815572
CP009977_ori_centered	751000	752000	1454	1504	1355	1473	1369	1475	1.67849	1.81669	1.75127	1.04425	1.01116	1.04821	0.987101	1.09861	0.918644	1.60529	1.79414	1.65856	1.686	0.0973671
CP009977_ori_centered	752000	753000	1525	1455	1446	1450	1301	1424	1.76045	1.7575	1.86888	1.02794	0.960936	1.01197	1.05172	1.11837	1.01545	1.71039	1.82641	1.83334	1.79004	0.0690734
CP009977_ori_centered	753000	754000	1632	1438	1513	1426	1328	1608	1.88397	1.73697	1.95547	1.01093	0.980879	1.14273	1.14446	1.08283	0.94092	1.8612	1.76837	1.69878	1.77612	0.0814851
CP009977_ori_centered	754000	755000	1417	1490	1418	1417	1248	1231	1.63577	1.79978	1.83269	1.00455	0.92179	0.874813	1	1.19391	1.15191	1.62627	1.94977	2.07971	1.88525	0.233505
CP009977_ori_centered	755000	756000	1584	1484	1596	1518	1415	1577	1.82856	1.79253	2.06275	1.07615	1.04514	1.1207	1.04348	1.04876	1.01205	1.69698	1.71273	1.8272	1.74564	0.0710748
CP009977_ori_centered	756000	757000	1650	1494	1449	1537	1580	1697	1.90475	1.80461	1.87276	1.08962	1.16701	1.20598	1.07352	0.94557	0.85386	1.74583	1.54421	1.5416	1.61055	0.117168
CP009977_ori_centered	757000	758000	1557	1589	1568	1606	1405	1670	1.79739	1.91936	2.02656	1.13853	1.03775	1.18679	0.969489	1.13096	0.938922	1.57665	1.84697	1.69517	1.70626	0.1355
CP009977_ori_centered	758000	759000	1571	1498	1424	1411	1386	1551	1.81355	1.80944	1.84045	1.00029	1.02372	1.10222	1.11339	1.08081	0.918117	1.81068	1.76506	1.65761	1.74445	0.0785871
CP009977_ori_centered	759000	760000	1567	1509	1515	1498	1362	1612	1.80893	1.82273	1.95806	1.06197	1.00599	1.14557	1.04606	1.10793	0.939826	1.70118	1.80936	1.69681	1.73578	0.0637558
CP009977_ori_centered	760000	761000	1566	1431	1405	1416	1342	1365	1.80778	1.72851	1.81589	1.00384	0.99122	0.970041	1.10593	1.06632	1.0293	1.79854	1.7414	1.85835	1.79943	0.0584817
CP009977_ori_centered	761000	762000	1608	1419	1370	1462	1379	1567	1.85626	1.71402	1.77065	1.03645	1.01855	1.11359	1.09986	1.02901	0.874282	1.78867	1.68047	1.57847	1.68254	0.105116
CP009977_ori_centered	762000	763000	1606	1529	1557	1434	1400	1234	1.85396	1.84689	2.01234	1.0166	1.03406	0.876945	1.11994	1.09214	1.26175	1.82133	1.78357	2.27802	1.96098	0.27522
CP009977_ori_centered	763000	764000	1558	1446	1378	1489	1272	1569	1.79854	1.74663	1.78099	1.05559	0.939517	1.11501	1.04634	1.13679	0.878266	1.70163	1.85649	1.58566	1.71459	0.135878
CP009977_ori_centered	764000	765000	1646	1506	1490	1521	1390	1339	1.90013	1.81911	1.92575	1.07827	1.02667	0.951564	1.08218	1.08345	1.11277	1.75992	1.76938	2.00905	1.84612	0.141182
CP009977_ori_centered	765000	766000	1623	1398	1487	1542	1423	1302	1.87358	1.68865	1.92187	1.09316	1.05105	0.925269	1.05253	0.982431	1.14209	1.71169	1.6044	2.06198	1.79269	0.239301
CP009977_ori_centered	766000	767000	1620	1580	1464	1513	1436	1478	1.87012	1.90849	1.89214	1.0726	1.06065	1.05034	1.07072	1.10028	0.990528	1.74128	1.79686	1.78835	1.77549	0.0299365
CP009977_ori_centered	767000	768000	1554	1456	1384	1409	1345	1392	1.79393	1.75871	1.78875	0.998874	0.993435	0.989228	1.10291	1.08253	0.994253	1.79363	1.76787	1.79507	1.78552	0.0153038
CP009977_ori_centered	768000	769000	1579	1578	1522	1504	1415	1484	1.82279	1.90608	1.96711	1.06622	1.04514	1.05461	1.04987	1.11519	1.02561	1.70737	1.82122	1.85168	1.79342	0.0760666
CP009977_ori_centered	769000	770000	1618	1600	1580	1451	1462	1506	1.86781	1.93265	2.04207	1.02865	1.07985	1.07024	1.11509	1.09439	1.04914	1.81344	1.78725	1.89416	1.83162	0.0557269
CP009977_ori_centered	770000	771000	1645	1517	1523	1503	1378	1653	1.89898	1.83239	1.9684	1.06551	1.01781	1.17471	1.09448	1.10087	0.921355	1.77991	1.79783	1.66346	1.74707	0.0729589
CP009977_ori_centered	771000	772000	1575	1496	1445	1442	1378	1275	1.81817	1.80703	1.86759	1.02227	1.01781	0.906082	1.09223	1.08563	1.13333	1.77626	1.77294	2.04617	1.86513	0.156801
CP009977_ori_centered	772000	773000	1493	1520	1465	1487	1337	1423	1.72351	1.83602	1.89344	1.05417	0.987527	1.01126	1.00403	1.13687	1.02952	1.63283	1.85662	1.85874	1.78273	0.129821
CP009977_ori_centered	773000	774000	1414	1368	1269	1326	1247	1306	1.63231	1.65242	1.64012	0.940034	0.921051	0.928112	1.06637	1.09703	0.971669	1.7342	1.79156	1.7543	1.76002	0.0291068
CP009977_ori_centered	774000	775000	1601	1615	1389	1485	1447	1404	1.84818	1.95077	1.79521	1.05275	1.06877	0.997756	1.07811	1.1161	0.989316	1.7533	1.8227	1.78616	1.78739	0.0347157
CP009977_ori_centered	775000	776000	1681	1439	1491	1472	1408	1461	1.94053	1.73818	1.92704	1.04354	1.03997	1.03826	1.14198	1.02202	1.02053	1.85717	1.66905	1.84252	1.78958	0.104638
CP009977_ori_centered	776000	777000	1476	1453	1429	1344	1322	1508	1.70388	1.75509	1.84691	0.952794	0.976447	1.07166	1.09821	1.09909	0.947613	1.78599	1.79492	1.71087	1.76393	0.046169
CP009977_ori_centered	777000	778000	1645	1483	1560	1462	1332	1347	1.89898	1.79133	2.01622	1.03645	0.983833	0.957249	1.12517	1.11336	1.15813	1.82983	1.81823	2.09094	1.913	0.154211
CP009977_ori_centered	778000	779000	1569	1652	1493	1411	1368	1428	1.81124	1.99546	1.92963	1.00029	1.01042	1.01481	1.11198	1.2076	1.04552	1.80837	1.97213	1.88763	1.88938	0.0818925
CP009977_ori_centered	779000	780000	1513	1496	1438	1435	1269	1446	1.7466	1.80703	1.85854	1.01731	0.937301	1.0276	1.05436	1.17888	0.994467	1.71466	1.92523	1.79546	1.81178	0.106225
CP009977_ori_centered	780000	781000	1578	1495	1502	1370	1289	1337	1.82163	1.80582	1.94126	0.971226	0.952073	0.950142	1.15182	1.15981	1.12341	1.87318	1.89409	2.02826	1.93184	0.0841526
CP009977_ori_centered	781000	782000	1547	1439	1439	1423	1255	1280	1.78585	1.73818	1.85983	1.0088	0.92696	0.909635	1.08714	1.14661	1.12422	1.76798	1.87253	2.02972	1.89008	0.131748
CP009977_ori_centered	782000	783000	1496	1439	1493	1406	1352	1546	1.72697	1.73818	1.92963	0.996748	0.998606	1.09867	1.06401	1.06435	0.965718	1.73037	1.73818	1.74355	1.73737	0.00663033
CP009977_ori_centered	783000	784000	1627	1562	1484	1390	1342	1311	1.8782	1.88675	1.91799	0.985405	0.99122	0.931665	1.1705	1.16393	1.13196	1.90355	1.90082	2.04369	1.94935	0.0817124
CP009977_ori_centered	784000	785000	1694	1551	1541	1552	1402	1626	1.95554	1.87346	1.99166	1.10025	1.03554	1.15552	1.09149	1.10628	0.947724	1.77506	1.80666	1.71107	1.76426	0.0487014
CP009977_ori_centered	785000	786000	1564	1415	1433	1523	1403	1616	1.80547	1.70919	1.85208	1.07969	1.03628	1.14841	1.02692	1.00855	0.886757	1.67005	1.64706	1.60099	1.63937	0.0351644
CP009977_ori_centered	786000	787000	1585	1480	1496	1404	1443	1455	1.82971	1.7877	1.9335	0.99533	1.06582	1.034	1.12892	1.02564	1.02818	1.83592	1.67497	1.85632	1.78907	0.0993399
CP009977_ori_centered	787000	788000	1396	1298	1433	1296	1284	1813	1.61153	1.56786	1.85208	0.918766	0.94838	1.28841	1.07716	1.0109	0.790403	1.75175	1.6509	1.42703	1.60989	0.166199
CP009977_ori_centered	788000	789000	1593	1614	1576	1492	1490	1436	1.83895	1.94956	2.0369	1.05772	1.10053	1.0205	1.06769	1.08322	1.09749	1.73636	1.769	1.98147	1.82894	0.133094
CP009977_ori_centered	789000	790000	1474	1467	1413	1405	1295	1362	1.70158	1.772	1.82623	0.996039	0.956505	0.967909	1.04911	1.13282	1.03744	1.70613	1.85	1.87305	1.80973	0.0904529
CP009977_ori_centered	790000	791000	1602	1377	1514	1496	1404	1548	1.84934	1.66329	1.95677	1.06055	1.03701	1.10009	1.07086	0.980769	0.978036	1.7415	1.60169	1.76579	1.70299	0.0885685
CP009977_ori_centered	791000	792000	1551	1368	1388	1395	1314	1221	1.79046	1.65242	1.79392	0.98895	0.970538	0.867707	1.11183	1.0411	1.13677	1.80813	1.70021	2.05238	1.85357	0.180432
CP009977_ori_centered	792000	793000	1561	1496	1571	1401	1348	1405	1.80201	1.80703	2.03044	0.993203	0.995651	0.998467	1.1142	1.10979	1.11815	1.81199	1.8124	2.01876	1.88105	0.11926
CP009977_ori_centered	793000	794000	1570	1563	1568	1583	1391	1618	1.8124	1.88796	2.02656	1.12223	1.02741	1.14984	0.991788	1.12365	0.969098	1.61291	1.83503	1.74965	1.73253	0.112045
CP009977_ori_centered	794000	795000	1561	1578	1548	1400	1382	1358	1.80201	1.90608	2.00071	0.992494	1.02076	0.965066	1.115	1.14182	1.13991	1.81329	1.86471	2.05805	1.91202	0.129057
CP009977_ori_centered	795000	796000	1756	1706	1683	1550	1491	1503	2.02711	2.06069	2.17519	1.09883	1.10127	1.06811	1.1329	1.1442	1.11976	1.8424	1.86859	2.02167	1.91089	0.0968293
CP009977_ori_centered	796000	797000	1670	1481	1487	1405	1382	1539	1.92784	1.78891	1.92187	0.996039	1.02076	1.09369	1.18861	1.07164	0.966212	1.933	1.75008	1.74444	1.80918	0.107273
CP009977_ori_centered	797000	798000	1655	1595	1544	1519	1321	1493	1.91052	1.92661	1.99554	1.07686	0.975709	1.061	1.08953	1.20742	1.03416	1.77187	1.97183	1.86712	1.87027	0.100016
CP009977_ori_centered	798000	799000	1653	1478	1388	1419	1472	1483	1.90821	1.78529	1.79392	1.00596	1.08724	1.0539	1.1649	1.00408	0.935941	1.89445	1.63975	1.68979	1.74133	0.134943
CP009977_ori_centered	799000	800000	1766	1649	1625	1520	1497	1560	2.03866	1.99184	2.10023	1.07757	1.1057	1.10862	1.16184	1.10154	1.04167	1.88947	1.79891	1.88067	1.85635	0.0499361
CP009977_ori_centered	800000	801000	1566	1562	1525	1461	1395	1598	1.80778	1.88675	1.97098	1.03574	1.03037	1.13562	1.07187	1.11971	0.954318	1.74315	1.8286	1.72297	1.76491	0.0560753
CP009977_ori_centered	801000	802000	1554	1535	1507	1453	1336	1342	1.79393	1.85414	1.94772	1.03007	0.986788	0.953696	1.06951	1.14895	1.12295	1.73931	1.87635	2.02743	1.88103	0.144115
CP009977_ori_centered	802000	803000	1622	1486	1561	1431	1330	1230	1.87243	1.79495	2.01751	1.01447	0.982356	0.874102	1.13347	1.11729	1.26911	1.84333	1.82465	2.2913	1.98643	0.264196
CP009977_ori_centered	803000	804000	1595	1554	1529	1404	1310	1442	1.84126	1.87709	1.97615	0.99533	0.967584	1.02476	1.13604	1.18626	1.06033	1.84751	1.93728	1.91438	1.89972	0.0466452
CP009977_ori_centered	804000	805000	1602	1484	1405	1369	1386	1228	1.84934	1.79253	1.81589	0.970517	1.02372	0.872681	1.1702	1.07071	1.14414	1.90305	1.74857	2.06568	1.90577	0.158573
CP009977_ori_centered	805000	806000	1738	1656	1575	1561	1430	1215	2.00633	2.00029	2.03561	1.10663	1.05622	0.863443	1.11339	1.15804	1.2963	1.81067	1.89119	2.34039	2.01409	0.285446
CP009977_ori_centered	806000	807000	1599	1537	1553	1485	1320	1348	1.84587	1.85655	2.00717	1.05275	0.97497	0.957959	1.07677	1.16439	1.15208	1.75111	1.90157	2.08001	1.9109	0.164649
CP009977_ori_centered	807000	808000	1705	1597	1664	1562	1392	1412	1.96824	1.92903	2.15063	1.10734	1.02815	1.00344	1.09155	1.14727	1.17847	1.77515	1.8736	2.12767	1.92547	0.181892
CP009977_ori_centered	808000	809000	1691	1544	1534	1396	1318	1272	1.95208	1.86501	1.98262	0.989658	0.973493	0.90395	1.21132	1.17147	1.20597	1.96993	1.91313	2.17732	2.02013	0.139069
CP009977_ori_centered	809000	810000	1750	1575	1604	1434	1335	1378	2.02019	1.90245	2.07309	1.0166	0.986049	0.979279	1.22036	1.17978	1.16401	1.98464	1.92669	2.10155	2.00429	0.089074
CP009977_ori_centered	810000	811000	1685	1582	1532	1546	1324	1332	1.94515	1.91091	1.98003	1.096	0.977925	0.946589	1.08991	1.19486	1.15015	1.77249	1.95133	2.07654	1.93345	0.152812
CP009977_ori_centered	811000	812000	1637	1501	1552	1413	1375	1475	1.88974	1.81307	2.00588	1.00171	1.01559	1.04821	1.15853	1.09164	1.0522	1.88408	1.78275	1.8997	1.85551	0.0634946
CP009977_ori_centered	812000	813000	1722	1652	1709	1490	1507	1424	1.98786	1.99546	2.20879	1.0563	1.11309	1.01197	1.1557	1.09622	1.20014	1.87949	1.79023	2.16679	1.9455	0.19677
CP009977_ori_centered	813000	814000	1576	1549	1499	1376	1318	1375	1.81932	1.87105	1.93738	0.97548	0.973493	0.977147	1.14535	1.17527	1.09018	1.86264	1.91932	1.96827	1.91674	0.0528579
CP009977_ori_centered	814000	815000	1654	1600	1478	1411	1327	1524	1.90937	1.93265	1.91024	1.00029	0.98014	1.08303	1.17222	1.20573	0.969816	1.90634	1.96907	1.75095	1.87545	0.11229
CP009977_ori_centered	815000	816000	1551	1472	1433	1344	1382	1224	1.79046	1.77804	1.85208	0.952794	1.02076	0.869839	1.15402	1.06512	1.17075	1.87674	1.73945	2.11373	1.90997	0.189341
CP009977_ori_centered	816000	817000	1699	1718	1707	1597	1560	1471	1.96131	2.07518	2.20621	1.13215	1.15224	1.04537	1.06387	1.10128	1.16044	1.73014	1.7985	2.0951	1.87458	0.194014
CP009977_ori_centered	817000	818000	1716	1582	1604	1552	1463	1555	1.98094	1.91091	2.07309	1.10025	1.08059	1.10506	1.10567	1.08134	1.03151	1.79812	1.76593	1.86234	1.8088	0.0490832
CP009977_ori_centered	818000	819000	1704	1545	1482	1500	1336	1474	1.96709	1.86622	1.91541	1.06339	0.986788	1.0475	1.136	1.15644	1.00543	1.84744	1.88857	1.81525	1.85042	0.0367538
CP009977_ori_centered	819000	820000	1591	1571	1367	1384	1372	1423	1.83664	1.89762	1.76678	0.981151	1.01338	1.01126	1.14957	1.14504	0.960647	1.8695	1.86997	1.7344	1.82462	0.0781378
CP009977_ori_centered	820000	821000	1680	1627	1605	1511	1347	1479	1.93938	1.96526	2.07438	1.07118	0.994913	1.05105	1.11185	1.20787	1.08519	1.80816	1.97257	1.95926	1.91333	0.0913208
CP009977_ori_centered	821000	822000	1518	1530	1507	1370	1353	1323	1.75237	1.8481	1.94772	0.971226	0.999344	0.940193	1.10803	1.13082	1.13908	1.80195	1.84674	2.05655	1.90175	0.135918
CP009977_ori_centered	822000	823000	1500	1443	1505	1381	1363	1360	1.73159	1.74301	1.94513	0.979025	1.00673	0.966487	1.08617	1.05869	1.10662	1.7664	1.72895	1.99794	1.8311	0.145699
CP009977_ori_centered	823000	824000	1723	1716	1490	1590	1496	1251	1.98902	2.07277	1.92575	1.12719	1.10497	0.889026	1.08365	1.14706	1.19105	1.7623	1.87326	2.15037	1.92864	0.199876
CP009977_ori_centered	824000	825000	1672	1603	1586	1418	1471	1381	1.93015	1.93627	2.04982	1.00525	1.0865	0.981411	1.17913	1.08973	1.14844	1.91757	1.77964	2.07345	1.92356	0.146997
CP009977_ori_centered	825000	826000	1689	1599	1470	1510	1467	1450	1.94977	1.93144	1.8999	1.07048	1.08355	1.03045	1.11854	1.08998	1.01379	1.81905	1.78004	1.83035	1.80981	0.0263959
CP009977_ori_centered	826000	827000	1533	1403	1436	1483	1330	1624	1.76968	1.69469	1.85596	1.05133	0.982356	1.1541	1.03372	1.05489	0.884236	1.6811	1.72273	1.59644	1.66676	0.0643545
CP009977_ori_centered	827000	828000	1683	1571	1561	1472	1405	1592	1.94284	1.89762	2.01751	1.04354	1.03775	1.13136	1.14334	1.11815	0.980528	1.85938	1.82605	1.77029	1.81857	0.0450128
CP009977_ori_centered	828000	829000	1537	1486	1411	1442	1427	1517	1.7743	1.79495	1.82364	1.02227	1.054	1.07806	1.06588	1.04135	0.930125	1.73341	1.70062	1.67929	1.70444	0.0272596
CP009977_ori_centered	829000	830000	1597	1459	1486	1340	1328	1238	1.84357	1.76234	1.92058	0.949959	0.980879	0.879788	1.19179	1.09864	1.20032	1.93817	1.79419	2.16712	1.96649	0.188071
CP009977_ori_centered	830000	831000	1615	1494	1481	1458	1417	1468	1.86434	1.80461	1.91412	1.03361	1.04662	1.04324	1.10768	1.05434	1.00886	1.80139	1.72184	1.82144	1.78155	0.0526776
CP009977_ori_centered	831000	832000	1737	1495	1476	1404	1428	1340	2.00518	1.80582	1.90765	0.99533	1.05474	0.952274	1.23718	1.04692	1.10149	2.01199	1.70972	1.98869	1.90346	0.168192
CP009977_ori_centered	832000	833000	1541	1561	1515	1365	1348	1389	1.77892	1.88554	1.95806	0.967682	0.995651	0.987096	1.12894	1.15801	1.09071	1.83596	1.89114	1.96922	1.89877	0.0669614
CP009977_ori_centered	833000	834000	1573	1600	1588	1512	1332	1455	1.81586	1.93265	2.05241	1.07189	0.983833	1.034	1.04034	1.2012	1.09141	1.69188	1.96168	1.97048	1.87468	0.158371
CP009977_ori_centered	834000	835000	1666	1513	1486	1359	1287	1413	1.92322	1.82756	1.92058	0.963428	0.950596	1.00415	1.2259	1.1756	1.05166	1.99364	1.91987	1.89872	1.93741	0.049833
CP009977_ori_centered	835000	836000	1608	1505	1562	1415	1402	1221	1.85626	1.8179	2.0188	1.00313	1.03554	0.867707	1.1364	1.07347	1.27928	1.84808	1.75307	2.30967	1.97028	0.297739
CP009977_ori_centered	836000	837000	1618	1518	1545	1394	1315	1337	1.86781	1.8336	1.99683	0.988241	0.971277	0.950142	1.16069	1.15437	1.15557	1.88759	1.8852	2.08632	1.95304	0.115435
CP009977_ori_centered	837000	838000	1769	1691	1585	1531	1424	1335	2.04212	2.04257	2.04853	1.08536	1.05179	0.948721	1.15545	1.1875	1.18727	1.87908	1.9393	2.14355	1.98731	0.138616
CP009977_ori_centered	838000	839000	1554	1661	1588	1441	1321	1451	1.79393	2.00633	2.05241	1.02156	0.975709	1.03116	1.07842	1.25738	1.09442	1.7538	2.05342	1.97591	1.92771	0.155521
CP009977_ori_centered	839000	840000	1564	1519	1489	1396	1345	1337	1.80547	1.83481	1.92446	0.989658	0.993435	0.950142	1.12034	1.12937	1.11369	1.82198	1.84437	2.0107	1.89235	0.103107
CP009977_ori_centered	840000	841000	1674	1524	1527	1419	1404	1266	1.93245	1.84085	1.97357	1.00596	1.03701	0.899686	1.1797	1.08547	1.20616	1.91852	1.77268	2.17766	1.95628	0.205117
CP009977_ori_centered	841000	842000	1717	1629	1669	1464	1473	1448	1.98209	1.96768	2.1571	1.03787	1.08798	1.02902	1.17281	1.10591	1.15262	1.90731	1.80605	2.081	1.93145	0.139057
CP009977_ori_centered	842000	843000	1542	1531	1449	1367	1310	1450	1.78007	1.84931	1.87276	0.9691	0.967584	1.03045	1.12802	1.1687	0.99931	1.83446	1.9086	1.8042	1.84909	0.0537157
CP009977_ori_centered	843000	844000	941	863	872	774	747	849	1.08628	1.04242	1.12701	0.548707	0.551744	0.603344	1.21576	1.15529	1.02709	1.97716	1.8867	1.85436	1.90607	0.0636499
CP009977_ori_centered	844000	845000	499	469	480	463	425	504	0.576042	0.566508	0.620375	0.328232	0.313911	0.358169	1.07775	1.10353	0.952381	1.75272	1.80217	1.71947	1.75812	0.0416117
CP009977_ori_centered	845000	846000	1162	1223	1096	995	1032	1163	1.3414	1.47727	1.41652	0.70538	0.762249	0.826489	1.16784	1.18508	0.94239	1.89922	1.93535	1.70144	1.84533	0.125921
CP009977_ori_centered	846000	847000	1710	1587	1517	1457	1413	1378	1.97401	1.91695	1.96064	1.0329	1.04366	0.979279	1.17364	1.12314	1.10087	1.90866	1.8342	1.98756	1.91014	0.0766934
CP009977_ori_centered	847000	848000	1743	1624	1673	1570	1383	1369	2.01211	1.96164	2.16227	1.11301	1.0215	0.972883	1.11019	1.17426	1.22206	1.80547	1.91768	2.20636	1.9765	0.206821
CP009977_ori_centered	848000	849000	1659	1563	1538	1448	1356	1393	1.91514	1.88796	1.98779	1.02652	1.00156	0.989939	1.14572	1.15265	1.10409	1.86325	1.8824	1.99338	1.91301	0.0702605
CP009977_ori_centered	849000	850000	1655	1600	1592	1524	1396	1446	1.91052	1.93265	2.05758	1.0804	1.0311	1.0276	1.08596	1.14613	1.10097	1.76606	1.87174	1.98774	1.87518	0.110881
CP009977_ori_centered	850000	851000	1607	1555	1629	1446	1344	1499	1.85511	1.8783	2.1054	1.0251	0.992697	1.06527	1.11134	1.15699	1.08672	1.80734	1.88948	1.96202	1.88628	0.0773918
CP009977_ori_centered	851000	852000	1884	1847	1706	1667	1427	1550	2.17488	2.231	2.20492	1.18178	1.054	1.10151	1.13017	1.29432	1.10065	1.83797	2.11375	1.98716	1.97963	0.138049
CP009977_ori_centered	852000	853000	1631	1627	1666	1483	1414	1442	1.88281	1.96526	2.15322	1.05133	1.0444	1.02476	1.0998	1.15064	1.15534	1.78857	1.8791	2.08591	1.91786	0.152411
CP009977_ori_centered	853000	854000	1849	1669	1711	1520	1469	1562	2.13447	2.016	2.21138	1.07757	1.08502	1.11004	1.21645	1.13615	1.09539	1.97827	1.85544	1.97767	1.93713	0.070745
CP009977_ori_centered	854000	855000	1665	1600	1541	1450	1272	1178	1.92206	1.93265	1.99166	1.02794	0.939517	0.837149	1.14828	1.25786	1.30815	1.8674	2.05421	2.3618	2.09447	0.249642
CP009977_ori_centered	855000	856000	1698	1604	1634	1433	1372	1307	1.96016	1.93748	2.11186	1.01589	1.01338	0.928823	1.18493	1.1691	1.25019	1.92701	1.90925	2.25715	2.03114	0.195939
CP009977_ori_centered	856000	857000	1804	1782	1665	1559	1537	1440	2.08252	2.15249	2.15193	1.10521	1.13525	1.02334	1.15715	1.1594	1.15625	1.88184	1.89341	2.08755	1.95427	0.11557
CP009977_ori_centered	857000	858000	1682	1563	1554	1443	1321	1355	1.94169	1.88796	2.00846	1.02298	0.975709	0.962934	1.16563	1.18319	1.14686	1.89562	1.93227	2.0706	1.96616	0.0922826
CP009977_ori_centered	858000	859000	1736	1713	1658	1543	1417	1314	2.00403	2.06914	2.14288	1.09387	1.04662	0.933797	1.12508	1.20889	1.2618	1.82968	1.97424	2.27811	2.02734	0.22888
CP009977_ori_centered	859000	860000	1719	1601	1597	1445	1488	1371	1.9844	1.93386	2.06404	1.0244	1.09906	0.974304	1.18962	1.07594	1.16484	1.93464	1.75711	2.10306	1.93161	0.172994
CP009977_ori_centered	860000	861000	1735	1671	1619	1505	1327	1289	2.00287	2.01841	2.09247	1.06693	0.98014	0.916031	1.15282	1.25923	1.25601	1.8748	2.05645	2.26766	2.0663	0.196617
CP009977_ori_centered	861000	862000	1744	1597	1468	1427	1310	1302	2.01326	1.92903	1.89731	1.01164	0.967584	0.925269	1.22214	1.21908	1.1275	1.98753	1.99088	2.03564	2.00468	0.026857
CP009977_ori_centered	862000	863000	1790	1694	1734	1366	1378	1472	2.06636	2.04619	2.24111	0.968391	1.01781	1.04608	1.3104	1.22932	1.17799	2.13105	2.00759	2.1268	2.08848	0.0700834
CP009977_ori_centered	863000	864000	1709	1619	1546	1437	1344	1481	1.97286	1.9556	1.99812	1.01872	0.992697	1.05248	1.18928	1.20461	1.04389	1.93409	1.96725	1.88469	1.92868	0.0415464
CP009977_ori_centered	864000	865000	1794	1600	1498	1398	1388	1499	2.07098	1.93265	1.93609	0.991076	1.0252	1.06527	1.28326	1.15274	0.999333	2.08693	1.88253	1.80424	1.92457	0.145955
CP009977_ori_centered	865000	866000	1761	1748	1684	1536	1511	1418	2.03289	2.11142	2.17648	1.08891	1.11605	1.00771	1.14648	1.15685	1.18759	1.86449	1.88925	2.14413	1.96596	0.154798
CP009977_ori_centered	866000	867000	1767	1682	1640	1411	1414	1399	2.03981	2.0317	2.11962	1.00029	1.0444	0.994203	1.2523	1.18953	1.17227	2.03658	1.94262	2.11646	2.03189	0.0870163
CP009977_ori_centered	867000	868000	1737	1603	1593	1373	1355	1478	2.00518	1.93627	2.05887	0.973353	1.00082	1.05034	1.26511	1.18303	1.07781	2.05741	1.93199	1.94593	1.97844	0.0687426
CP009977_ori_centered	868000	869000	1794	1624	1604	1468	1461	1489	2.07098	1.96164	2.07309	1.0407	1.07911	1.05816	1.22207	1.11157	1.07723	1.98742	1.8153	1.94489	1.91587	0.0896544
CP009977_ori_centered	869000	870000	1742	1713	1660	1492	1412	1548	2.01095	2.06914	2.14546	1.05772	1.04292	1.10009	1.16756	1.21317	1.07235	1.89877	1.98123	1.93607	1.93869	0.0412928
CP009977_ori_centered	870000	871000	1855	1646	1658	1585	1408	1409	2.1414	1.98821	2.14288	1.12365	1.03997	1.00131	1.17035	1.16903	1.17672	1.9033	1.90914	2.12451	1.97898	0.126062
CP009977_ori_centered	871000	872000	1653	1586	1604	1528	1408	1469	1.90821	1.91574	2.07309	1.08324	1.03997	1.04395	1.08181	1.12642	1.0919	1.75931	1.83955	1.97137	1.85674	0.10707
CP009977_ori_centered	872000	873000	1689	1571	1609	1489	1256	1471	1.94977	1.89762	2.07955	1.05559	0.927699	1.04537	1.13432	1.2508	1.09381	1.84471	2.04267	1.97482	1.95407	0.100601
CP009977_ori_centered	873000	874000	1669	1506	1469	1406	1307	1375	1.92668	1.81911	1.89861	0.996748	0.965368	0.977147	1.18706	1.15226	1.06836	1.93047	1.88175	1.92887	1.9137	0.0276817
CP009977_ori_centered	874000	875000	1767	1693	1608	1430	1438	1461	2.03981	2.04499	2.07826	1.01376	1.06213	1.03826	1.23566	1.17733	1.10062	2.00952	1.92269	1.9871	1.97311	0.0450756
CP009977_ori_centered	875000	876000	1702	1550	1542	1391	1346	1207	1.96478	1.87226	1.99296	0.986114	0.994174	0.857757	1.22358	1.15156	1.27755	1.98987	1.88061	2.30655	2.05901	0.221225
CP009977_ori_centered	876000	877000	1730	1640	1593	1353	1293	1349	1.9971	1.98097	2.05887	0.959175	0.955028	0.95867	1.27864	1.26837	1.18087	2.07941	2.07137	2.13201	2.09426	0.032935
CP009977_ori_centered	877000	878000	1729	1694	1724	1438	1415	1481	1.99595	2.04619	2.22818	1.01943	1.04514	1.05248	1.20236	1.19717	1.16408	1.95537	1.9551	2.10168	2.00405	0.0845528
CP009977_ori_centered	878000	879000	1639	1527	1639	1400	1404	1346	1.89205	1.84447	2.11832	0.992494	1.03701	0.956538	1.17071	1.08761	1.21768	1.9039	1.77617	2.19846	1.95951	0.21657
CP009977_ori_centered	879000	880000	1735	1557	1539	1448	1402	1412	2.00287	1.88071	1.98908	1.02652	1.03554	1.00344	1.1982	1.11056	1.08994	1.9486	1.81365	1.96784	1.91003	0.0840218
CP009977_ori_centered	880000	881000	1782	1639	1639	1410	1358	1406	2.05713	1.97976	2.11832	0.999583	1.00304	0.999177	1.26383	1.20692	1.16572	2.05533	1.97102	2.10464	2.04366	0.0675712
CP009977_ori_centered	881000	882000	1759	1558	1571	1482	1401	1411	2.03058	1.88192	2.03044	1.05063	1.0348	1.00273	1.18691	1.11206	1.11339	1.93023	1.81611	2.01018	1.91884	0.0975358
CP009977_ori_centered	882000	883000	1724	1507	1588	1358	1316	1422	1.99017	1.82032	2.05241	0.962719	0.972016	1.01055	1.26951	1.14514	1.11674	2.06457	1.87012	2.01621	1.98363	0.101237
CP009977_ori_centered	883000	884000	1666	1587	1585	1347	1423	1289	1.92322	1.91695	2.04853	0.954921	1.05105	0.916031	1.23682	1.11525	1.22964	2.01141	1.82131	2.22004	2.01759	0.199438
CP009977_ori_centered	884000	885000	1894	1735	1728	1475	1485	1357	2.18642	2.09572	2.23335	1.04566	1.09684	0.964355	1.28407	1.16835	1.2734	2.08824	1.90803	2.29905	2.09844	0.195711
CP009977_ori_centered	885000	886000	1900	1623	1628	1508	1388	1367	2.19335	1.96043	2.10411	1.06906	1.0252	0.971462	1.25995	1.16931	1.19093	2.04901	1.90959	2.15016	2.03625	0.12079
CP009977_ori_centered	886000	887000	1881	1669	1648	1418	1377	1504	2.17141	2.016	2.12995	1.00525	1.01707	1.06882	1.32652	1.21206	1.09574	2.15727	1.9794	1.97831	2.03833	0.10301
CP009977_ori_centered	887000	888000	1738	1584	1608	1442	1350	1397	2.00633	1.91332	2.07826	1.02227	0.997128	0.992781	1.20527	1.17333	1.15104	1.96009	1.91617	2.07814	1.9848	0.083765
CP009977_ori_centered	888000	889000	1685	1585	1628	1410	1409	1720	1.94515	1.91453	2.10411	0.999583	1.04071	1.22232	1.19504	1.12491	0.946512	1.94345	1.83709	1.70888	1.8298	0.117455
CP009977_ori_centered	889000	890000	1721	1534	1541	1408	1257	1334	1.98671	1.85293	1.99166	0.998166	0.928437	0.94801	1.2223	1.22037	1.15517	1.98779	1.99297	2.0856	2.02212	0.055037
CP009977_ori_centered	890000	891000	1647	1620	1507	1338	1316	1217	1.90129	1.95681	1.94772	0.948541	0.972016	0.864864	1.23094	1.231	1.23829	2.00184	2.01035	2.23567	2.08262	0.132614
CP009977_ori_centered	891000	892000	1712	1556	1629	1582	1299	1394	1.97632	1.8795	2.1054	1.12152	0.959459	0.990649	1.08217	1.19784	1.16858	1.75991	1.95619	2.10981	1.94197	0.175385
CP009977_ori_centered	892000	893000	1710	1626	1557	1360	1324	1515	1.97401	1.96406	2.01234	0.964137	0.977925	1.07664	1.25735	1.2281	1.02772	2.04479	2.0056	1.8555	1.96863	0.0999152
CP009977_ori_centered	893000	894000	1665	1603	1494	1336	1281	1370	1.92206	1.93627	1.93092	0.947123	0.946164	0.973594	1.24626	1.25137	1.09051	2.02675	2.0436	1.96886	2.01307	0.039203
CP009977_ori_centered	894000	895000	1966	1886	1858	1677	1598	1558	2.26954	2.27811	2.40137	1.18887	1.1803	1.1072	1.17233	1.18023	1.19255	1.90653	1.92742	2.15309	1.99568	0.136724
CP009977_ori_centered	895000	896000	1771	1667	1683	1489	1380	1384	2.04443	2.01358	2.17519	1.05559	1.01929	0.983543	1.18939	1.20797	1.21604	1.93427	1.97273	2.1955	2.03417	0.141035
CP009977_ori_centered	896000	897000	1742	1674	1659	1456	1430	1287	2.01095	2.02204	2.14417	1.03219	1.05622	0.91461	1.19643	1.17063	1.28904	1.94571	1.91175	2.3273	2.06159	0.23074
CP009977_ori_centered	897000	898000	1726	1703	1616	1440	1344	1506	1.99248	2.05707	2.0886	1.02085	0.992697	1.07024	1.19861	1.26711	1.07304	1.94926	2.06932	1.93732	1.9853	0.0730057
CP009977_ori_centered	898000	899000	1760	1595	1557	1419	1373	1459	2.03173	1.92661	2.01234	1.00596	1.01412	1.03684	1.24031	1.16169	1.06717	2.01708	1.89715	1.92672	1.94698	0.0624783
CP009977_ori_centered	899000	900000	1752	1590	1677	1391	1288	1352	2.0225	1.92057	2.16744	0.986114	0.951334	0.960802	1.25953	1.23447	1.24038	2.04833	2.01601	2.23945	2.10126	0.120759
CP009977_ori_centered	900000	901000	1884	1762	1770	1601	1502	1540	2.17488	2.12833	2.28763	1.13499	1.1094	1.0944	1.17676	1.1731	1.14935	1.91373	1.91579	2.07509	1.96821	0.0925725
CP009977_ori_centered	901000	902000	1767	1807	1702	1447	1330	1325	2.03981	2.18269	2.19975	1.02581	0.982356	0.941614	1.22115	1.35865	1.28453	1.98591	2.2188	2.31915	2.17462	0.170954
CP009977_ori_centered	902000	903000	1728	1757	1774	1452	1407	1382	1.99479	2.12229	2.2928	1.02936	1.03923	0.982122	1.19008	1.24876	1.28365	1.93539	2.03934	2.31756	2.09743	0.197593
CP009977_ori_centered	903000	904000	1790	1734	1659	1357	1299	1416	2.06636	2.09451	2.14417	0.96201	0.959459	1.00628	1.31909	1.33487	1.17161	2.14519	2.17998	2.11528	2.14681	0.0323781
CP009977_ori_centered	904000	905000	1663	1556	1482	1377	1246	1316	1.91976	1.8795	1.91541	0.976189	0.920313	0.935219	1.2077	1.2488	1.12614	1.96404	2.0394	2.03319	2.01221	0.0418317
CP009977_ori_centered	905000	906000	1713	1620	1529	1453	1341	1586	1.97748	1.95681	1.97615	1.03007	0.990481	1.12709	1.17894	1.20805	0.964061	1.91727	1.97287	1.74056	1.8769	0.121302
CP009977_ori_centered	906000	907000	1838	1582	1646	1434	1366	1439	2.12177	1.91091	2.12737	1.0166	1.00895	1.02263	1.28173	1.15813	1.14385	2.08444	1.89133	2.06516	2.01364	0.106363
CP009977_ori_centered	907000	908000	1811	1617	1533	1385	1377	1386	2.09061	1.95319	1.98132	0.98186	1.01707	0.984964	1.30758	1.17429	1.10606	2.12648	1.91773	1.99693	2.01371	0.10538
CP009977_ori_centered	908000	909000	1681	1627	1679	1451	1324	1332	1.94053	1.96526	2.17002	1.02865	0.977925	0.946589	1.15851	1.22885	1.26051	1.88405	2.00683	2.27579	2.05556	0.200361
CP009977_ori_centered	909000	910000	1641	1462	1495	1385	1318	1485	1.89436	1.76596	1.93221	0.98186	0.973493	1.05532	1.18484	1.10926	1.00673	1.92686	1.81152	1.81761	1.852	0.0649077
CP009977_ori_centered	910000	911000	1820	1643	1665	1458	1384	1429	2.101	1.98459	2.15193	1.03361	1.02224	1.01552	1.24829	1.18714	1.16515	2.03005	1.93871	2.10362	2.02413	0.0826126
CP009977_ori_centered	911000	912000	1784	1787	1742	1459	1365	1664	2.05944	2.15853	2.25144	1.03432	1.00821	1.18253	1.22276	1.30916	1.04688	1.98853	2.13798	1.89008	2.00553	0.124822
CP009977_ori_centered	912000	913000	1783	1632	1808	1474	1413	1464	2.05828	1.9713	2.33675	1.04495	1.04366	1.0404	1.20963	1.15499	1.23497	1.96719	1.88621	2.22968	2.02769	0.17955
CP009977_ori_centered	913000	914000	1742	1635	1714	1506	1401	1494	2.01095	1.97493	2.21526	1.06764	1.0348	1.06171	1.15671	1.16702	1.14726	1.88112	1.90586	2.07131	1.95276	0.103408
CP009977_ori_centered	914000	915000	1683	1637	1680	1365	1356	1535	1.94284	1.97734	2.17131	0.967682	1.00156	1.09085	1.23297	1.20723	1.09446	2.00514	1.97152	1.97599	1.98422	0.0182544
CP009977_ori_centered	915000	916000	1714	1693	1733	1500	1438	1667	1.97863	2.04499	2.23981	1.06339	1.06213	1.18466	1.14267	1.17733	1.03959	1.85828	1.92269	1.87693	1.88597	0.0331425
CP009977_ori_centered	916000	917000	1957	1899	1885	1488	1540	1525	2.25915	2.29381	2.43626	1.05488	1.13747	1.08374	1.31519	1.23312	1.23607	2.13885	2.0138	2.23165	2.1281	0.109324
CP009977_ori_centered	917000	918000	1866	1771	1684	1557	1412	1410	2.1541	2.1392	2.17648	1.1038	1.04292	1.00202	1.19846	1.25425	1.19433	1.94902	2.04831	2.15629	2.05121	0.103669
CP009977_ori_centered	918000	919000	1836	1751	1800	1590	1440	1379	2.11947	2.11504	2.32641	1.12719	1.0636	0.97999	1.15472	1.21597	1.30529	1.87788	1.9858	2.35664	2.07344	0.251124
CP009977_ori_centered	919000	920000	1775	1706	1794	1537	1396	1353	2.04905	2.06069	2.31865	1.08962	1.0311	0.961513	1.15485	1.22206	1.32594	1.87809	1.99575	2.39392	2.08925	0.270328
CP009977_ori_centered	920000	921000	1862	1743	1717	1505	1349	1229	2.14948	2.10538	2.21913	1.06693	0.99639	0.873392	1.23721	1.29207	1.39707	2.01203	2.11007	2.52234	2.21481	0.270797
CP009977_ori_centered	921000	922000	1664	1661	1618	1366	1349	1371	1.92091	2.00633	2.09118	0.968391	0.99639	0.974304	1.21816	1.23128	1.18016	1.98105	2.0108	2.13072	2.04086	0.0792321
CP009977_ori_centered	922000	923000	1759	1658	1675	1369	1331	1349	2.03058	2.00271	2.16485	0.970517	0.983095	0.95867	1.28488	1.24568	1.24166	2.08956	2.03431	2.24175	2.12188	0.107429
CP009977_ori_centered	923000	924000	1750	1643	1601	1448	1351	1390	2.02019	1.98459	2.06921	1.02652	0.997867	0.987807	1.20856	1.21614	1.1518	1.96545	1.98607	2.07951	2.01034	0.0607831
CP009977_ori_centered	924000	925000	1804	1710	1673	1339	1378	1430	2.08252	2.06552	2.16227	0.94925	1.01781	1.01623	1.34727	1.24093	1.16993	2.19103	2.02656	2.11225	2.10994	0.0822608
CP009977_ori_centered	925000	926000	1874	1671	1763	1479	1491	1374	2.16333	2.01841	2.27859	1.0485	1.10127	0.976436	1.26707	1.12072	1.28311	2.0606	1.83025	2.3166	2.06915	0.243286
CP009977_ori_centered	926000	927000	1809	1705	1732	1430	1360	1507	2.0883	2.05948	2.23852	1.01376	1.00451	1.07095	1.26503	1.25368	1.1493	2.05729	2.04737	2.07501	2.05989	0.013999
CP009977_ori_centered	927000	928000	1804	1672	1723	1465	1385	1606	2.08252	2.01962	2.22689	1.03857	1.02298	1.14131	1.2314	1.20722	1.07285	2.00259	1.97151	1.93698	1.97036	0.0328191
CP009977_ori_centered	928000	929000	1669	1569	1665	1344	1380	1681	1.92668	1.89521	2.15193	0.952794	1.01929	1.19461	1.24182	1.13696	0.990482	2.01953	1.85676	1.78826	1.88818	0.11879
CP009977_ori_centered	929000	930000	1766	1647	1658	1484	1478	1565	2.03866	1.98942	2.14288	1.05204	1.09167	1.11217	1.19003	1.11434	1.05942	1.9353	1.81983	1.91274	1.88929	0.0612029
CP009977_ori_centered	930000	931000	1906	1707	1728	1481	1285	1286	2.20027	2.0619	2.23335	1.04992	0.949119	0.913899	1.28697	1.3284	1.3437	2.09296	2.16941	2.42598	2.22945	0.174442
CP009977_ori_centered	931000	932000	1897	1739	1782	1610	1468	1412	2.18988	2.10055	2.30314	1.14137	1.08428	1.00344	1.17826	1.1846	1.26204	1.91617	1.93457	2.27855	2.0431	0.204114
CP009977_ori_centered	932000	933000	1858	1638	1730	1431	1421	1352	2.14486	1.97855	2.23594	1.01447	1.04957	0.960802	1.29839	1.15271	1.27959	2.11153	1.88248	2.31022	2.10141	0.21405
CP009977_ori_centered	933000	934000	1744	1673	1655	1377	1332	1469	2.01326	2.02083	2.139	0.976189	0.983833	1.04395	1.26652	1.25601	1.12662	2.0597	2.05118	2.03405	2.04831	0.0130664
CP009977_ori_centered	934000	935000	1657	1641	1633	1395	1358	1288	1.91283	1.98218	2.11057	0.98895	1.00304	0.91532	1.18781	1.20839	1.26786	1.9317	1.97342	2.28905	2.06473	0.195387
CP009977_ori_centered	935000	936000	1709	1702	1626	1382	1390	1568	1.97286	2.05586	2.10152	0.979733	1.02667	1.1143	1.23661	1.22446	1.03699	2.01107	1.99966	1.87223	1.96099	0.0770754
CP009977_ori_centered	936000	937000	1814	1750	1743	1376	1319	1524	2.09407	2.11384	2.25274	0.97548	0.974231	1.08303	1.31831	1.32676	1.1437	2.14393	2.16673	2.06489	2.12518	0.0534452
CP009977_ori_centered	937000	938000	1752	1503	1578	1403	1262	1384	2.0225	1.81548	2.03948	0.994621	0.93213	0.983543	1.24875	1.19097	1.14017	2.03081	1.94496	2.05852	2.01143	0.0592077
CP009977_ori_centered	938000	939000	1740	1801	1755	1434	1421	1437	2.00864	2.17544	2.26825	1.0166	1.04957	1.02121	1.21339	1.26742	1.22129	1.9733	2.06981	2.20498	2.0827	0.116379
CP009977_ori_centered	939000	940000	1768	1626	1650	1457	1384	1472	2.04097	1.96406	2.13254	1.0329	1.02224	1.04608	1.21345	1.17486	1.12092	1.9734	1.91865	2.02377	1.97194	0.052574
CP009977_ori_centered	940000	941000	1850	1718	1764	1377	1339	1551	2.13563	2.07518	2.27988	0.976189	0.989004	1.10222	1.3435	1.28305	1.13733	2.18489	2.09534	2.05339	2.11121	0.0671713
CP009977_ori_centered	941000	942000	1744	1536	1752	1418	1407	1385	2.01326	1.85534	2.26437	1.00525	1.03923	0.984254	1.2299	1.09168	1.26498	2.00015	1.78283	2.28386	2.02228	0.251248
CP009977_ori_centered	942000	943000	1771	1510	1616	1350	1312	1656	2.04443	1.82394	2.0886	0.957048	0.969061	1.17684	1.31185	1.15091	0.975845	2.13342	1.87955	1.76184	1.92494	0.189905
CP009977_ori_centered	943000	944000	1803	1571	1672	1455	1464	1715	2.08137	1.89762	2.16097	1.03148	1.08133	1.21877	1.23918	1.07309	0.974927	2.01523	1.75245	1.76018	1.84262	0.149534
CP009977_ori_centered	944000	945000	1824	1670	1785	1487	1322	1456	2.10561	2.0172	2.30702	1.05417	0.976447	1.03471	1.22663	1.26324	1.22596	1.99483	2.06299	2.21341	2.09041	0.11184
CP009977_ori_centered	945000	946000	1830	1701	1850	1545	1465	1500	2.11254	2.05465	2.39103	1.09529	1.08207	1.06598	1.18447	1.16109	1.23333	1.92626	1.89617	2.22672	2.01638	0.182775
CP009977_ori_centered	946000	947000	1766	1623	1702	1485	1301	1295	2.03866	1.96043	2.19975	1.05275	0.960936	0.920295	1.18923	1.2475	1.31429	1.934	2.03729	2.37287	2.11472	0.229454
CP009977_ori_centered	947000	948000	1815	1789	1737	1435	1344	1435	2.09522	2.16095	2.24498	1.01731	0.992697	1.01979	1.26481	1.3311	1.21045	2.05692	2.17382	2.18541	2.13871	0.0710747
CP009977_ori_centered	948000	949000	1864	1696	1784	1547	1356	1413	2.15179	2.04861	2.30573	1.09671	1.00156	1.00415	1.20491	1.25074	1.26256	1.95951	2.04257	2.27949	2.09386	0.166039
CP009977_ori_centered	949000	950000	1740	1676	1760	1401	1424	1871	2.00864	2.02445	2.27471	0.993203	1.05179	1.32963	1.24197	1.17697	0.940673	2.01978	1.9221	1.69834	1.88007	0.16479
CP009977_ori_centered	950000	951000	1950	1749	1748	1458	1393	1516	2.25107	2.11263	2.2592	1.03361	1.02889	1.07735	1.33745	1.25556	1.15303	2.17505	2.05046	2.08174	2.10242	0.0648189
CP009977_ori_centered	951000	952000	1841	1697	1729	1474	1412	1264	2.12524	2.04982	2.23464	1.04495	1.04292	0.898265	1.24898	1.20184	1.36788	2.03118	1.96272	2.46964	2.15451	0.275042
CP009977_ori_centered	952000	953000	1922	1723	1728	1521	1404	1571	2.21874	2.08122	2.23335	1.07827	1.03701	1.11643	1.26364	1.22721	1.09994	2.05502	2.00415	1.98588	2.01502	0.0358302
CP009977_ori_centered	953000	954000	1725	1826	1635	1375	1272	1392	1.99133	2.20564	2.11315	0.974771	0.939517	0.989228	1.25455	1.43553	1.17457	2.04023	2.34437	2.12062	2.16841	0.157599
CP009977_ori_centered	954000	955000	1952	1742	1737	1325	1217	1206	2.25338	2.10417	2.24498	0.939325	0.898893	0.857047	1.47321	1.43139	1.4403	2.39583	2.33759	2.60038	2.4446	0.138016
CP009977_ori_centered	955000	956000	1770	1673	1807	1501	1468	1374	2.04328	2.02083	2.33545	1.0641	1.08428	0.976436	1.17921	1.13965	1.31514	1.91772	1.86115	2.37441	2.05109	0.281427
CP009977_ori_centered	956000	957000	1911	1798	1763	1467	1358	1302	2.20604	2.17182	2.27859	1.03999	1.00304	0.925269	1.30266	1.32401	1.35407	2.11847	2.16223	2.4447	2.2418	0.177075
CP009977_ori_centered	957000	958000	1807	1777	1839	1476	1386	1420	2.08599	2.14645	2.37681	1.04637	1.02372	1.00913	1.22425	1.28211	1.29507	1.99097	2.0938	2.33818	2.14098	0.178351
CP009977_ori_centered	958000	959000	1800	1840	1741	1499	1293	1295	2.07791	2.22255	2.25015	1.06268	0.955028	0.920295	1.2008	1.42305	1.3444	1.95282	2.32397	2.42725	2.23468	0.249497
CP009977_ori_centered	959000	960000	1988	1708	1880	1497	1454	1453	2.29493	2.0631	2.4298	1.06126	1.07394	1.03258	1.32799	1.17469	1.29387	2.15967	1.91838	2.33602	2.13802	0.20966
CP009977_ori_centered	960000	961000	1894	1802	1704	1516	1359	1382	2.18642	2.17665	2.20233	1.07473	1.00378	0.982122	1.24934	1.32597	1.233	2.03176	2.16544	2.22611	2.14111	0.099433
CP009977_ori_centered	961000	962000	1907	1711	1738	1367	1294	1314	2.20143	2.06673	2.24628	0.9691	0.955766	0.933797	1.39503	1.32226	1.32268	2.26869	2.15937	2.38803	2.27203	0.114364
CP009977_ori_centered	962000	963000	1837	1691	1787	1521	1310	1312	2.12062	2.04257	2.3096	1.07827	0.967584	0.932376	1.20776	1.29084	1.36204	1.96414	2.10807	2.4591	2.1771	0.254598
CP009977_ori_centered	963000	964000	1907	1784	1768	1526	1431	1330	2.20143	2.15491	2.28505	1.08182	1.05696	0.945168	1.24967	1.24668	1.32932	2.0323	2.03595	2.40002	2.15609	0.211259
CP009977_ori_centered	964000	965000	1749	1662	1752	1393	1309	1216	2.01903	2.00754	2.26437	0.987532	0.966845	0.864153	1.25556	1.26967	1.44079	2.04188	2.0735	2.60127	2.23888	0.314234
CP009977_ori_centered	965000	966000	1860	1798	1816	1393	1264	1418	2.14717	2.17182	2.34709	0.987532	0.933608	1.00771	1.33525	1.42247	1.28068	2.17147	2.32303	2.3122	2.2689	0.0845478
CP009977_ori_centered	966000	967000	1905	1777	1903	1499	1396	1447	2.19912	2.14645	2.45953	1.06268	1.0311	1.02831	1.27085	1.27292	1.31513	2.06674	2.0788	2.37441	2.17332	0.174254
CP009977_ori_centered	967000	968000	1804	1668	1695	1460	1378	1456	2.08252	2.01479	2.1907	1.03503	1.01781	1.03471	1.23562	1.21045	1.16415	2.00944	1.97678	2.10181	2.02934	0.0648461
CP009977_ori_centered	968000	969000	1767	1677	1664	1394	1335	1239	2.03981	2.02566	2.15063	0.988241	0.986049	0.880498	1.26758	1.25618	1.34302	2.06142	2.05146	2.42475	2.17921	0.212702
CP009977_ori_centered	969000	970000	1714	1712	1779	1435	1412	1467	1.97863	2.06794	2.29927	1.01731	1.04292	1.04253	1.19443	1.21246	1.21268	1.94246	1.98007	2.18943	2.03732	0.133067
CP009977_ori_centered	970000	971000	1763	1666	1682	1419	1320	1244	2.03519	2.01237	2.1739	1.00596	0.97497	0.884052	1.24242	1.26212	1.35209	2.02052	2.06116	2.44113	2.17427	0.231998
CP009977_ori_centered	971000	972000	1805	1745	1637	1424	1297	1450	2.08368	2.1078	2.11574	1.00951	0.957982	1.03045	1.26756	1.34541	1.12897	2.06139	2.19719	2.03829	2.09895	0.0858532
CP009977_ori_centered	972000	973000	1847	1775	1716	1428	1257	1335	2.13216	2.14403	2.21784	1.01234	0.928437	0.948721	1.29342	1.41209	1.28539	2.10344	2.30608	2.32071	2.24341	0.121437
CP009977_ori_centered	973000	974000	1857	1779	1714	1395	1426	1470	2.14371	2.14887	2.21526	0.98895	1.05326	1.04466	1.33118	1.24755	1.16599	2.16486	2.03736	2.10513	2.10245	0.0637915
CP009977_ori_centered	974000	975000	1767	1632	1817	1451	1383	1448	2.03981	1.9713	2.34838	1.02865	1.0215	1.02902	1.21778	1.18004	1.25483	1.98044	1.92712	2.26554	2.0577	0.181956
CP009977_ori_centered	975000	976000	1790	1643	1808	1507	1555	1737	2.06636	1.98459	2.33675	1.06835	1.14854	1.2344	1.18779	1.05659	1.04088	1.93167	1.72552	1.87925	1.84548	0.107144
CP009977_ori_centered	976000	977000	1829	1734	1804	1519	1439	1703	2.11138	2.09451	2.33158	1.07686	1.06287	1.21024	1.20408	1.205	1.05931	1.95816	1.96789	1.91252	1.94619	0.0295588
CP009977_ori_centered	977000	978000	1805	1663	1659	1470	1311	1503	2.08368	2.00875	2.14417	1.04212	0.968323	1.06811	1.22789	1.2685	1.10379	1.99688	2.07158	1.99284	2.02043	0.0443392
CP009977_ori_centered	978000	979000	1790	1636	1892	1472	1408	1653	2.06636	1.97614	2.44531	1.04354	1.03997	1.17471	1.21603	1.16193	1.14459	1.9776	1.89755	2.06649	1.98054	0.0845101
CP009977_ori_centered	979000	980000	2025	1781	1781	1488	1401	1484	2.33765	2.15128	2.30185	1.05488	1.0348	1.05461	1.36089	1.27123	1.20013	2.21317	2.07605	2.16678	2.152	0.0697444
CP009977_ori_centered	980000	981000	1852	1708	1784	1445	1361	1380	2.13794	2.0631	2.30573	1.0244	1.00525	0.9807	1.28166	1.25496	1.29275	2.08432	2.04947	2.334	2.15593	0.155193
CP009977_ori_centered	981000	982000	1962	1790	1752	1434	1491	1347	2.26492	2.16215	2.26437	1.0166	1.10127	0.957249	1.3682	1.20054	1.30067	2.22506	1.96059	2.34829	2.17798	0.19809
CP009977_ori_centered	982000	983000	1888	1824	1936	1480	1460	1456	2.17949	2.20322	2.50218	1.04921	1.07838	1.03471	1.27568	1.24932	1.32967	2.07459	2.04025	2.40065	2.17183	0.198906
CP009977_ori_centered	983000	984000	1983	1755	1692	1438	1389	1343	2.28916	2.11988	2.18682	1.01943	1.02593	0.954406	1.379	1.2635	1.25987	2.24262	2.06341	2.27462	2.19355	0.113833
CP009977_ori_centered	984000	985000	1856	1779	1740	1488	1480	1633	2.14255	2.14887	2.24886	1.05488	1.09315	1.1605	1.24731	1.20203	1.06552	2.02846	1.96303	1.92375	1.97175	0.0529002
CP009977_ori_centered	985000	986000	1874	1727	1828	1423	1373	1439	2.16333	2.08605	2.3626	1.0088	1.01412	1.02263	1.31694	1.25783	1.27033	2.14169	2.05416	2.29351	2.16312	0.121106
CP009977_ori_centered	986000	987000	1871	1771	1797	1452	1324	1307	2.15987	2.1392	2.32253	1.02936	0.977925	0.928823	1.28857	1.33761	1.3749	2.09556	2.18445	2.48232	2.25411	0.202571
CP009977_ori_centered	987000	988000	1933	1959	1845	1451	1403	1286	2.23144	2.36629	2.38457	1.02865	1.03628	0.913899	1.33218	1.39629	1.43468	2.16649	2.28028	2.59024	2.34567	0.219313
CP009977_ori_centered	988000	989000	1912	1750	1928	1411	1428	1317	2.2072	2.11384	2.49184	1.00029	1.05474	0.935929	1.35507	1.22549	1.46393	2.2037	2.00134	2.64305	2.2827	0.328068
CP009977_ori_centered	989000	990000	1904	1797	1788	1430	1428	1328	2.19796	2.17061	2.3109	1.01376	1.05474	0.943746	1.33147	1.2584	1.34639	2.16533	2.05509	2.43083	2.21708	0.193141
CP009977_ori_centered	990000	991000	1950	1792	1783	1457	1396	1524	2.25107	2.16457	2.30444	1.0329	1.0311	1.08303	1.33837	1.28367	1.16995	2.17654	2.09635	2.11228	2.12839	0.042454
CP009977_ori_centered	991000	992000	1982	1804	1794	1490	1397	1430	2.28801	2.17906	2.31865	1.0563	1.03184	1.01623	1.3302	1.29134	1.25455	2.16326	2.10888	2.26502	2.17905	0.0792565
CP009977_ori_centered	992000	993000	1798	1724	1652	1391	1292	1534	2.0756	2.08243	2.13512	0.986114	0.954289	1.09014	1.2926	1.33437	1.07692	2.10211	2.17915	1.94433	2.07519	0.1197
CP009977_ori_centered	993000	994000	1785	1602	1699	1402	1272	1435	2.06059	1.93507	2.19587	0.993912	0.939517	1.01979	1.27318	1.25943	1.18397	2.07053	2.05678	2.1376	2.0883	0.0432423
CP009977_ori_centered	994000	995000	1846	1875	1781	1565	1504	1532	2.13101	2.26483	2.30185	1.10947	1.11088	1.08872	1.17955	1.24668	1.16253	1.91827	2.03594	2.09889	2.0177	0.0916823
CP009977_ori_centered	995000	996000	1782	1845	1720	1496	1402	1328	2.05713	2.22859	2.22301	1.06055	1.03554	0.943746	1.19118	1.31598	1.29518	1.93717	2.14912	2.33838	2.14156	0.200711
CP009977_ori_centered	996000	997000	1984	1834	1968	1654	1589	1704	2.29032	2.2153	2.54354	1.17256	1.17366	1.21095	1.19952	1.15419	1.15493	1.95074	1.88489	2.08516	1.9736	0.102074
CP009977_ori_centered	997000	998000	1900	1901	1777	1456	1335	1335	2.19335	2.29623	2.29668	1.03219	0.986049	0.948721	1.30495	1.42397	1.33109	2.12219	2.32548	2.40321	2.28363	0.145108
CP009977_ori_centered	998000	999000	2092	1833	1850	1429	1400	1302	2.41499	2.21409	2.39103	1.01305	1.03406	0.925269	1.46396	1.30929	1.42089	2.38079	2.13819	2.56534	2.36144	0.214234
CP009977_ori_centered	999000	1000000	1983	1792	1871	1538	1460	1516	2.28916	2.16457	2.41817	1.09033	1.07838	1.07735	1.28934	1.2274	1.23417	2.09681	2.00446	2.22823	2.10983	0.112452
CP009977_ori_centered	1000000	1001000	1886	1864	1885	1515	1454	1361	2.17719	2.25154	2.43626	1.07402	1.07394	0.967198	1.24488	1.28198	1.38501	2.02452	2.0936	2.50056	2.20623	0.257234
CP009977_ori_centered	1001000	1002000	1959	1939	1812	1374	1382	1365	2.26146	2.34213	2.34192	0.974062	1.02076	0.970041	1.42576	1.40304	1.32747	2.31868	2.2913	2.39668	2.33555	0.0546817
CP009977_ori_centered	1002000	1003000	1963	1955	1867	1585	1356	1508	2.26607	2.36146	2.413	1.12365	1.00156	1.07166	1.23849	1.44174	1.23806	2.01411	2.3545	2.23526	2.20129	0.172719
CP009977_ori_centered	1003000	1004000	1968	1768	1765	1612	1369	1507	2.27185	2.13558	2.28117	1.14279	1.01116	1.07095	1.22084	1.29145	1.1712	1.98542	2.10907	2.11454	2.06968	0.07302
CP009977_ori_centered	1004000	1005000	1949	1750	1664	1397	1336	1318	2.24991	2.11384	2.15063	0.990367	0.986788	0.93664	1.39513	1.30988	1.26252	2.26886	2.13916	2.27941	2.22914	0.0781066
CP009977_ori_centered	1005000	1006000	2067	1848	1781	1518	1374	1327	2.38613	2.23221	2.30185	1.07615	1.01486	0.943036	1.36166	1.34498	1.34213	2.21442	2.19648	2.42314	2.27801	0.126
CP009977_ori_centered	1006000	1007000	1956	1906	1954	1585	1449	1649	2.25799	2.30227	2.52544	1.12365	1.07025	1.17187	1.23407	1.31539	1.18496	2.00693	2.14816	2.13938	2.09816	0.0791281
CP009977_ori_centered	1007000	1008000	1955	1734	1822	1467	1403	1457	2.25684	2.09451	2.35484	1.03999	1.03628	1.03542	1.33265	1.23592	1.25051	2.16725	2.01838	2.25774	2.14779	0.12086
CP009977_ori_centered	1008000	1009000	1772	1769	1705	1368	1397	1380	2.04558	2.13679	2.20362	0.969809	1.03184	0.9807	1.29532	1.26628	1.23551	2.10654	2.06796	2.23064	2.13505	0.0850039
CP009977_ori_centered	1009000	1010000	1845	1849	1799	1410	1398	1363	2.12985	2.23342	2.32511	0.999583	1.03258	0.968619	1.30851	1.3226	1.31988	2.12799	2.15994	2.38298	2.22364	0.138917
CP009977_ori_centered	1010000	1011000	2171	2004	2030	1602	1569	1520	2.50619	2.42065	2.62367	1.1357	1.15888	1.08019	1.35518	1.27725	1.33553	2.20389	2.08587	2.41122	2.23366	0.164709
CP009977_ori_centered	1011000	1012000	2032	1901	1898	1500	1381	1467	2.34573	2.29623	2.45307	1.06339	1.02003	1.04253	1.35467	1.37654	1.2938	2.20305	2.24802	2.33588	2.26232	0.0675599
CP009977_ori_centered	1012000	1013000	1962	1937	1881	1501	1479	1265	2.26492	2.33972	2.4311	1.0641	1.09241	0.898975	1.30713	1.30967	1.48696	2.12574	2.13881	2.68462	2.31639	0.318963
CP009977_ori_centered	1013000	1014000	1965	1879	1795	1501	1371	1419	2.26838	2.26966	2.31994	1.0641	1.01264	1.00842	1.30913	1.37053	1.26498	2.12899	2.23821	2.28385	2.21702	0.0795731
CP009977_ori_centered	1014000	1015000	2042	1864	1814	1498	1377	1377	2.35727	2.25154	2.3445	1.06197	1.01707	0.978568	1.36315	1.35367	1.31736	2.21685	2.21067	2.37842	2.26865	0.0951163
CP009977_ori_centered	1015000	1016000	1912	1758	1757	1400	1485	1537	2.2072	2.1235	2.27083	0.992494	1.09684	1.09227	1.36571	1.18384	1.14314	2.22102	1.93332	2.06387	2.07274	0.144053
CP009977_ori_centered	1016000	1017000	1857	1784	1819	1432	1357	1400	2.14371	2.15491	2.35096	1.01518	1.0023	0.994913	1.29679	1.31466	1.29929	2.10892	2.14697	2.34579	2.20056	0.127202
CP009977_ori_centered	1017000	1018000	1969	1953	1954	1458	1302	1438	2.273	2.35904	2.52544	1.03361	0.961675	1.02192	1.35048	1.5	1.35883	2.19624	2.44964	2.4533	2.3664	0.147368
CP009977_ori_centered	1018000	1019000	1959	1846	1912	1559	1427	1377	2.26146	2.2298	2.47116	1.10521	1.054	0.978568	1.25657	1.29362	1.38853	2.04353	2.11261	2.50691	2.22102	0.24999
CP009977_ori_centered	1019000	1020000	1990	1897	1940	1511	1355	1620	2.29724	2.2914	2.50735	1.07118	1.00082	1.15126	1.31701	1.4	1.19753	2.14181	2.28633	2.16208	2.19674	0.0782493
CP009977_ori_centered	1020000	1021000	1959	1881	1672	1493	1397	1507	2.26146	2.27207	2.16097	1.05842	1.03184	1.07095	1.31212	1.34646	1.10949	2.13386	2.19889	2.00312	2.11196	0.0997055
CP009977_ori_centered	1021000	1022000	2025	1918	1944	1559	1528	1355	2.33765	2.31677	2.51252	1.10521	1.1286	0.962934	1.29891	1.25524	1.43469	2.11238	2.04992	2.59025	2.25085	0.295585
CP009977_ori_centered	1022000	1023000	2024	1842	1872	1445	1472	1459	2.33649	2.22496	2.41946	1.0244	1.08724	1.03684	1.40069	1.25136	1.28307	2.2779	2.04359	2.31652	2.21267	0.147695
CP009977_ori_centered	1023000	1024000	2004	1871	1740	1466	1496	1404	2.3134	2.25999	2.24886	1.03928	1.10497	0.997756	1.36698	1.25067	1.23932	2.22308	2.04246	2.23752	2.16769	0.10869
CP009977_ori_centered	1024000	1025000	1769	1756	1722	1274	1287	1434	2.04212	2.12108	2.2256	0.90317	0.950596	1.01908	1.38854	1.36441	1.20084	2.25814	2.22822	2.16805	2.21813	0.045884
CP009977_ori_centered	1025000	1026000	1981	1843	1892	1455	1374	1474	2.28685	2.22617	2.44531	1.03148	1.01486	1.0475	1.36151	1.34134	1.28358	2.21418	2.19054	2.31744	2.24072	0.0674856
CP009977_ori_centered	1026000	1027000	1985	1869	1859	1460	1426	1338	2.29147	2.25758	2.40266	1.03503	1.05326	0.950853	1.35959	1.31066	1.38939	2.21106	2.14043	2.50847	2.28665	0.195315
CP009977_ori_centered	1027000	1028000	2004	1860	1889	1524	1406	1523	2.3134	2.24671	2.44143	1.0804	1.03849	1.08232	1.31496	1.3229	1.24032	2.13848	2.16043	2.23932	2.17941	0.0530351
CP009977_ori_centered	1028000	1029000	2049	1794	1895	1425	1328	1336	2.36535	2.16698	2.44919	1.01022	0.980879	0.949432	1.43789	1.3509	1.41841	2.3384	2.20616	2.56087	2.36848	0.17926
CP009977_ori_centered	1029000	1030000	2003	1902	1882	1503	1400	1257	2.31225	2.29744	2.43239	1.06551	1.03406	0.89329	1.33267	1.35857	1.49722	2.16728	2.21868	2.70314	2.36303	0.295665
CP009977_ori_centered	1030000	1031000	2012	1968	1778	1453	1365	1360	2.32264	2.37716	2.29797	1.03007	1.00821	0.966487	1.38472	1.44176	1.30735	2.25193	2.35453	2.36036	2.32227	0.0609888
CP009977_ori_centered	1031000	1032000	2061	2015	1941	1560	1399	1641	2.3792	2.43393	2.50864	1.10592	1.03332	1.16618	1.32115	1.44031	1.18282	2.14855	2.35217	2.13551	2.21208	0.1215
CP009977_ori_centered	1032000	1033000	2154	1996	2034	1604	1485	1550	2.48656	2.41098	2.62884	1.13711	1.09684	1.10151	1.34289	1.34411	1.31226	2.1839	2.19506	2.36921	2.24939	0.103918
CP009977_ori_centered	1033000	1034000	2001	1874	1775	1442	1384	1316	2.30994	2.26362	2.2941	1.02227	1.02224	0.935219	1.38766	1.35405	1.34878	2.2567	2.21129	2.43516	2.30105	0.118341
CP009977_ori_centered	1034000	1035000	1987	1802	1823	1438	1439	1623	2.29378	2.17665	2.35613	1.01943	1.06287	1.15339	1.38178	1.25226	1.12323	2.24715	2.04506	2.02793	2.10671	0.121921
CP009977_ori_centered	1035000	1036000	1879	1761	1782	1436	1368	1408	2.1691	2.12712	2.30314	1.01802	1.01042	1.0006	1.3085	1.28728	1.26562	2.12797	2.10225	2.28502	2.17175	0.0989367
CP009977_ori_centered	1036000	1037000	1610	1529	1496	1204	1137	1273	1.85857	1.84689	1.9335	0.853545	0.839804	0.904661	1.33721	1.34477	1.17518	2.17466	2.19613	2.12172	2.16417	0.0382997
CP009977_ori_centered	1037000	1038000	8	11	6	7	4	9	0.00923514	0.013287	0.00775469	0.00496247	0.00295445	0.00639587	1.14286	2.75	0.666667	1.85859	4.49101	1.20363	2.51775	1.74
CP009977_ori_centered	1040000	1041000	529	3	1	453	2	7	0.610674	0.00362372	0.00129245	0.321143	0.00147723	0.00497457	1.16777	1.5	0.142857	1.89911	2.44964	0.257921	1.53556	1.14019
CP009977_ori_centered	1042000	1043000	1323	529	530	1053	403	372	1.52726	0.638983	0.684998	0.746497	0.297661	0.264363	1.25641	1.31266	1.42473	2.04326	2.14369	2.57228	2.25308	0.28096
CP009977_ori_centered	1043000	1044000	1973	1422	1234	1467	1036	1018	2.27762	1.71764	1.59488	1.03999	0.765204	0.723444	1.34492	1.37259	1.21218	2.1872	2.24157	2.18853	2.20577	0.0310108
CP009977_ori_centered	1044000	1045000	1922	1870	1878	1492	1382	1573	2.21874	2.25879	2.42722	1.05772	1.02076	1.11786	1.2882	1.35311	1.1939	2.09496	2.20976	2.15552	2.15341	0.0574268
CP009977_ori_centered	1045000	1046000	1967	1792	1843	1473	1392	1575	2.27069	2.16457	2.38198	1.04425	1.02815	1.11928	1.33537	1.28736	1.17016	2.17167	2.10238	2.11266	2.1289	0.0373932
CP009977_ori_centered	1046000	1047000	2095	1873	1949	1441	1441	1437	2.41845	2.26241	2.51898	1.02156	1.06434	1.02121	1.45385	1.29979	1.3563	2.36435	2.12268	2.44872	2.31192	0.169226
CP009977_ori_centered	1047000	1048000	1936	2012	1815	1411	1414	1559	2.2349	2.43031	2.34579	1.00029	1.0444	1.10791	1.37208	1.42291	1.16421	2.23136	2.32375	2.10192	2.21901	0.111434
CP009977_ori_centered	1048000	1049000	2037	1830	1914	1405	1398	1467	2.3515	2.21047	2.47375	0.996039	1.03258	1.04253	1.44982	1.30901	1.3047	2.3578	2.13774	2.35557	2.28371	0.126412
CP009977_ori_centered	1049000	1050000	1898	1901	1925	1477	1390	1396	2.19104	2.29623	2.48796	1.04708	1.02667	0.992071	1.28504	1.36763	1.37894	2.08982	2.23346	2.4896	2.27096	0.202515
CP009977_ori_centered	1050000	1051000	1878	1789	1873	1451	1369	1354	2.16795	2.16095	2.42076	1.02865	1.01116	0.962223	1.29428	1.30679	1.38331	2.10485	2.13412	2.49749	2.24549	0.218734
CP009977_ori_centered	1051000	1052000	2034	1865	1897	1525	1397	1352	2.34804	2.25275	2.45177	1.08111	1.03184	0.960802	1.33377	1.335	1.40311	2.16907	2.18019	2.53324	2.29416	0.207116
CP009977_ori_centered	1052000	1053000	2175	1931	1855	1485	1321	1458	2.5108	2.33247	2.39749	1.05275	0.975709	1.03613	1.46465	1.46177	1.27229	2.38191	2.38721	2.29705	2.35539	0.0505913
CP009977_ori_centered	1053000	1054000	1874	2013	1968	1393	1442	1323	2.16333	2.43152	2.54354	0.987532	1.06508	0.940193	1.3453	1.39598	1.48753	2.18782	2.27977	2.68565	2.38441	0.264904
CP009977_ori_centered	1054000	1055000	2069	1769	1750	1411	1288	1289	2.38844	2.13679	2.26178	1.00029	0.951334	0.916031	1.46634	1.37345	1.35764	2.38466	2.24297	2.45115	2.35959	0.106329
CP009977_ori_centered	1055000	1056000	1989	1736	1814	1425	1407	1362	2.29609	2.09693	2.3445	1.01022	1.03923	0.967909	1.39579	1.23383	1.33186	2.26993	2.01496	2.40461	2.22983	0.197894
CP009977_ori_centered	1056000	1057000	2089	1792	1941	1492	1294	1460	2.41153	2.16457	2.50864	1.05772	0.955766	1.03755	1.40013	1.38485	1.32945	2.27699	2.2616	2.40026	2.31295	0.0760007
CP009977_ori_centered	1057000	1058000	2034	1931	1899	1431	1329	1500	2.34804	2.33247	2.45436	1.01447	0.981618	1.06598	1.42138	1.45297	1.266	2.31155	2.37284	2.2857	2.32336	0.0447579
CP009977_ori_centered	1058000	1059000	1975	1992	2016	1411	1381	1462	2.27993	2.40615	2.60558	1.00029	1.02003	1.03897	1.39972	1.44243	1.37893	2.27631	2.35563	2.48959	2.37385	0.107799
CP009977_ori_centered	1059000	1060000	2051	1918	1908	1426	1458	1440	2.36766	2.31677	2.46599	1.01093	1.0769	1.02334	1.43829	1.3155	1.325	2.33904	2.14834	2.39222	2.2932	0.12824
CP009977_ori_centered	1060000	1061000	1879	1848	1971	1395	1263	1374	2.1691	2.23221	2.54742	0.98895	0.932869	0.976436	1.34695	1.46318	1.4345	2.19051	2.38952	2.58991	2.38998	0.199702
CP009977_ori_centered	1061000	1062000	1799	1730	1854	1332	1316	1513	2.07675	2.08968	2.3962	0.944287	0.972016	1.07522	1.3506	1.31459	1.22538	2.19644	2.14685	2.21236	2.18522	0.0341657
CP009977_ori_centered	1062000	1063000	1922	1827	1824	1354	1297	1266	2.21874	2.20685	2.35743	0.959884	0.957982	0.899686	1.4195	1.40864	1.44076	2.30848	2.30044	2.60121	2.40338	0.171378
CP009977_ori_centered	1063000	1064000	1979	1833	1886	1394	1283	1432	2.28454	2.21409	2.43756	0.988241	0.947641	1.01765	1.41966	1.42868	1.31704	2.30874	2.33318	2.37784	2.33992	0.0350422
CP009977_ori_centered	1064000	1065000	2178	1894	1936	1500	1350	1445	2.51427	2.28778	2.50218	1.06339	0.997128	1.02689	1.452	1.40296	1.33979	2.36134	2.29117	2.41892	2.35715	0.0639791
CP009977_ori_centered	1065000	1066000	1943	1888	1953	1412	1396	1297	2.24299	2.28053	2.52415	1.001	1.0311	0.921716	1.37606	1.35244	1.50578	2.23785	2.20866	2.71861	2.38837	0.286368
CP009977_ori_centered	1066000	1067000	2002	2060	1890	1415	1266	1361	2.31109	2.48829	2.44273	1.00313	0.935085	0.967198	1.41484	1.62717	1.38868	2.30091	2.65733	2.5072	2.48848	0.178944
CP009977_ori_centered	1067000	1068000	2146	1838	1926	1564	1352	1517	2.47733	2.22013	2.48926	1.10876	0.998606	1.07806	1.37212	1.35947	1.26961	2.23144	2.22014	2.29222	2.24793	0.0387649
CP009977_ori_centered	1068000	1069000	2097	2041	2118	1531	1433	1348	2.42076	2.46534	2.73741	1.08536	1.05843	0.957959	1.36969	1.42428	1.57122	2.22749	2.32599	2.83675	2.46341	0.327051
CP009977_ori_centered	1069000	1070000	1937	1973	1963	1377	1412	1354	2.23606	2.3832	2.53708	0.976189	1.04292	0.962223	1.40668	1.39731	1.44978	2.28764	2.28194	2.6175	2.39569	0.192111
CP009977_ori_centered	1070000	1071000	2004	1880	1771	1390	1407	1337	2.3134	2.27086	2.28893	0.985405	1.03923	0.950142	1.44173	1.33618	1.32461	2.34463	2.1821	2.39151	2.30608	0.109897
CP009977_ori_centered	1071000	1072000	2109	1921	1878	1509	1377	1473	2.43461	2.32039	2.42722	1.06977	1.01707	1.04679	1.39761	1.39506	1.27495	2.2729	2.27827	2.30185	2.28434	0.0154037
CP009977_ori_centered	1072000	1073000	2109	1979	1939	1370	1407	1346	2.43461	2.39045	2.50606	0.971226	1.03923	0.956538	1.53942	1.40654	1.44056	2.5035	2.29701	2.60086	2.46713	0.155157
CP009977_ori_centered	1073000	1074000	2094	2061	1907	1506	1391	1407	2.4173	2.4895	2.4647	1.06764	1.02741	0.999888	1.39044	1.48167	1.35537	2.26123	2.41971	2.44704	2.37599	0.100325
CP009977_ori_centered	1074000	1075000	1799	1936	1820	1367	1391	1465	2.07675	2.33851	2.35226	0.9691	1.02741	1.04111	1.31602	1.3918	1.24232	2.1402	2.27295	2.24294	2.2187	0.069616
CP009977_ori_centered	1075000	1076000	2070	1684	1866	1501	1298	1291	2.38959	2.03412	2.41171	1.0641	0.958721	0.917452	1.37908	1.29738	1.44539	2.24276	2.11875	2.60958	2.32369	0.255229
CP009977_ori_centered	1076000	1077000	2118	1958	1876	1318	1332	1270	2.445	2.36508	2.42463	0.934362	0.983833	0.902529	1.60698	1.46997	1.47717	2.61338	2.4006	2.66694	2.56031	0.14088
CP009977_ori_centered	1077000	1078000	2072	1831	1805	1462	1338	1486	2.3919	2.21168	2.33287	1.03645	0.988265	1.05603	1.41724	1.36846	1.21467	2.30481	2.23483	2.19302	2.24422	0.0564806
CP009977_ori_centered	1078000	1079000	2064	2003	1937	1470	1331	1304	2.38267	2.41944	2.50347	1.04212	0.983095	0.926691	1.40408	1.50488	1.48543	2.28341	2.45762	2.68186	2.4743	0.199749
CP009977_ori_centered	1079000	1080000	1974	2028	1907	1474	1361	1286	2.27877	2.44963	2.4647	1.04495	1.00525	0.913899	1.33921	1.49008	1.48289	2.17792	2.43344	2.67728	2.42955	0.249705
CP009977_ori_centered	1080000	1081000	2062	1918	1940	1468	1411	1348	2.38036	2.31677	2.50735	1.0407	1.04218	0.957959	1.40463	1.35932	1.43917	2.28431	2.2199	2.59834	2.36752	0.202479
CP009977_ori_centered	1081000	1082000	1989	2018	1981	1366	1381	1491	2.29609	2.43756	2.56034	0.968391	1.02003	1.05958	1.45608	1.46126	1.32864	2.36797	2.38638	2.39879	2.38438	0.0155053
CP009977_ori_centered	1082000	1083000	2025	1857	1885	1377	1322	1327	2.33765	2.24308	2.43626	0.976189	0.976447	0.943036	1.47059	1.40469	1.4205	2.39157	2.29399	2.56463	2.41673	0.137063
CP009977_ori_centered	1083000	1084000	2007	1870	1803	1311	1343	1373	2.31687	2.25879	2.33028	0.9294	0.991958	0.975726	1.53089	1.39241	1.31318	2.48964	2.27393	2.37088	2.37815	0.108039
CP009977_ori_centered	1084000	1085000	1980	1784	1924	1312	1358	1494	2.2857	2.15491	2.48667	0.930109	1.00304	1.06171	1.50915	1.3137	1.28782	2.45428	2.14539	2.32509	2.30825	0.155129
CP009977_ori_centered	1085000	1086000	2021	1797	1836	1478	1356	1514	2.33303	2.17061	2.37293	1.04779	1.00156	1.07593	1.36739	1.32522	1.21268	2.22374	2.16421	2.18943	2.19246	0.0298788
CP009977_ori_centered	1086000	1087000	1987	1924	1898	1452	1416	1573	2.29378	2.32401	2.45307	1.02936	1.04588	1.11786	1.36846	1.35876	1.20661	2.22548	2.21898	2.17847	2.20764	0.0254705
CP009977_ori_centered	1087000	1088000	2061	1851	1874	1467	1319	1505	2.3792	2.23584	2.42205	1.03999	0.974231	1.06953	1.40491	1.40334	1.24518	2.28476	2.29178	2.24811	2.27488	0.0234496
CP009977_ori_centered	1088000	1089000	2062	1900	1918	1386	1352	1464	2.38036	2.29502	2.47892	0.982569	0.998606	1.0404	1.48773	1.40533	1.31011	2.41946	2.29503	2.36533	2.35994	0.0623872
CP009977_ori_centered	1089000	1090000	2058	1995	2071	1456	1410	1334	2.37574	2.40977	2.67666	1.03219	1.04145	0.94801	1.41346	1.41489	1.55247	2.29867	2.31066	2.80291	2.47074	0.287726
CP009977_ori_centered	1090000	1091000	2093	2061	1905	1410	1314	1334	2.41614	2.4895	2.46211	0.999583	0.970538	0.94801	1.4844	1.56849	1.42804	2.41403	2.5615	2.57824	2.51792	0.0903652
CP009977_ori_centered	1091000	1092000	2010	1998	2105	1426	1351	1412	2.32033	2.4134	2.7206	1.01093	0.997867	1.00344	1.40954	1.4789	1.49079	2.29229	2.41519	2.69155	2.46634	0.204487
CP009977_ori_centered	1092000	1093000	2169	2026	2004	1520	1359	1318	2.50388	2.44722	2.59007	1.07757	1.00378	0.93664	1.42697	1.4908	1.52049	2.32064	2.43462	2.74516	2.50014	0.21971
CP009977_ori_centered	1093000	1094000	2029	1882	1924	1383	1458	1523	2.34226	2.27328	2.48667	0.980442	1.0769	1.08232	1.4671	1.29081	1.2633	2.3859	2.10802	2.28081	2.25824	0.14031
CP009977_ori_centered	1094000	1095000	2011	1836	1987	1518	1394	1705	2.32148	2.21772	2.56809	1.07615	1.02963	1.21166	1.32477	1.31707	1.1654	2.15443	2.15091	2.10406	2.13647	0.0281188
CP009977_ori_centered	1095000	1096000	2085	2059	1909	1466	1386	1451	2.40691	2.48708	2.46728	1.03928	1.02372	1.03116	1.42224	1.48557	1.31564	2.31294	2.42608	2.37533	2.37145	0.056669
CP009977_ori_centered	1096000	1097000	1931	2062	2093	1281	1447	1426	2.22913	2.4907	2.70509	0.908132	1.06877	1.01339	1.50742	1.42502	1.46774	2.45146	2.32719	2.64993	2.47619	0.162786
CP009977_ori_centered	1097000	1098000	2054	1712	1815	1500	1279	1517	2.37112	2.06794	2.34579	1.06339	0.944687	1.07806	1.36933	1.33855	1.19644	2.2269	2.18597	2.16011	2.191	0.0336786
CP009977_ori_centered	1098000	1099000	2171	1936	1988	1469	1446	1500	2.50619	2.33851	2.56939	1.04141	1.06804	1.06598	1.47788	1.33887	1.32533	2.40342	2.1865	2.39282	2.32758	0.122297
CP009977_ori_centered	1099000	1100000	2153	1869	2000	1498	1372	1399	2.48541	2.25758	2.5849	1.06197	1.01338	0.994203	1.43725	1.36224	1.42959	2.33735	2.22468	2.58105	2.38103	0.182159
CP009977_ori_centered	1100000	1101000	2198	2005	2001	1512	1466	1420	2.53736	2.42185	2.58619	1.07189	1.08281	1.00913	1.4537	1.36767	1.40915	2.36411	2.23353	2.54416	2.3806	0.155967
CP009977_ori_centered	1101000	1102000	2068	2074	2048	1476	1442	1411	2.38728	2.5052	2.64693	1.04637	1.06508	1.00273	1.40108	1.43828	1.45145	2.27854	2.34885	2.62052	2.41597	0.180602
CP009977_ori_centered	1102000	1103000	2157	2040	1921	1370	1366	1317	2.49003	2.46413	2.48279	0.971226	1.00895	0.935929	1.57445	1.49341	1.45862	2.56048	2.43888	2.63346	2.54427	0.0982944
CP009977_ori_centered	1103000	1104000	2003	2178	1946	1389	1368	1326	2.31225	2.63082	2.5151	0.984696	1.01042	0.942325	1.44204	1.59211	1.46757	2.34515	2.60006	2.64962	2.53161	0.16337
CP009977_ori_centered	1104000	1105000	2184	2097	1945	1545	1349	1340	2.52119	2.53298	2.51381	1.09529	0.99639	0.952274	1.41359	1.55448	1.45149	2.29888	2.53862	2.62059	2.48603	0.16718
CP009977_ori_centered	1105000	1106000	2025	1989	2063	1390	1425	1468	2.33765	2.40253	2.66632	0.985405	1.05252	1.04324	1.45683	1.39579	1.40531	2.3692	2.27946	2.53722	2.39529	0.130846
CP009977_ori_centered	1106000	1107000	2006	1949	1873	1385	1267	1481	2.31571	2.35421	2.42076	0.98186	0.935824	1.05248	1.44838	1.53828	1.26469	2.35545	2.51216	2.28332	2.38364	0.116993
CP009977_ori_centered	1107000	1108000	2094	1954	1907	1453	1356	1443	2.4173	2.36025	2.4647	1.03007	1.00156	1.02547	1.44116	1.441	1.32155	2.34371	2.3533	2.38599	2.361	0.0221707
CP009977_ori_centered	1108000	1109000	2169	2061	1927	1498	1427	1611	2.50388	2.4895	2.49055	1.06197	1.054	1.14486	1.44793	1.44429	1.19615	2.35472	2.35866	2.15959	2.29099	0.113815
CP009977_ori_centered	1109000	1110000	2084	2189	2062	1451	1439	1396	2.40575	2.64411	2.66503	1.02865	1.06287	0.992071	1.43625	1.5212	1.47708	2.33573	2.48426	2.66679	2.49559	0.165819
CP009977_ori_centered	1110000	1111000	2460	2084	2102	1494	1472	1492	2.83981	2.51728	2.71673	1.05913	1.08724	1.06029	1.64659	1.41576	1.40885	2.67779	2.31207	2.5436	2.51115	0.185005
CP009977_ori_centered	1111000	1112000	2168	2113	2212	1598	1501	1393	2.50272	2.55231	2.8589	1.13286	1.10866	0.989939	1.3567	1.40773	1.58794	2.20635	2.29896	2.86694	2.45742	0.357669
CP009977_ori_centered	1112000	1113000	1988	2051	1936	1322	1409	1730	2.29493	2.47742	2.50218	0.937198	1.04071	1.22943	1.50378	1.45564	1.11908	2.44555	2.3772	2.02043	2.28106	0.228286
CP009977_ori_centered	1113000	1114000	2273	1817	1868	1617	1265	1517	2.62394	2.19477	2.41429	1.14633	0.934346	1.07806	1.40569	1.43636	1.23138	2.28603	2.34572	2.22319	2.28498	0.0612726
CP009977_ori_centered	1114000	1115000	2172	2191	2106	1347	1549	1635	2.50734	2.64652	2.7219	0.954921	1.14411	1.16192	1.61247	1.41446	1.28807	2.62231	2.30995	2.32555	2.41927	0.176012
CP009977_ori_centered	1115000	1116000	1911	1896	1942	1308	1418	1440	2.20604	2.29019	2.50993	0.927273	1.04735	1.02334	1.46101	1.33709	1.34861	2.37599	2.1836	2.43485	2.33148	0.131403
CP009977_ori_centered	1116000	1117000	2072	1806	1846	1408	1216	1428	2.3919	2.18148	2.38586	0.998166	0.898154	1.01481	1.47159	1.4852	1.29272	2.3932	2.42547	2.33393	2.3842	0.0464274
CP009977_ori_centered	1117000	1118000	2002	1945	2014	1332	1406	1358	2.31109	2.34938	2.60299	0.944287	1.03849	0.965066	1.503	1.38336	1.48306	2.44429	2.25915	2.67759	2.46034	0.209681
CP009977_ori_centered	1118000	1119000	2338	1950	1856	1510	1314	1271	2.69897	2.35542	2.39878	1.07048	0.970538	0.903239	1.54834	1.48402	1.46027	2.51802	2.42354	2.63644	2.526	0.10667
CP009977_ori_centered	1119000	1120000	2110	2132	2223	1447	1543	1499	2.43577	2.57526	2.87311	1.02581	1.13968	1.06527	1.45819	1.38172	1.48299	2.37141	2.25649	2.67746	2.43512	0.217597
CP009977_ori_centered	1120000	1121000	1973	2066	2131	1372	1465	1376	2.27762	2.49554	2.75421	0.972644	1.08207	0.977858	1.43805	1.41024	1.54869	2.33865	2.30306	2.79608	2.47926	0.27495
CP009977_ori_centered	1121000	1122000	1995	1917	1941	1385	1351	1591	2.30301	2.31556	2.50864	0.98186	0.997867	1.13065	1.44043	1.41895	1.21999	2.34253	2.31728	2.20262	2.28748	0.074563
CP009977_ori_centered	1122000	1123000	2016	1894	1963	1418	1289	1502	2.32726	2.28778	2.53708	1.00525	0.952073	1.0674	1.42172	1.46936	1.30692	2.3121	2.3996	2.35958	2.35709	0.0438031
CP009977_ori_centered	1123000	1124000	1969	1857	1838	1423	1330	1562	2.273	2.24308	2.37552	1.0088	0.982356	1.11004	1.3837	1.39624	1.1767	2.25026	2.28019	2.12446	2.21831	0.082637
CP009977_ori_centered	1124000	1125000	2160	1859	1927	1491	1324	1405	2.49349	2.2455	2.49055	1.05701	0.977925	0.998467	1.44869	1.40408	1.37153	2.35596	2.29299	2.47623	2.37506	0.0930965
CP009977_ori_centered	1125000	1126000	2347	2037	1950	1502	1405	1488	2.70936	2.46051	2.52027	1.0648	1.03775	1.05745	1.56258	1.44982	1.31048	2.54118	2.3677	2.36601	2.42496	0.10065
CP009977_ori_centered	1126000	1127000	2334	2166	2219	1641	1354	1517	2.69435	2.61633	2.86794	1.16334	1.00008	1.07806	1.4223	1.5997	1.46276	2.31305	2.61247	2.64093	2.52215	0.181646
CP009977_ori_centered	1127000	1128000	2051	2145	2146	1418	1482	1453	2.36766	2.59096	2.77359	1.00525	1.09463	1.03258	1.4464	1.44737	1.47694	2.35224	2.36369	2.66655	2.46083	0.178251
CP009977_ori_centered	1128000	1129000	2070	1997	1897	1332	1258	1392	2.38959	2.41219	2.45177	0.944287	0.929176	0.989228	1.55405	1.58744	1.36279	2.52731	2.59244	2.46044	2.52673	0.0660026
CP009977_ori_centered	1129000	1130000	2122	1832	1909	1432	1357	1425	2.44962	2.21289	2.46728	1.01518	1.0023	1.01268	1.48184	1.35004	1.33965	2.40988	2.20474	2.41867	2.34443	0.121053
CP009977_ori_centered	1130000	1131000	2330	2050	2094	1517	1453	1338	2.68974	2.47621	2.70639	1.07544	1.07321	0.950853	1.53593	1.41087	1.56502	2.49783	2.30409	2.82557	2.5425	0.263591
CP009977_ori_centered	1131000	1132000	2260	2116	2020	1568	1323	1322	2.60893	2.55593	2.61075	1.11159	0.977186	0.939482	1.44133	1.5994	1.52799	2.34398	2.61197	2.7587	2.57155	0.210292
CP009977_ori_centered	1132000	1133000	2385	2178	2071	1482	1374	1359	2.75323	2.63082	2.67666	1.05063	1.01486	0.965777	1.60931	1.58515	1.52391	2.61717	2.58871	2.75135	2.65241	0.0868576
CP009977_ori_centered	1133000	1134000	2273	2363	2245	1524	1497	1392	2.62394	2.85428	2.90155	1.0804	1.1057	0.989228	1.49147	1.57849	1.61279	2.42553	2.57783	2.9118	2.63839	0.248729
CP009977_ori_centered	1134000	1135000	2287	2158	2223	1635	1482	1292	2.6401	2.60666	2.87311	1.15909	1.09463	0.918163	1.39878	1.45614	1.72059	2.27479	2.37802	3.10643	2.58641	0.453299
CP009977_ori_centered	1135000	1136000	2188	2154	2088	1500	1470	1605	2.52581	2.60183	2.69863	1.06339	1.08576	1.1406	1.45867	1.46531	1.30093	2.37218	2.39299	2.34877	2.37131	0.022121
CP009977_ori_centered	1136000	1137000	2260	2080	2102	1490	1445	1460	2.60893	2.51245	2.71673	1.0563	1.0673	1.03755	1.51678	1.43945	1.43973	2.46669	2.35075	2.59935	2.47226	0.124392
CP009977_ori_centered	1137000	1138000	2192	2045	2134	1461	1475	1315	2.53043	2.47017	2.75808	1.03574	1.08946	0.934508	1.50034	1.38644	1.62281	2.43996	2.26419	2.9299	2.54468	0.344992
CP009977_ori_centered	1138000	1139000	2110	2153	2139	1439	1272	1186	2.43577	2.60062	2.76455	1.02014	0.939517	0.842834	1.4663	1.69261	1.80354	2.38459	2.76419	3.2562	2.80166	0.43701
CP009977_ori_centered	1139000	1140000	2315	2193	2084	1484	1342	1202	2.67242	2.64894	2.69346	1.05204	0.99122	0.854204	1.55997	1.63413	1.73378	2.53693	2.66869	3.13024	2.77862	0.311557
CP009977_ori_centered	1140000	1141000	2084	2145	1981	1419	1448	1321	2.40575	2.59096	2.56034	1.00596	1.06951	0.938772	1.46864	1.48135	1.49962	2.3884	2.41919	2.70749	2.50503	0.17601
CP009977_ori_centered	1141000	1142000	2192	2019	2107	1463	1357	1239	2.53043	2.43876	2.72319	1.03716	1.0023	0.880498	1.49829	1.48784	1.70056	2.43662	2.42979	3.07028	2.64556	0.367832
CP009977_ori_centered	1142000	1143000	2231	2256	2230	1571	1443	1430	2.57545	2.72504	2.88216	1.11372	1.06582	1.01623	1.42011	1.56341	1.55944	2.30949	2.5532	2.81549	2.55939	0.253057
CP009977_ori_centered	1143000	1144000	2233	2221	2165	1480	1433	1409	2.57776	2.68276	2.79815	1.04921	1.05843	1.00131	1.50878	1.5499	1.53655	2.45369	2.53113	2.77416	2.58633	0.167216
CP009977_ori_centered	1144000	1145000	2265	2124	2056	1545	1426	1328	2.6147	2.56559	2.65727	1.09529	1.05326	0.943746	1.46602	1.48948	1.54819	2.38414	2.43247	2.79518	2.53726	0.224667
CP009977_ori_centered	1145000	1146000	2324	2207	2211	1415	1469	1420	2.68281	2.66585	2.8576	1.00313	1.08502	1.00913	1.6424	1.50238	1.55704	2.67099	2.45353	2.81116	2.64523	0.180198
CP009977_ori_centered	1146000	1147000	2444	2154	2172	1603	1428	1509	2.82134	2.60183	2.8072	1.13641	1.05474	1.07237	1.52464	1.5084	1.43936	2.47948	2.46337	2.5987	2.51385	0.0739219
CP009977_ori_centered	1147000	1148000	2235	2241	2097	1511	1426	1437	2.58007	2.70692	2.71026	1.07118	1.05326	1.02121	1.47915	1.57153	1.45929	2.4055	2.56646	2.63467	2.53554	0.117672
CP009977_ori_centered	1148000	1149000	2215	2182	2217	1451	1407	1356	2.55698	2.63565	2.86536	1.02865	1.03923	0.963645	1.52653	1.55082	1.63496	2.48255	2.53263	2.95183	2.65567	0.257698
CP009977_ori_centered	1149000	1150000	2416	2245	2123	1543	1383	1342	2.78901	2.71175	2.74387	1.09387	1.0215	0.953696	1.56578	1.62328	1.58197	2.54638	2.65098	2.85616	2.6845	0.157588
CP009977_ori_centered	1150000	1151000	2169	2147	2166	1386	1448	1410	2.50388	2.59338	2.79944	0.982569	1.06951	1.00202	1.56494	1.48273	1.53617	2.545	2.42145	2.77347	2.57998	0.1786
CP009977_ori_centered	1151000	1152000	2198	1980	1962	1495	1291	1314	2.53736	2.39166	2.53578	1.05984	0.95355	0.933797	1.47023	1.53369	1.49315	2.391	2.50467	2.69581	2.53049	0.154037
CP009977_ori_centered	1152000	1153000	2184	2128	2104	1562	1421	1566	2.52119	2.57043	2.71931	1.10734	1.04957	1.11288	1.39821	1.49754	1.34355	2.27386	2.44562	2.42571	2.38173	0.0939473
CP009977_ori_centered	1153000	1154000	2234	2029	2078	1460	1451	1558	2.57891	2.45084	2.68571	1.03503	1.07173	1.1072	1.53014	1.39835	1.33376	2.48841	2.28363	2.40804	2.39336	0.103176
CP009977_ori_centered	1154000	1155000	2253	2062	2071	1508	1342	1435	2.60085	2.4907	2.67666	1.06906	0.99122	1.01979	1.49403	1.53651	1.44321	2.4297	2.50927	2.60563	2.51487	0.088101
CP009977_ori_centered	1155000	1156000	2143	2063	2156	1397	1345	1523	2.47386	2.49191	2.78652	0.990367	0.993435	1.08232	1.534	1.53383	1.41563	2.4947	2.50489	2.55584	2.51848	0.0327573
CP009977_ori_centered	1156000	1157000	2066	2042	2050	1334	1285	1494	2.38498	2.46655	2.64952	0.945705	0.949119	1.06171	1.54873	1.58911	1.37216	2.51864	2.59516	2.47735	2.53039	0.0597748
CP009977_ori_centered	1157000	1158000	2092	1913	1998	1399	1282	1537	2.41499	2.31073	2.58231	0.991785	0.946903	1.09227	1.49535	1.4922	1.29993	2.43185	2.43691	2.34696	2.40524	0.0505304
CP009977_ori_centered	1158000	1159000	2251	1953	2195	1484	1395	1251	2.59854	2.35904	2.83692	1.05204	1.03037	0.889026	1.51685	1.4	1.7546	2.4668	2.28633	3.16783	2.64032	0.465663
CP009977_ori_centered	1159000	1160000	2264	2230	2017	1406	1352	1427	2.61355	2.69363	2.60687	0.996748	0.998606	1.0141	1.61024	1.64941	1.41345	2.61869	2.69364	2.55192	2.62142	0.0709012
CP009977_ori_centered	1160000	1161000	2123	2127	2128	1467	1312	1316	2.45078	2.56922	2.75033	1.03999	0.969061	0.935219	1.44717	1.62119	1.61702	2.35349	2.64756	2.91945	2.64016	0.283052
CP009977_ori_centered	1161000	1162000	2431	1963	1992	1457	1398	1576	2.80633	2.37112	2.57456	1.0329	1.03258	1.11999	1.6685	1.40415	1.26396	2.71342	2.29311	2.28201	2.42952	0.245934
CP009977_ori_centered	1162000	1163000	2212	2206	2202	1413	1409	1505	2.55352	2.66464	2.84597	1.00171	1.04071	1.06953	1.56546	1.56565	1.46312	2.54586	2.55686	2.64159	2.58144	0.0523845
CP009977_ori_centered	1163000	1164000	2385	2119	2170	1452	1293	1359	2.75323	2.55955	2.80461	1.02936	0.955028	0.965777	1.64256	1.63882	1.59676	2.67125	2.67636	2.88287	2.74349	0.120733
CP009977_ori_centered	1164000	1165000	2436	2203	2237	1623	1462	1365	2.8121	2.66102	2.89121	1.15058	1.07985	0.970041	1.50092	1.50684	1.63883	2.44091	2.46081	2.95882	2.62018	0.293438
CP009977_ori_centered	1165000	1166000	2220	2315	2185	1546	1411	1370	2.56275	2.7963	2.824	1.096	1.04218	0.973594	1.43596	1.64068	1.59489	2.33526	2.67939	2.87949	2.63138	0.275272
CP009977_ori_centered	1166000	1167000	2283	2256	2200	1434	1360	1350	2.63548	2.72504	2.84339	1.0166	1.00451	0.959381	1.59205	1.65882	1.62963	2.5891	2.70902	2.94221	2.74678	0.179558
CP009977_ori_centered	1167000	1168000	2271	2231	2188	1485	1365	1346	2.62163	2.69484	2.82788	1.05275	1.00821	0.956538	1.52929	1.63443	1.62556	2.48704	2.66918	2.93486	2.69703	0.225203
CP009977_ori_centered	1168000	1169000	2204	2105	2280	1438	1383	1405	2.54428	2.54264	2.94678	1.01943	1.0215	0.998467	1.53268	1.52205	1.62278	2.49256	2.48566	2.92984	2.63602	0.254478
CP009977_ori_centered	1169000	1170000	2267	2019	2196	1400	1305	1383	2.61701	2.43876	2.83822	0.992494	0.963891	0.982832	1.61929	1.54713	1.58785	2.63339	2.52661	2.86678	2.67559	0.173971
CP009977_ori_centered	1170000	1171000	2326	2177	2198	1451	1483	1318	2.68512	2.62961	2.8408	1.02865	1.09536	0.93664	1.60303	1.46797	1.66768	2.60696	2.39734	3.01091	2.67173	0.311871
CP009977_ori_centered	1171000	1172000	2508	2266	2191	1619	1381	1269	2.89522	2.73712	2.83175	1.14775	1.02003	0.901818	1.5491	1.64084	1.72656	2.51926	2.67965	3.11721	2.77204	0.309495
CP009977_ori_centered	1172000	1173000	2238	2475	2387	1475	1515	1436	2.58353	2.98957	3.08507	1.04566	1.119	1.0205	1.51729	1.63366	1.66226	2.46752	2.66793	3.00112	2.71219	0.269539
CP009977_ori_centered	1173000	1174000	2484	2112	2183	1732	1355	1452	2.86751	2.5511	2.82141	1.22786	1.00082	1.03187	1.43418	1.55867	1.50344	2.33236	2.54546	2.71439	2.53074	0.191438
CP009977_ori_centered	1174000	1175000	2206	2433	2372	1403	1611	1433	2.54659	2.93884	3.06569	0.994621	1.18991	1.01836	1.57234	1.51024	1.65527	2.55705	2.46637	2.9885	2.67064	0.278983
CP009977_ori_centered	1175000	1176000	2189	2067	2053	1450	1328	1312	2.52697	2.49674	2.6534	1.02794	0.980879	0.932376	1.50966	1.55648	1.56479	2.4551	2.54187	2.82514	2.60737	0.193518
CP009977_ori_centered	1176000	1177000	2364	2172	2172	1428	1333	1355	2.72898	2.62357	2.8072	1.01234	0.984572	0.962934	1.65546	1.62941	1.60295	2.69223	2.66098	2.89405	2.74908	0.12651
CP009977_ori_centered	1177000	1178000	2337	2151	2175	1441	1433	1335	2.69782	2.59821	2.81107	1.02156	1.05843	0.948721	1.62179	1.50105	1.62921	2.63747	2.45135	2.94146	2.67676	0.247404
CP009977_ori_centered	1178000	1179000	2222	2227	2239	1339	1494	1413	2.56506	2.69001	2.89379	0.94925	1.10349	1.00415	1.65945	1.49063	1.58457	2.69871	2.43434	2.86086	2.66464	0.215292
CP009977_ori_centered	1179000	1180000	2234	2069	2116	1371	1365	1434	2.57891	2.49916	2.73482	0.971935	1.00821	1.01908	1.62947	1.51575	1.47559	2.64995	2.47537	2.66411	2.59647	0.105121
CP009977_ori_centered	1180000	1181000	2295	2153	2162	1513	1340	1430	2.64933	2.60062	2.79427	1.0726	0.989742	1.01623	1.51685	1.60672	1.51189	2.46681	2.62392	2.72963	2.60679	0.132247
CP009977_ori_centered	1181000	1182000	2273	2247	2214	1424	1440	1476	2.62394	2.71417	2.86148	1.00951	1.0636	1.04892	1.59621	1.56042	1.5	2.59586	2.54831	2.70817	2.61745	0.0820875
CP009977_ori_centered	1182000	1183000	2345	2128	2265	1442	1395	1455	2.70705	2.57043	2.9274	1.02227	1.03037	1.034	1.62621	1.52545	1.5567	2.64466	2.4912	2.81054	2.6488	0.15971
CP009977_ori_centered	1183000	1184000	2073	2065	2017	1398	1454	1489	2.39306	2.49433	2.60687	0.991076	1.07394	1.05816	1.48283	1.42022	1.3546	2.41148	2.31936	2.44566	2.39217	0.0653304
CP009977_ori_centered	1184000	1185000	2093	2097	2144	1245	1278	1323	2.41614	2.53298	2.77101	0.882611	0.943948	0.940193	1.68112	1.64085	1.62056	2.73396	2.67966	2.92583	2.77982	0.129337
CP009977_ori_centered	1185000	1186000	2312	1962	1920	1398	1250	1411	2.66896	2.36991	2.4815	0.991076	0.923267	1.00273	1.65379	1.5696	1.36074	2.68951	2.56331	2.45674	2.56985	0.116522
CP009977_ori_centered	1186000	1187000	2290	2164	2219	1472	1331	1654	2.64356	2.61391	2.86794	1.04354	0.983095	1.17542	1.55571	1.62585	1.3416	2.53	2.65516	2.42218	2.53578	0.116598
CP009977_ori_centered	1187000	1188000	2358	2292	2250	1491	1340	1258	2.72206	2.76852	2.90801	1.05701	0.989742	0.894001	1.58149	1.71045	1.78855	2.57193	2.79333	3.22914	2.8648	0.334385
CP009977_ori_centered	1188000	1189000	2650	2325	2119	1730	1301	1370	3.05914	2.80838	2.7387	1.22644	0.960936	0.973594	1.53179	1.78709	1.54672	2.4911	2.91848	2.79251	2.73403	0.219609
CP009977_ori_centered	1189000	1190000	2302	2393	2327	1533	1488	1374	2.65741	2.89052	3.00753	1.08678	1.09906	0.976436	1.50163	1.6082	1.6936	2.44205	2.62634	3.0577	2.7087	0.315976
CP009977_ori_centered	1190000	1191000	2509	2382	2232	1529	1380	1353	2.89637	2.87723	2.88474	1.08395	1.01929	0.961513	1.64094	1.72609	1.64967	2.66861	2.81887	2.97839	2.82195	0.154911
CP009977_ori_centered	1191000	1192000	2516	2285	2272	1614	1369	1194	2.90445	2.76007	2.93644	1.1442	1.01116	0.848519	1.55886	1.6691	1.90285	2.53512	2.7258	3.43549	2.89881	0.47446
CP009977_ori_centered	1192000	1193000	2436	2468	2414	1544	1390	1235	2.8121	2.98111	3.11997	1.09458	1.02667	0.877656	1.57772	1.77554	1.95466	2.5658	2.89963	3.52903	2.99815	0.489116
CP009977_ori_centered	1193000	1194000	2351	2305	2279	1423	1462	1362	2.71398	2.78423	2.94549	1.0088	1.07985	0.967909	1.65214	1.57661	1.67327	2.68683	2.57475	3.02101	2.76086	0.232158
CP009977_ori_centered	1194000	1195000	2269	2171	2291	1557	1389	1376	2.61932	2.62237	2.961	1.1038	1.02593	0.977858	1.45729	1.56299	1.66497	2.36994	2.55252	3.00602	2.64283	0.327512
CP009977_ori_centered	1195000	1196000	2125	2168	2238	1390	1349	1458	2.45309	2.61874	2.8925	0.985405	0.99639	1.03613	1.52878	1.60712	1.53498	2.4862	2.62458	2.77132	2.62737	0.142582
CP009977_ori_centered	1196000	1197000	2296	1994	2049	1313	1285	1545	2.65049	2.40857	2.64823	0.930818	0.949119	1.09796	1.74867	1.55175	1.32621	2.8438	2.53416	2.39441	2.59079	0.229987
CP009977_ori_centered	1197000	1198000	2371	2107	2157	1498	1284	1327	2.73707	2.54506	2.78781	1.06197	0.94838	0.943036	1.58278	1.64097	1.62547	2.57402	2.67985	2.9347	2.72953	0.185401
CP009977_ori_centered	1198000	1199000	2244	2239	2210	1334	1352	1244	2.59046	2.7045	2.85631	0.945705	0.998606	0.884052	1.68216	1.65607	1.77653	2.73564	2.70451	3.20743	2.88253	0.281801
CP009977_ori_centered	1199000	1200000	2164	2254	2214	1286	1326	1251	2.49811	2.72262	2.86148	0.911677	0.979402	0.889026	1.68274	1.69985	1.76978	2.73658	2.77602	3.19525	2.90262	0.254196
CP009977_ori_centered	1200000	1201000	2286	2202	2139	1486	1292	1375	2.63894	2.65981	2.76455	1.05346	0.954289	0.977147	1.53836	1.70433	1.55564	2.50178	2.78334	2.80862	2.69791	0.170325
CP009977_ori_centered	1201000	1202000	2527	2281	2315	1462	1466	1354	2.91715	2.75524	2.99202	1.03645	1.08281	0.962223	1.72845	1.55593	1.70975	2.81093	2.54099	3.08686	2.81293	0.272941
CP009977_ori_centered	1202000	1203000	2512	2400	2379	1543	1398	1430	2.89984	2.89898	3.07473	1.09387	1.03258	1.01623	1.628	1.71674	1.66364	2.64756	2.8036	3.00361	2.81826	0.178476
CP009977_ori_centered	1203000	1204000	2305	2307	2351	1531	1420	1365	2.66088	2.78664	3.03855	1.08536	1.04883	0.970041	1.50555	1.62465	1.72234	2.44843	2.65321	3.1096	2.73708	0.338471
CP009977_ori_centered	1204000	1205000	2375	2245	2225	1543	1326	1485	2.74168	2.71175	2.8757	1.09387	0.979402	1.05532	1.53921	1.69306	1.49832	2.50317	2.76493	2.70513	2.65774	0.137166
CP009977_ori_centered	1205000	1206000	2366	2333	2361	1504	1360	1214	2.73129	2.81805	3.05147	1.06622	1.00451	0.862732	1.57314	1.71544	1.94481	2.55834	2.80148	3.51125	2.95703	0.495131
CP009977_ori_centered	1206000	1207000	2335	2143	2182	1395	1494	1555	2.69551	2.58854	2.82012	0.98895	1.10349	1.10506	1.67384	1.4344	1.40322	2.7221	2.34252	2.53343	2.53269	0.189794
CP009977_ori_centered	1207000	1208000	2360	2085	2186	1441	1301	1366	2.72437	2.51849	2.82529	1.02156	0.960936	0.970751	1.63775	1.60261	1.60029	2.66342	2.61722	2.88924	2.7233	0.14556
CP009977_ori_centered	1208000	1209000	2562	2285	2278	1615	1446	1438	2.95755	2.76007	2.9442	1.14491	1.06804	1.02192	1.58638	1.58022	1.58414	2.57988	2.58065	2.86009	2.67354	0.161558
CP009977_ori_centered	1209000	1210000	2589	2517	2407	1518	1429	1410	2.98872	3.0403	3.11092	1.07615	1.05548	1.00202	1.70553	1.76137	1.70709	2.77366	2.87649	3.08207	2.91074	0.157031
CP009977_ori_centered	1210000	1211000	2382	2409	2317	1437	1419	1352	2.74976	2.90985	2.9946	1.01872	1.04809	0.960802	1.65762	1.69767	1.71376	2.69573	2.77247	3.0941	2.8541	0.211357
CP009977_ori_centered	1211000	1212000	2593	2215	2142	1511	1314	1381	2.99334	2.67551	2.76842	1.07118	0.970538	0.981411	1.71608	1.68569	1.55105	2.79081	2.7529	2.80034	2.78135	0.025096
CP009977_ori_centered	1212000	1213000	2428	2317	2436	1491	1476	1476	2.80287	2.79872	3.1484	1.05701	1.09019	1.04892	1.62844	1.56978	1.65041	2.64828	2.56361	2.97972	2.73053	0.219916
CP009977_ori_centered	1213000	1214000	2664	2213	2366	1477	1386	1341	3.0753	2.6731	3.05793	1.04708	1.02372	0.952985	1.80366	1.59668	1.76435	2.93323	2.60753	3.18545	2.90874	0.289736
CP009977_ori_centered	1214000	1215000	2326	2374	2294	1447	1393	1583	2.68512	2.86757	2.96488	1.02581	1.02889	1.12496	1.60746	1.70424	1.44915	2.61417	2.78318	2.61636	2.67124	0.096953
CP009977_ori_centered	1215000	1216000	2318	2333	2290	1473	1398	1391	2.67588	2.81805	2.95971	1.04425	1.03258	0.988517	1.57366	1.66881	1.6463	2.55919	2.72533	2.9723	2.75228	0.20787
CP009977_ori_centered	1216000	1217000	2344	2148	2216	1401	1291	1353	2.7059	2.59458	2.86407	0.993203	0.95355	0.961513	1.67309	1.66383	1.63784	2.72089	2.71719	2.95704	2.79837	0.13742
CP009977_ori_centered	1217000	1218000	2592	2300	2248	1476	1347	1240	2.99219	2.77819	2.90542	1.04637	0.994913	0.881209	1.7561	1.7075	1.8129	2.85589	2.78851	3.2731	2.9725	0.262501
CP009977_ori_centered	1218000	1219000	2547	2537	2468	1462	1539	1517	2.94024	3.06446	3.18976	1.03645	1.13673	1.07806	1.74213	1.64847	1.6269	2.83318	2.69211	2.93727	2.82086	0.123043
CP009977_ori_centered	1219000	1220000	2449	2434	2270	1446	1307	1258	2.82711	2.94005	2.93386	1.0251	0.965368	0.894001	1.69364	1.86228	1.80445	2.75431	3.04128	3.25784	3.01781	0.252586
CP009977_ori_centered	1220000	1221000	2366	2212	2314	1353	1377	1449	2.73129	2.67189	2.99073	0.959175	1.01707	1.02974	1.74871	1.60639	1.59696	2.84387	2.62339	2.88323	2.7835	0.140046
CP009977_ori_centered	1221000	1222000	2478	2247	2292	1428	1500	1527	2.86059	2.71417	2.96229	1.01234	1.10792	1.08517	1.73529	1.498	1.50098	2.82205	2.44638	2.70994	2.65946	0.192859
CP009977_ori_centered	1222000	1223000	2339	2216	2331	1448	1354	1488	2.70013	2.67672	3.0127	1.02652	1.00008	1.05745	1.61533	1.63663	1.56653	2.62696	2.67278	2.82829	2.70934	0.105528
CP009977_ori_centered	1223000	1224000	2338	2212	2282	1502	1445	1603	2.69897	2.67189	2.94937	1.0648	1.0673	1.13918	1.55659	1.5308	1.42358	2.53143	2.49994	2.5702	2.53386	0.0351945
CP009977_ori_centered	1224000	1225000	2403	2103	2172	1546	1358	1611	2.77401	2.54023	2.8072	1.096	1.00304	1.14486	1.55433	1.5486	1.34823	2.52776	2.52901	2.43416	2.49698	0.0544065
CP009977_ori_centered	1225000	1226000	2248	2237	2353	1510	1376	1686	2.59508	2.70209	3.04113	1.07048	1.01633	1.19816	1.48874	1.62573	1.39561	2.42109	2.65497	2.5197	2.53192	0.117415
CP009977_ori_centered	1226000	1227000	2082	2130	2170	1323	1360	1967	2.40345	2.57284	2.80461	0.937907	1.00451	1.39785	1.5737	1.56618	1.1032	2.55925	2.55772	1.99177	2.36958	0.327191
CP009977_ori_centered	1227000	1228000	2261	1927	2036	1365	1349	2062	2.61008	2.32764	2.63142	0.967682	0.99639	1.46537	1.65641	1.42847	0.987391	2.69377	2.33282	1.78268	2.26976	0.458805
CP009977_ori_centered	1228000	1229000	2619	2019	2023	1449	1276	1712	3.02336	2.43876	2.61462	1.02723	0.942471	1.21664	1.80745	1.58229	1.18166	2.9394	2.58403	2.13342	2.55229	0.403927
CP009977_ori_centered	1229000	1230000	2583	2216	2307	1613	1408	1312	2.9818	2.67672	2.98168	1.1435	1.03997	0.932376	1.60136	1.57386	1.75838	2.60425	2.57027	3.17467	2.78306	0.339567
CP009977_ori_centered	1230000	1231000	2494	2507	2448	1500	1568	1637	2.87906	3.02822	3.16391	1.06339	1.15815	1.16334	1.66267	1.59885	1.49542	2.70394	2.61108	2.6999	2.67164	0.0524866
CP009977_ori_centered	1231000	1232000	2342	2383	2392	1537	1354	1427	2.70359	2.87844	3.09154	1.08962	1.00008	1.0141	1.52375	1.75997	1.67624	2.47802	2.8742	3.02637	2.79286	0.283078
CP009977_ori_centered	1232000	1233000	2374	2327	2396	1466	1284	1354	2.74053	2.8108	3.09671	1.03928	0.94838	0.962223	1.61937	1.81231	1.76957	2.63353	2.95967	3.19487	2.92936	0.281892
CP009977_ori_centered	1233000	1234000	2325	2268	2312	1409	1315	1653	2.68396	2.73953	2.98814	0.998874	0.971277	1.17471	1.65011	1.72471	1.39867	2.68352	2.81662	2.52522	2.67512	0.145882
CP009977_ori_centered	1234000	1235000	2591	2204	2307	1531	1240	1317	2.99103	2.66223	2.98168	1.08536	0.915881	0.935929	1.69236	1.77742	1.75171	2.75223	2.9027	3.16262	2.93918	0.207613
CP009977_ori_centered	1235000	1236000	2401	2351	2440	1459	1494	1382	2.7717	2.83979	3.15357	1.03432	1.10349	0.982122	1.64565	1.57363	1.76556	2.67626	2.56989	3.18762	2.81126	0.330252
CP009977_ori_centered	1236000	1237000	2285	2268	2396	1483	1290	1344	2.63779	2.73953	3.09671	1.05133	0.952812	0.955117	1.5408	1.75814	1.78274	2.50575	2.87121	3.21864	2.8652	0.356484
CP009977_ori_centered	1237000	1238000	2407	2248	2291	1385	1352	1482	2.77862	2.71537	2.961	0.98186	0.998606	1.05319	1.73791	1.66272	1.54588	2.8263	2.71538	2.79101	2.77757	0.056668
CP009977_ori_centered	1238000	1239000	2380	2477	2370	1382	1287	1253	2.74746	2.99199	3.0631	0.979733	0.950596	0.890447	1.72214	1.92463	1.89146	2.80066	3.14311	3.41493	3.11957	0.30781
CP009977_ori_centered	1239000	1240000	2493	2472	2257	1459	1271	1216	2.8779	2.98595	2.91706	1.03432	0.938778	0.864153	1.7087	1.94493	1.85609	2.77881	3.17625	3.35106	3.10204	0.293255
CP009977_ori_centered	1240000	1241000	2485	2267	2313	1382	1303	1350	2.86867	2.73832	2.98943	0.979733	0.962414	0.959381	1.79812	1.73983	1.71333	2.92422	2.84131	3.09333	2.95296	0.128444
CP009977_ori_centered	1241000	1242000	2440	2316	2314	1500	1350	1352	2.81672	2.79751	2.99073	1.06339	0.997128	0.960802	1.62667	1.71556	1.71154	2.6454	2.80167	3.09009	2.84572	0.225597
CP009977_ori_centered	1242000	1243000	2457	2314	2343	1449	1372	1283	2.83634	2.7951	3.02821	1.02723	1.01338	0.911767	1.69565	1.68659	1.82619	2.75759	2.75436	3.29709	2.93634	0.312417
CP009977_ori_centered	1243000	1244000	2418	2467	2312	1366	1358	1403	2.79132	2.97991	2.98814	0.968391	1.00304	0.997045	1.77013	1.81664	1.6479	2.87871	2.96675	2.97519	2.94022	0.0534347
CP009977_ori_centered	1244000	1245000	2436	2260	2312	1377	1387	1508	2.8121	2.72987	2.98814	0.976189	1.02446	1.07166	1.76906	1.62942	1.53316	2.87697	2.66099	2.76803	2.76867	0.107991
CP009977_ori_centered	1245000	1246000	2366	2383	2305	1352	1336	1362	2.73129	2.87844	2.97909	0.958466	0.986788	0.967909	1.75	1.78368	1.69236	2.84597	2.91292	3.05547	2.93812	0.107001
CP009977_ori_centered	1246000	1247000	2495	2262	2423	1307	1367	1354	2.88021	2.73229	3.1316	0.926564	1.00968	0.962223	1.90895	1.65472	1.78951	3.10447	2.70231	3.23087	3.01255	0.276007
CP009977_ori_centered	1247000	1248000	2326	2322	2426	1297	1269	1347	2.68512	2.80476	3.13548	0.919475	0.937301	0.957249	1.79337	1.82979	1.80104	2.9165	2.98822	3.25168	3.05213	0.176496
CP009977_ori_centered	1248000	1249000	2597	2138	2233	1500	1395	1490	2.99796	2.5825	2.88604	1.06339	1.03037	1.05887	1.73133	1.53262	1.49866	2.81561	2.50291	2.70575	2.67476	0.158638
CP009977_ori_centered	1249000	1250000	2343	2515	2515	1409	1420	1446	2.70474	3.03789	3.25051	0.998874	1.04883	1.0276	1.66288	1.77113	1.73928	2.70429	2.89242	3.14018	2.9123	0.218623
CP009977_ori_centered	1250000	1251000	2475	2342	2337	1350	1440	1306	2.85712	2.82892	3.02045	0.957048	1.0636	0.928112	1.83333	1.62639	1.78943	2.98149	2.65605	3.23073	2.95609	0.28818
CP009977_ori_centered	1251000	1252000	2327	2288	2441	1443	1336	1425	2.68627	2.76369	3.15487	1.02298	0.986788	1.01268	1.61261	1.71257	1.71298	2.62254	2.7968	3.0927	2.83735	0.237688
CP009977_ori_centered	1252000	1253000	2401	2236	2426	1532	1443	1659	2.7717	2.70088	3.13548	1.08607	1.06582	1.17897	1.56723	1.54955	1.46233	2.54874	2.53056	2.64015	2.57315	0.0587326
CP009977_ori_centered	1253000	1254000	2508	2390	2410	1460	1435	1375	2.89522	2.8869	3.1148	1.03503	1.05991	0.977147	1.71781	1.66551	1.75273	2.79362	2.71993	3.16446	2.89267	0.238242
CP009977_ori_centered	1254000	1255000	2474	2388	2388	1391	1320	1648	2.85597	2.88448	3.08637	0.986114	0.97497	1.17116	1.77858	1.80909	1.44903	2.89244	2.95442	2.61615	2.821	0.180097
CP009977_ori_centered	1255000	1256000	2394	2386	2353	1397	1363	1433	2.76362	2.88207	3.04113	0.990367	1.00673	1.01836	1.71367	1.75055	1.64201	2.78689	2.85882	2.96456	2.87009	0.0893708
CP009977_ori_centered	1256000	1257000	2365	2347	2291	1346	1291	1418	2.73014	2.83496	2.961	0.954212	0.95355	1.00771	1.75706	1.81797	1.61566	2.85745	2.96892	2.91698	2.91445	0.0557795
CP009977_ori_centered	1257000	1258000	2496	2283	2380	1410	1322	1262	2.88136	2.75765	3.07603	0.999583	0.976447	0.896843	1.77021	1.72693	1.8859	2.87884	2.82024	3.40489	3.03466	0.321964
CP009977_ori_centered	1258000	1259000	2511	2424	2393	1538	1379	1383	2.89868	2.92797	3.09283	1.09033	1.01855	0.982832	1.63264	1.7578	1.7303	2.65511	2.87065	3.12396	2.88324	0.234678
CP009977_ori_centered	1259000	1260000	2748	2510	2431	1471	1412	1363	3.17227	3.03185	3.14194	1.04283	1.04292	0.968619	1.86812	1.77762	1.78357	3.03806	2.90302	3.22013	3.05374	0.159135
CP009977_ori_centered	1260000	1261000	2554	2495	2533	1477	1490	1548	2.94832	3.01373	3.27377	1.04708	1.10053	1.10009	1.72918	1.6745	1.6363	2.81211	2.73461	2.95426	2.83366	0.111399
CP009977_ori_centered	1261000	1262000	2673	2380	2317	1453	1305	1438	3.08569	2.87482	2.9946	1.03007	0.963891	1.02192	1.83964	1.82375	1.61127	2.99175	2.97837	2.90906	2.95972	0.0443881
CP009977_ori_centered	1262000	1263000	2579	2558	2614	1550	1501	1592	2.97718	3.08983	3.37846	1.09883	1.10866	1.13136	1.66387	1.7042	1.64196	2.7059	2.78312	2.96447	2.81783	0.132735
CP009977_ori_centered	1263000	1264000	2571	2488	2460	1553	1499	1283	2.96794	3.00527	3.17942	1.10096	1.10718	0.911767	1.65551	1.65977	1.91738	2.6923	2.71057	3.46173	2.95487	0.439054
CP009977_ori_centered	1264000	1265000	2721	2455	2489	1501	1299	1579	3.1411	2.96541	3.2169	1.0641	0.959459	1.12212	1.81279	1.88992	1.57631	2.94809	3.08641	2.84595	2.96015	0.120683
CP009977_ori_centered	1265000	1266000	2679	2582	2595	1579	1478	1393	3.09262	3.11882	3.3539	1.11939	1.09167	0.989939	1.69664	1.74696	1.86289	2.7592	2.85295	3.36334	2.99183	0.325137
CP009977_ori_centered	1266000	1267000	2566	2465	2531	1468	1489	1426	2.96217	2.97749	3.27119	1.0407	1.0998	1.01339	1.74796	1.65547	1.77489	2.84265	2.70355	3.20448	2.91689	0.258588
CP009977_ori_centered	1267000	1268000	2558	2299	2379	1461	1400	1320	2.95294	2.77698	3.07473	1.03574	1.03406	0.938061	1.75086	1.64214	1.80227	2.84736	2.68178	3.25391	2.92768	0.294402
CP009977_ori_centered	1268000	1269000	2517	2529	2462	1377	1501	1401	2.90561	3.0548	3.18201	0.976189	1.10866	0.995624	1.82789	1.68488	1.75732	2.97263	2.75157	3.17274	2.96565	0.210675
CP009977_ori_centered	1269000	1270000	2488	2177	2494	1421	1341	1430	2.87213	2.62961	3.22337	1.00738	0.990481	1.01623	1.75088	1.62342	1.74406	2.8474	2.65119	3.1488	2.88246	0.250651
CP009977_ori_centered	1270000	1271000	2459	2520	2520	1436	1442	1445	2.83865	3.04393	3.25697	1.01802	1.06508	1.02689	1.7124	1.74757	1.74394	2.78481	2.85395	3.1486	2.92912	0.193191
CP009977_ori_centered	1271000	1272000	2512	2249	2442	1431	1331	1498	2.89984	2.71658	3.15616	1.01447	0.983095	1.06456	1.75542	1.68971	1.63017	2.85478	2.75945	2.94319	2.85247	0.0918912
CP009977_ori_centered	1272000	1273000	2636	2343	2381	1480	1412	1316	3.04298	2.83013	3.07732	1.04921	1.04292	0.935219	1.78108	1.65935	1.80927	2.89652	2.70988	3.26654	2.95764	0.283324
CP009977_ori_centered	1273000	1274000	2552	2486	2644	1454	1410	1597	2.94601	3.00286	3.41723	1.03078	1.04145	1.13491	1.75516	1.76312	1.6556	2.85436	2.87934	2.98911	2.9076	0.0716811
CP009977_ori_centered	1274000	1275000	2450	2534	2497	1363	1427	1343	2.82826	3.06084	3.22724	0.966264	1.054	0.954406	1.79751	1.77575	1.85927	2.92323	2.89998	3.35681	3.06001	0.257307
CP009977_ori_centered	1275000	1276000	2560	2343	2256	1452	1333	1379	2.95525	2.83013	2.91576	1.02936	0.984572	0.97999	1.76309	1.75769	1.63597	2.86725	2.87048	2.95365	2.89713	0.0489812
CP009977_ori_centered	1276000	1277000	2447	2444	2464	1483	1378	1544	2.8248	2.95212	3.18459	1.05133	1.01781	1.09725	1.65003	1.77358	1.59585	2.6834	2.89643	2.88123	2.82035	0.118852
CP009977_ori_centered	1277000	1278000	2504	2306	2462	1472	1370	1503	2.8906	2.78543	3.18201	1.04354	1.0119	1.06811	1.70109	1.68321	1.63806	2.76642	2.74885	2.95743	2.82423	0.115684
CP009977_ori_centered	1278000	1279000	2561	2442	2490	1567	1383	1346	2.9564	2.94971	3.2182	1.11088	1.0215	0.956538	1.63433	1.76573	1.84993	2.65786	2.8836	3.33994	2.96047	0.347476
CP009977_ori_centered	1279000	1280000	2663	2621	2534	1457	1454	1481	3.07415	3.16592	3.27506	1.0329	1.07394	1.05248	1.82773	1.80261	1.71101	2.97238	2.94384	3.08913	3.00178	0.07698
CP009977_ori_centered	1280000	1281000	2635	2618	2574	1431	1384	1469	3.04183	3.1623	3.32676	1.01447	1.02224	1.04395	1.84137	1.89162	1.75221	2.99456	3.08919	3.16353	3.08243	0.0846862
CP009977_ori_centered	1281000	1282000	2550	2406	2500	1414	1365	1395	2.9437	2.90622	3.23112	1.00242	1.00821	0.99136	1.80339	1.76264	1.79211	2.9328	2.87856	3.23557	3.01564	0.192383
CP009977_ori_centered	1282000	1283000	2616	2516	2534	1409	1300	1342	3.01989	3.03909	3.27506	0.998874	0.960198	0.953696	1.85664	1.93538	1.88823	3.01939	3.16067	3.40909	3.19638	0.197292
CP009977_ori_centered	1283000	1284000	2536	2584	2661	1387	1337	1374	2.92754	3.12123	3.4392	0.983278	0.987527	0.976436	1.82841	1.93269	1.93668	2.97348	3.15626	3.49658	3.20877	0.265472
CP009977_ori_centered	1284000	1285000	2683	2415	2552	1509	1392	1427	3.09724	2.91709	3.29833	1.06977	1.02815	1.0141	1.778	1.73491	1.78837	2.8915	2.83328	3.2288	2.98453	0.213541
CP009977_ori_centered	1285000	1286000	2526	2527	2485	1398	1376	1295	2.916	3.05238	3.21173	0.991076	1.01633	0.920295	1.80687	1.83648	1.91892	2.93845	2.99915	3.46451	3.13404	0.287801
CP009977_ori_centered	1286000	1287000	2591	2526	2378	1442	1410	1265	2.99103	3.05117	3.07344	1.02227	1.04145	0.898975	1.79681	1.79149	1.87984	2.9221	2.92567	3.39396	3.08057	0.271402
CP009977_ori_centered	1287000	1288000	2742	2551	2469	1558	1343	1415	3.16535	3.08137	3.19105	1.1045	0.991958	1.00557	1.75995	1.89948	1.74488	2.86215	3.10203	3.15028	3.03815	0.154323
CP009977_ori_centered	1288000	1289000	2591	2643	2554	1469	1425	1479	2.99103	3.1925	3.30091	1.04141	1.05252	1.05105	1.76378	1.85474	1.72684	2.86839	3.02896	3.11772	3.00502	0.12638
CP009977_ori_centered	1289000	1290000	2557	2579	2575	1555	1379	1371	2.95178	3.11519	3.32805	1.10238	1.01855	0.974304	1.64437	1.8702	1.87819	2.67419	3.05421	3.39098	3.03979	0.358609
CP009977_ori_centered	1290000	1291000	2770	2606	2694	1528	1507	1340	3.19767	3.14781	3.48186	1.08324	1.11309	0.952274	1.81283	1.72926	2.01045	2.94814	2.82405	3.62976	3.13398	0.433812
CP009977_ori_centered	1291000	1292000	2623	2616	2637	1500	1494	1469	3.02797	3.15988	3.40819	1.06339	1.10349	1.04395	1.74867	1.751	1.7951	2.8438	2.85956	3.24096	2.98144	0.224887
CP009977_ori_centered	1292000	1293000	2535	2611	2532	1432	1337	1315	2.92639	3.15384	3.27248	1.01518	0.987527	0.934508	1.77025	1.95288	1.92548	2.8789	3.18924	3.47634	3.1815	0.298796
CP009977_ori_centered	1293000	1294000	2529	2510	2547	1413	1441	1341	2.91946	3.03185	3.29187	1.00171	1.06434	0.952985	1.78981	1.74185	1.89933	2.91071	2.8446	3.42914	3.06148	0.32011
CP009977_ori_centered	1294000	1295000	2597	2422	2559	1376	1407	1222	2.99796	2.92555	3.30738	0.97548	1.03923	0.868417	1.88735	1.72139	2.09411	3.06934	2.8112	3.7808	3.22045	0.502152
CP009977_ori_centered	1295000	1296000	2514	2360	2410	1441	1438	1453	2.90214	2.85066	3.1148	1.02156	1.06213	1.03258	1.74462	1.64117	1.65864	2.83722	2.68019	2.99458	2.83733	0.157199
CP009977_ori_centered	1296000	1297000	2528	2379	2519	1461	1341	1432	2.91831	2.87361	3.25568	1.03574	0.990481	1.01765	1.73032	1.77405	1.75908	2.81397	2.89719	3.17592	2.96236	0.189574
CP009977_ori_centered	1297000	1298000	2667	2332	2549	1473	1460	1508	3.07877	2.81684	3.29445	1.04425	1.07838	1.07166	1.81059	1.59726	1.69032	2.94451	2.60848	3.05178	2.86826	0.231278
CP009977_ori_centered	1298000	1299000	2771	2538	2472	1501	1297	1379	3.19882	3.06567	3.19493	1.0641	0.957982	0.97999	1.8461	1.95682	1.7926	3.00226	3.19568	3.23645	3.1448	0.125114
CP009977_ori_centered	1299000	1300000	2788	2655	2710	1419	1478	1404	3.21845	3.20699	3.50253	1.00596	1.09167	0.997756	1.96476	1.79635	1.9302	3.19523	2.93361	3.48487	3.20457	0.275752
CP009977_ori_centered	1300000	1301000	2748	2666	2685	1499	1341	1376	3.17227	3.22028	3.47022	1.06268	0.990481	0.977858	1.83322	1.98807	1.95131	2.98131	3.24671	3.52298	3.25033	0.270855
CP009977_ori_centered	1301000	1302000	2707	2428	2590	1470	1396	1460	3.12494	2.9328	3.34744	1.04212	1.0311	1.03755	1.8415	1.73926	1.77397	2.99477	2.84037	3.20281	3.01265	0.181883
CP009977_ori_centered	1302000	1303000	2715	2524	2478	1489	1431	1541	3.13418	3.04876	3.20269	1.05559	1.05696	1.09512	1.82337	1.7638	1.60805	2.96529	2.88046	2.90324	2.91633	0.043905
CP009977_ori_centered	1303000	1304000	2636	2569	2520	1433	1336	1259	3.04298	3.10311	3.25697	1.01589	0.986788	0.894711	1.8395	1.9229	2.00159	2.99152	3.14029	3.61376	3.24852	0.324937
CP009977_ori_centered	1304000	1305000	2404	2599	2526	1406	1351	1453	2.77516	3.13935	3.26472	0.996748	0.997867	1.03258	1.70982	1.92376	1.73847	2.78062	3.14168	3.13872	3.02034	0.207612
CP009977_ori_centered	1305000	1306000	2609	2318	2281	1366	1273	1254	3.01181	2.79993	2.94807	0.968391	0.940255	0.891158	1.90996	1.8209	1.81898	3.1061	2.9737	3.28407	3.12129	0.155744
CP009977_ori_centered	1306000	1307000	2571	2387	2585	1433	1286	1321	2.96794	2.88327	3.34098	1.01589	0.949857	0.938772	1.79414	1.85614	1.95685	2.91775	3.03126	3.53299	3.16067	0.327399
CP009977_ori_centered	1307000	1308000	2647	2558	2390	1398	1361	1410	3.05568	3.08983	3.08895	0.991076	1.00525	1.00202	1.89342	1.8795	1.69504	3.07921	3.0694	3.0603	3.06964	0.00945713
CP009977_ori_centered	1308000	1309000	2844	2436	2440	1517	1382	1330	3.28309	2.94246	3.15357	1.07544	1.02076	0.945168	1.87475	1.76266	1.83459	3.04885	2.8786	3.31225	3.0799	0.218487
CP009977_ori_centered	1309000	1310000	2657	2596	2611	1460	1369	1515	3.06722	3.13573	3.37458	1.03503	1.01116	1.07664	1.81986	1.89627	1.72343	2.95959	3.0968	3.11157	3.05598	0.0838091
CP009977_ori_centered	1310000	1311000	2586	2397	2459	1326	1339	1373	2.98526	2.89535	3.17813	0.940034	0.989004	0.975726	1.95023	1.79014	1.79097	3.17159	2.92347	3.2335	3.10952	0.164069
CP009977_ori_centered	1311000	1312000	2595	2327	2410	1401	1323	1312	2.99565	2.8108	3.1148	0.993203	0.977186	0.932376	1.85225	1.75888	1.83689	3.01225	2.87242	3.31641	3.06703	0.227005
CP009977_ori_centered	1312000	1313000	2700	2522	2493	1418	1300	1357	3.11686	3.04634	3.22207	1.00525	0.960198	0.964355	1.90409	1.94	1.83714	3.09656	3.16821	3.31686	3.19388	0.112371
CP009977_ori_centered	1313000	1314000	2841	2642	2564	1461	1432	1353	3.27963	3.19129	3.31384	1.03574	1.05769	0.961513	1.94456	1.84497	1.89505	3.16237	3.01302	3.42141	3.19893	0.206637
CP009977_ori_centered	1314000	1315000	2711	2682	2771	1622	1480	1523	3.12956	3.23961	3.58137	1.14988	1.09315	1.08232	1.67139	1.81216	1.81944	2.71813	2.95943	3.28489	2.98749	0.28442
CP009977_ori_centered	1315000	1316000	2899	2871	2793	1626	1521	1644	3.34659	3.4679	3.60981	1.15271	1.12343	1.16831	1.7829	1.88757	1.69891	2.89948	3.08259	3.06728	3.01645	0.10159
CP009977_ori_centered	1316000	1317000	2623	2680	2676	1427	1473	1450	3.02797	3.23719	3.45859	1.01164	1.08798	1.03045	1.83812	1.81942	1.84552	2.98928	2.97128	3.33198	3.09751	0.203256
CP009977_ori_centered	1317000	1318000	2696	2454	2564	1531	1425	1376	3.11224	2.9642	3.31384	1.08536	1.05252	0.977858	1.76094	1.72211	1.86337	2.86376	2.81236	3.36422	3.01345	0.304863
CP009977_ori_centered	1318000	1319000	2930	2471	2669	1594	1464	1325	3.38237	2.98474	3.44954	1.13003	1.08133	0.941614	1.83814	1.68784	2.01434	2.98931	2.75641	3.63678	3.1275	0.456167
CP009977_ori_centered	1319000	1320000	2803	2676	2670	1542	1377	1509	3.23576	3.23236	3.45084	1.09316	1.01707	1.07237	1.81777	1.94336	1.76938	2.95618	3.17369	3.19453	3.10813	0.132006
CP009977_ori_centered	1320000	1321000	2705	2697	2651	1343	1416	1328	3.12263	3.25772	3.42628	0.952085	1.04588	0.943746	2.01415	1.90466	1.99623	3.27554	3.11049	3.6041	3.33005	0.251274
CP009977_ori_centered	1321000	1322000	2857	2638	2563	1522	1353	1258	3.2981	3.18646	3.31254	1.07898	0.999344	0.894001	1.87714	1.94974	2.03736	3.05273	3.18411	3.67835	3.30506	0.329882
CP009977_ori_centered	1322000	1323000	2864	2534	2723	1516	1414	1437	3.30618	3.06084	3.51934	1.07473	1.0444	1.02121	1.88918	1.79208	1.89492	3.07232	2.92664	3.42118	3.14004	0.254132
CP009977_ori_centered	1323000	1324000	2641	2695	2717	1425	1386	1469	3.04875	3.25531	3.51158	1.01022	1.02372	1.04395	1.85333	1.94444	1.84956	3.01402	3.17546	3.33928	3.17625	0.162632
CP009977_ori_centered	1324000	1325000	3015	2458	2510	1637	1247	1326	3.48049	2.96903	3.24405	1.16051	0.921051	0.942325	1.84178	1.97113	1.89291	2.99523	3.21905	3.41755	3.21061	0.211285
CP009977_ori_centered	1325000	1326000	2748	2780	2819	1463	1479	1344	3.17227	3.35798	3.64341	1.03716	1.09241	0.955117	1.87833	1.87965	2.09747	3.05467	3.06965	3.78687	3.30373	0.41848
CP009977_ori_centered	1326000	1327000	2793	2717	2659	1504	1481	1510	3.22422	3.28188	3.43662	1.06622	1.09389	1.07309	1.85705	1.83457	1.76093	3.02006	2.99603	3.17926	3.06512	0.0995796
CP009977_ori_centered	1327000	1328000	2784	2757	2736	1458	1479	1410	3.21383	3.3302	3.53614	1.03361	1.09241	1.00202	1.90947	1.8641	1.94043	3.1053	3.04425	3.50334	3.21763	0.249305
CP009977_ori_centered	1328000	1329000	2888	2658	2677	1443	1425	1459	3.33389	3.21062	3.45988	1.02298	1.05252	1.03684	2.00139	1.86526	1.83482	3.25479	3.04615	3.31267	3.20454	0.140184
CP009977_ori_centered	1329000	1330000	2963	2537	2704	1513	1379	1482	3.42047	3.06446	3.49478	1.0726	1.01855	1.05319	1.95836	1.83974	1.82456	3.18482	3.00447	3.29415	3.16115	0.146284
CP009977_ori_centered	1330000	1331000	3027	2804	2803	1573	1421	1487	3.49435	3.38697	3.62273	1.11514	1.04957	1.05674	1.92435	1.97326	1.885	3.12951	3.22252	3.40327	3.25177	0.139208
CP009977_ori_centered	1331000	1332000	2678	2827	2951	1370	1404	1362	3.09146	3.41475	3.81401	0.971226	1.03701	0.967909	1.95474	2.01353	2.16667	3.17894	3.28829	3.9118	3.45968	0.395351
CP009977_ori_centered	1332000	1333000	2643	2493	2588	1341	1357	1328	3.05106	3.01131	3.34486	0.950668	1.0023	0.943746	1.97092	1.83714	1.9488	3.20524	3.00023	3.51845	3.2413	0.260986
CP009977_ori_centered	1333000	1334000	2693	2662	2647	1485	1367	1219	3.10878	3.21545	3.42111	1.05275	1.00968	0.866285	1.81347	1.94733	2.17145	2.94919	3.18018	3.92044	3.34993	0.507394
CP009977_ori_centered	1334000	1335000	2764	2666	2710	1383	1407	1464	3.19074	3.22028	3.50253	0.980442	1.03923	1.0404	1.99855	1.89481	1.85109	3.25018	3.09441	3.34205	3.22888	0.125188
CP009977_ori_centered	1335000	1336000	2853	2571	2560	1459	1360	1348	3.29348	3.10553	3.30867	1.03432	1.00451	0.957959	1.95545	1.89044	1.89911	3.18008	3.08727	3.42874	3.23203	0.176563
CP009977_ori_centered	1336000	1337000	2778	2698	2692	1502	1379	1395	3.2069	3.25893	3.47927	1.0648	1.01855	0.99136	1.84953	1.95649	1.92975	3.00784	3.19514	3.48406	3.22901	0.239912
CP009977_ori_centered	1337000	1338000	2850	2639	2636	1460	1382	1449	3.29002	3.18767	3.40689	1.03503	1.02076	1.02974	1.95205	1.90955	1.81919	3.17456	3.11848	3.28444	3.1925	0.0844224
CP009977_ori_centered	1338000	1339000	2878	2828	2872	1408	1451	1492	3.32234	3.41596	3.71191	0.998166	1.07173	1.06029	2.04403	1.949	1.92493	3.32415	3.18291	3.47537	3.32747	0.146259
CP009977_ori_centered	1339000	1340000	2531	2679	2729	1364	1418	1394	2.92177	3.23598	3.52709	0.966973	1.04735	0.990649	1.85557	1.88928	1.95768	3.01766	3.08538	3.53448	3.2125	0.280887
CP009977_ori_centered	1340000	1341000	2860	2427	2378	1529	1277	1402	3.30156	2.93159	3.07344	1.08395	0.94321	0.996335	1.8705	1.90055	1.69615	3.04194	3.10378	3.06231	3.06934	0.0315129
CP009977_ori_centered	1341000	1342000	2899	2696	2657	1561	1446	1577	3.34659	3.25652	3.43403	1.10663	1.06804	1.1207	1.85714	1.86445	1.68484	3.02021	3.04483	3.0419	3.03565	0.0134474
CP009977_ori_centered	1342000	1343000	2695	2715	2695	1483	1494	1671	3.11109	3.27947	3.48315	1.05133	1.10349	1.1875	1.81726	1.81727	1.61281	2.95536	2.96777	2.91184	2.94499	0.029374
CP009977_ori_centered	1343000	1344000	2763	2499	2420	1528	1401	1524	3.18959	3.01856	3.12772	1.08324	1.0348	1.08303	1.80825	1.78373	1.58793	2.94069	2.913	2.86692	2.90687	0.0372673
CP009977_ori_centered	1344000	1345000	2783	2660	2647	1550	1374	1524	3.21268	3.21303	3.42111	1.09883	1.01486	1.08303	1.79548	1.93595	1.73688	2.91994	3.1616	3.13584	3.07246	0.132713
CP009977_ori_centered	1345000	1346000	2687	2714	2766	1550	1293	1626	3.10185	3.27826	3.57491	1.09883	0.955028	1.15552	1.73355	2.09899	1.70111	2.81921	3.42786	3.07126	3.10611	0.305815
CP009977_ori_centered	1346000	1347000	2780	2591	2688	1524	1370	1532	3.20921	3.12969	3.4741	1.0804	1.0119	1.08872	1.82415	1.89124	1.75457	2.96655	3.08858	3.16778	3.0743	0.101372
CP009977_ori_centered	1347000	1348000	2951	2641	2569	1398	1396	1504	3.40661	3.19008	3.3203	0.991076	1.0311	1.06882	2.11087	1.89183	1.70811	3.43285	3.08955	3.08391	3.2021	0.199852
CP009977_ori_centered	1348000	1349000	2895	2573	2614	1526	1387	1408	3.34197	3.10794	3.37846	1.08182	1.02446	1.0006	1.89712	1.85508	1.85653	3.08522	3.02953	3.35187	3.15554	0.172295
CP009977_ori_centered	1349000	1350000	2835	2799	2822	1479	1463	1505	3.2727	3.38093	3.64729	1.0485	1.08059	1.06953	1.91684	1.91319	1.87508	3.11729	3.12443	3.38536	3.20903	0.152755
CP009977_ori_centered	1350000	1351000	2900	2774	2704	1411	1404	1407	3.34774	3.35073	3.49478	1.00029	1.03701	0.999888	2.05528	1.97578	1.92182	3.34244	3.22664	3.46974	3.34627	0.121596
CP009977_ori_centered	1351000	1352000	2657	2753	2657	1426	1386	1673	3.06722	3.32537	3.43403	1.01093	1.02372	1.18892	1.86325	1.98629	1.58816	3.03015	3.2438	2.86735	3.0471	0.1888
CP009977_ori_centered	1352000	1353000	2564	2401	2448	1354	1263	1771	2.95986	2.90018	3.16391	0.959884	0.932869	1.25857	1.89365	1.90103	1.38227	3.07958	3.10456	2.49562	2.89325	0.344591
CP009977_ori_centered	1353000	1354000	2717	2380	2566	1438	1310	1951	3.13649	2.87482	3.31642	1.01943	0.967584	1.38648	1.88943	1.81679	1.31522	3.07272	2.967	2.37457	2.80476	0.376292
CP009977_ori_centered	1354000	1355000	2391	2448	2470	1330	1278	1960	2.76015	2.95696	3.19235	0.942869	0.943948	1.39288	1.79774	1.91549	1.2602	2.92361	3.12818	2.27523	2.77568	0.445304
CP009977_ori_centered	1355000	1356000	2300	2096	2374	1362	1251	2019	2.6551	2.53177	3.06827	0.965555	0.924006	1.43481	1.68869	1.67546	1.17583	2.74627	2.73619	2.1229	2.53512	0.357028
CP009977_ori_centered	1356000	1357000	2642	2163	2372	1282	1330	1871	3.04991	2.6127	3.06569	0.908841	0.982356	1.32963	2.06084	1.62632	1.26777	3.35148	2.65593	2.28889	2.76544	0.539692
CP009977_ori_centered	1357000	1358000	2513	2338	2405	1383	1316	1880	2.90099	2.82409	3.10834	0.980442	0.972016	1.33603	1.81706	1.7766	1.27926	2.95503	2.90135	2.30963	2.722	0.358136
CP009977_ori_centered	1358000	1359000	2610	2175	2414	1348	1222	1937	3.01297	2.6272	3.11997	0.95563	0.902586	1.37653	1.9362	1.77987	1.24626	3.14878	2.9067	2.25005	2.76851	0.465028
CP009977_ori_centered	1359000	1360000	2684	2459	2536	1548	1273	1681	3.09839	2.97024	3.27765	1.09741	0.940255	1.19461	1.73385	1.93166	1.50863	2.81971	3.15458	2.72374	2.89934	0.22619
CP009977_ori_centered	1360000	1361000	2827	2758	2772	1420	1502	1722	3.26347	3.33141	3.58267	1.00667	1.1094	1.22374	1.99085	1.83622	1.60976	3.23765	2.99872	2.90633	3.04757	0.170975
CP009977_ori_centered	1361000	1362000	2789	2709	2756	1429	1381	1654	3.2196	3.27222	3.56199	1.01305	1.02003	1.17542	1.95171	1.96162	1.66626	3.17401	3.20352	3.00835	3.12863	0.105201
CP009977_ori_centered	1362000	1363000	3050	2569	2795	1480	1400	1502	3.5209	3.10311	3.61239	1.04921	1.03406	1.0674	2.06081	1.835	1.86085	3.35143	2.99673	3.35967	3.23594	0.207206
CP009977_ori_centered	1363000	1364000	2908	2807	2880	1469	1520	1503	3.35697	3.39059	3.72225	1.04141	1.12269	1.06811	1.97958	1.84671	1.91617	3.21932	3.01586	3.45954	3.23157	0.222096
CP009977_ori_centered	1364000	1365000	2808	2803	2929	1439	1290	1490	3.24154	3.38576	3.78558	1.02014	0.952812	1.05887	1.95136	2.17287	1.96577	3.17343	3.5485	3.5491	3.42368	0.216722
CP009977_ori_centered	1365000	1366000	2695	2767	2882	1510	1456	1454	3.11109	3.34228	3.72484	1.07048	1.07542	1.03329	1.78477	1.90041	1.98212	2.90251	3.10356	3.57861	3.19489	0.34718
CP009977_ori_centered	1366000	1367000	2687	2600	2655	1423	1314	1585	3.10185	3.14056	3.43145	1.0088	0.970538	1.12638	1.88826	1.97869	1.67508	3.07082	3.23139	3.02427	3.10883	0.108667
CP009977_ori_centered	1367000	1368000	2651	2541	2693	1431	1282	1547	3.0603	3.06929	3.48056	1.01447	0.946903	1.09938	1.85255	1.98206	1.74079	3.01274	3.23689	3.1429	3.13085	0.11256
CP009977_ori_centered	1368000	1369000	2795	2600	2573	1439	1338	1673	3.22653	3.14056	3.32547	1.02014	0.988265	1.18892	1.94232	1.9432	1.53796	3.15874	3.17343	2.7767	3.03629	0.224931
CP009977_ori_centered	1369000	1370000	2895	2580	2750	1525	1376	1527	3.34197	3.1164	3.55423	1.08111	1.01633	1.08517	1.89836	1.875	1.80092	3.08724	3.06205	3.25146	3.13359	0.102856
CP009977_ori_centered	1370000	1371000	2736	2846	2839	1429	1460	1687	3.15842	3.4377	3.66926	1.01305	1.07838	1.19887	1.91463	1.94932	1.68287	3.11369	3.18342	3.03833	3.11181	0.0725617
CP009977_ori_centered	1371000	1372000	2896	2577	2647	1487	1341	1425	3.34312	3.11278	3.42111	1.05417	0.990481	1.01268	1.94755	1.9217	1.85754	3.16723	3.13832	3.3537	3.21975	0.116899
CP009977_ori_centered	1372000	1373000	3023	2774	2836	1599	1334	1575	3.48973	3.35073	3.66538	1.13357	0.985311	1.11928	1.89056	2.07946	1.80063	3.07455	3.39596	3.25095	3.24049	0.160958
CP009977_ori_centered	1373000	1374000	2837	2812	2874	1334	1462	1574	3.27501	3.39663	3.7145	0.945705	1.07985	1.11857	2.12669	1.92339	1.82592	3.45856	3.14108	3.2966	3.29875	0.15875
CP009977_ori_centered	1374000	1375000	2774	2600	2850	1342	1424	1654	3.20229	3.14056	3.68348	0.951377	1.05179	1.17542	2.06706	1.82584	1.7231	3.3616	2.98178	3.11096	3.15145	0.193122
CP009977_ori_centered	1375000	1376000	3038	2501	2696	1542	1308	1441	3.50705	3.02097	3.48444	1.09316	0.966107	1.02405	1.97017	1.91208	1.87092	3.20402	3.12261	3.37785	3.23483	0.130381
CP009977_ori_centered	1376000	1377000	3075	2952	3022	1617	1463	1687	3.54976	3.56574	3.90578	1.14633	1.08059	1.19887	1.90167	2.01777	1.79135	3.09263	3.29521	3.23418	3.20734	0.103928
CP009977_ori_centered	1377000	1378000	3008	2994	3107	1524	1612	1533	3.47241	3.61647	4.01564	1.0804	1.19065	1.08943	1.97375	1.85732	2.02674	3.20985	3.03318	3.65918	3.30074	0.322745
CP009977_ori_centered	1378000	1379000	2675	2755	3000	1316	1384	1680	3.088	3.32778	3.87734	0.932944	1.02224	1.1939	2.03267	1.99061	1.78571	3.30567	3.25085	3.22401	3.26018	0.041622
CP009977_ori_centered	1379000	1380000	2811	2315	2625	1355	1357	1917	3.245	2.7963	3.39268	0.960593	1.0023	1.36232	2.07454	1.70597	1.36933	3.37376	2.78601	2.47225	2.87734	0.457641
CP009977_ori_centered	1380000	1381000	2582	2524	2790	1408	1357	2234	2.98064	3.04876	3.60593	0.998166	1.0023	1.5876	1.83381	1.85999	1.24888	2.98226	3.03753	2.25479	2.7582	0.436838
CP009977_ori_centered	1381000	1382000	2717	2389	2606	1365	1376	1977	3.13649	2.88569	3.36812	0.967682	1.01633	1.40496	1.99048	1.73619	1.31816	3.23705	2.83537	2.37987	2.81743	0.428872
CP009977_ori_centered	1382000	1383000	2592	2668	2726	1333	1387	1894	2.99219	3.2227	3.52321	0.944996	1.02446	1.34598	1.94449	1.92358	1.43928	3.16226	3.14138	2.59855	2.9674	0.319602
CP009977_ori_centered	1383000	1384000	2679	2346	2479	1271	1282	1709	3.09262	2.83375	3.20398	0.901043	0.946903	1.2145	2.10779	1.82995	1.45056	3.42783	2.98849	2.6189	3.01174	0.404965
CP009977_ori_centered	1384000	1385000	2782	2530	2563	1383	1350	1840	3.21152	3.056	3.31254	0.980442	0.997128	1.3076	2.01157	1.87407	1.39293	3.27135	3.06054	2.51487	2.94892	0.390397
CP009977_ori_centered	1385000	1386000	2706	2784	2821	1373	1455	1676	3.12379	3.36281	3.646	0.973353	1.07468	1.19105	1.97087	1.9134	1.68317	3.20516	3.12477	3.03888	3.12294	0.0831528
CP009977_ori_centered	1386000	1387000	2909	2623	2796	1521	1316	1579	3.35813	3.16834	3.61369	1.07827	0.972016	1.12212	1.91256	1.99316	1.77074	3.11033	3.25502	3.19698	3.18744	0.0728155
CP009977_ori_centered	1387000	1388000	3045	2724	2756	1422	1498	1575	3.51513	3.29034	3.56199	1.00809	1.10644	1.11928	2.14135	1.81842	1.74984	3.48241	2.96966	3.15925	3.20377	0.259258
CP009977_ori_centered	1388000	1389000	3087	2837	2990	1536	1434	1568	3.56361	3.42683	3.86442	1.08891	1.05917	1.1143	2.00977	1.97838	1.90689	3.26842	3.23089	3.44279	3.31403	0.113073
CP009977_ori_centered	1389000	1390000	2952	2810	2884	1360	1391	1567	3.40777	3.39422	3.72742	0.964137	1.02741	1.11359	2.17059	2.02013	1.84046	3.52996	3.29907	3.32285	3.38396	0.126998
CP009977_ori_centered	1390000	1391000	2881	2739	2838	1453	1379	1776	3.32581	3.30846	3.66797	1.03007	1.01855	1.26212	1.98279	1.98622	1.59797	3.22456	3.24369	2.88506	3.11777	0.201761
CP009977_ori_centered	1391000	1392000	2835	2669	2827	1373	1495	1827	3.2727	3.2239	3.65375	0.973353	1.10423	1.29836	2.06482	1.78528	1.54735	3.35795	2.91554	2.79365	3.02238	0.296936
CP009977_ori_centered	1392000	1393000	2872	2757	2824	1466	1358	2084	3.31542	3.3302	3.64987	1.03928	1.00304	1.481	1.95907	2.03019	1.35509	3.18598	3.3155	2.44654	2.98267	0.4688
CP009977_ori_centered	1393000	1394000	3045	2795	2872	1386	1336	1661	3.51513	3.3761	3.71191	0.982569	0.986788	1.18039	2.19697	2.09207	1.72908	3.57286	3.41654	3.12176	3.37039	0.229065
CP009977_ori_centered	1394000	1395000	3008	2845	2860	1458	1402	1524	3.47241	3.43649	3.6964	1.03361	1.03554	1.08303	2.0631	2.02924	1.87664	3.35515	3.31395	3.38818	3.35243	0.037188
CP009977_ori_centered	1395000	1396000	3037	2950	3013	1442	1439	1599	3.50589	3.56332	3.89415	1.02227	1.06287	1.13633	2.1061	2.05003	1.8843	3.42509	3.3479	3.40201	3.39167	0.0396181
CP009977_ori_centered	1396000	1397000	2951	2802	3059	1424	1474	1418	3.40661	3.38455	3.9536	1.00951	1.08872	1.00771	2.07233	1.90095	2.15726	3.37017	3.10443	3.89483	3.45648	0.402203
CP009977_ori_centered	1397000	1398000	2916	2762	2717	1453	1353	1469	3.36621	3.33624	3.51158	1.03007	0.999344	1.04395	2.00688	2.04139	1.84956	3.26373	3.33378	3.33928	3.31226	0.0421224
CP009977_ori_centered	1398000	1399000	3110	2829	2881	1413	1298	1507	3.59016	3.41717	3.72354	1.00171	0.958721	1.07095	2.20099	2.17951	1.91175	3.5794	3.55934	3.45156	3.5301	0.0687571
CP009977_ori_centered	1399000	1400000	2843	2800	2909	1435	1387	1552	3.28194	3.38214	3.75973	1.01731	1.02446	1.10293	1.98118	2.01875	1.87436	3.22194	3.2968	3.38405	3.30093	0.0811352
CP009977_ori_centered	1400000	1401000	2924	2794	2776	1539	1374	1685	3.37544	3.37489	3.58784	1.09103	1.01486	1.19745	1.89994	2.03348	1.64748	3.0898	3.32087	2.97443	3.12837	0.176406
CP009977_ori_centered	1401000	1402000	2964	2725	2810	1463	1353	1787	3.42162	3.29155	3.63178	1.03716	0.999344	1.26994	2.02597	2.01404	1.57247	3.29478	3.28913	2.83901	3.14097	0.261522
CP009977_ori_centered	1402000	1403000	3094	2773	2780	1507	1347	1526	3.57169	3.34953	3.59301	1.06835	0.994913	1.08446	2.05309	2.05865	1.82176	3.33887	3.36197	3.28909	3.32997	0.0372479
CP009977_ori_centered	1403000	1404000	2743	2964	3029	1392	1478	1625	3.1665	3.58024	3.91483	0.986823	1.09167	1.15481	1.97055	2.00541	1.864	3.20464	3.27503	3.36535	3.28167	0.0805645
CP009977_ori_centered	1404000	1405000	2958	2699	2743	1456	1362	1265	3.41469	3.26014	3.54519	1.03219	1.00599	0.898975	2.03159	1.98164	2.16838	3.30392	3.23622	3.9149	3.48501	0.373828
CP009977_ori_centered	1405000	1406000	3119	2816	3001	1330	1352	1501	3.60055	3.40147	3.87864	0.942869	0.998606	1.06669	2.34511	2.08284	1.99933	3.81378	3.40148	3.60969	3.60832	0.206156
CP009977_ori_centered	1406000	1407000	3197	2865	2927	1524	1350	1480	3.69059	3.46065	3.783	1.0804	0.997128	1.05177	2.09777	2.12222	1.9777	3.41154	3.46579	3.57064	3.48266	0.0808809
CP009977_ori_centered	1407000	1408000	3118	2926	2936	1443	1423	1581	3.5994	3.53434	3.79463	1.02298	1.05105	1.12354	2.16078	2.05622	1.85705	3.514	3.358	3.35281	3.40827	0.0916015
CP009977_ori_centered	1408000	1409000	3134	2993	3066	1441	1350	1393	3.61787	3.61526	3.96265	1.02156	0.997128	0.989939	2.17488	2.21704	2.20101	3.53694	3.62063	3.9738	3.71046	0.231869
CP009977_ori_centered	1409000	1410000	2916	2887	2847	1381	1323	1325	3.36621	3.48723	3.6796	0.979025	0.977186	0.941614	2.11151	2.18216	2.14868	3.43389	3.56368	3.87933	3.62563	0.229091
CP009977_ori_centered	1410000	1411000	2949	2463	2900	1504	1429	1627	3.4043	2.97507	3.7481	1.06622	1.05548	1.15623	1.96077	1.72358	1.78242	3.18874	2.81478	3.21807	3.07386	0.224853
CP009977_ori_centered	1411000	1412000	2902	2761	3004	1401	1438	1778	3.35005	3.33503	3.88251	0.993203	1.06213	1.26354	2.07138	1.92003	1.68954	3.36862	3.13559	3.05037	3.18486	0.164743
CP009977_ori_centered	1412000	1413000	2958	2660	2712	1420	1430	1765	3.41469	3.21303	3.50512	1.00667	1.05622	1.2543	2.0831	1.86014	1.53654	3.38768	3.03779	2.77415	3.06654	0.307773
CP009977_ori_centered	1413000	1414000	2988	2771	2791	1383	1432	1682	3.44933	3.34711	3.60722	0.980442	1.05769	1.19532	2.16052	1.93506	1.65933	3.51359	3.16013	2.99584	3.22319	0.264569
CP009977_ori_centered	1414000	1415000	3034	2749	2920	1389	1412	1478	3.50243	3.32054	3.77395	0.984696	1.04292	1.05034	2.18431	1.94688	1.97564	3.55227	3.17945	3.56692	3.43288	0.219599
CP009977_ori_centered	1415000	1416000	2956	2816	2849	1420	1346	1570	3.41239	3.40147	3.68218	1.00667	0.994174	1.11572	2.08169	2.09212	1.81465	3.38539	3.41664	3.27625	3.35943	0.0737052
CP009977_ori_centered	1416000	1417000	2913	2892	2906	1439	1360	1602	3.36275	3.49327	3.75585	1.02014	1.00451	1.13847	2.02432	2.12647	1.81398	3.29209	3.47273	3.27505	3.34662	0.109543
CP009977_ori_centered	1417000	1418000	3244	2759	2865	1526	1367	1687	3.74485	3.33261	3.70286	1.08182	1.00968	1.19887	2.12582	2.01829	1.69828	3.45715	3.29606	3.06616	3.27312	0.196504
CP009977_ori_centered	1418000	1419000	2994	3095	2910	1418	1392	1455	3.45625	3.73847	3.76102	1.00525	1.02815	1.034	2.11142	2.22342	2	3.43374	3.63106	3.61089	3.55856	0.108568
CP009977_ori_centered	1419000	1420000	2958	3034	2954	1471	1362	1514	3.41469	3.66479	3.81789	1.04283	1.00599	1.07593	2.01088	2.22761	1.95112	3.27023	3.63789	3.52265	3.47692	0.188052
CP009977_ori_centered	1420000	1421000	3194	2873	2857	1394	1319	1373	3.68713	3.47032	3.69252	0.988241	0.974231	0.975726	2.29125	2.17817	2.08084	3.72618	3.55715	3.75686	3.68006	0.107544
CP009977_ori_centered	1421000	1422000	2992	2838	2934	1353	1344	1520	3.45394	3.42804	3.79204	0.959175	0.992697	1.08019	2.21138	2.11161	1.93026	3.5963	3.44846	3.48499	3.50992	0.0770093
CP009977_ori_centered	1422000	1423000	3282	2821	2945	1476	1344	1549	3.78872	3.40751	3.80626	1.04637	0.992697	1.1008	2.22358	2.09896	1.90123	3.61613	3.4278	3.43256	3.49217	0.107385
CP009977_ori_centered	1423000	1424000	3234	3198	3148	1476	1555	1473	3.73331	3.86289	4.06863	1.04637	1.14854	1.04679	2.19106	2.05659	2.13714	3.56325	3.35861	3.85849	3.59345	0.251302
CP009977_ori_centered	1424000	1425000	3194	3008	2972	1447	1451	1342	3.68713	3.63338	3.84116	1.02581	1.07173	0.953696	2.20733	2.07305	2.21461	3.5897	3.38549	3.99835	3.65785	0.312061
CP009977_ori_centered	1425000	1426000	3217	2882	2977	1484	1389	1451	3.71368	3.48119	3.84762	1.05204	1.02593	1.03116	2.16779	2.07487	2.05169	3.52541	3.38847	3.70422	3.53936	0.158336
CP009977_ori_centered	1426000	1427000	3242	3113	3110	1416	1465	1376	3.74254	3.76021	4.01951	1.00384	1.08207	0.977858	2.28955	2.12491	2.26017	3.72342	3.47019	4.08063	3.75808	0.306691
CP009977_ori_centered	1427000	1428000	3165	3047	3211	1465	1417	1305	3.65365	3.68049	4.15005	1.03857	1.04662	0.927401	2.16041	2.15032	2.46054	3.51341	3.51167	4.44237	3.82248	0.536838
CP009977_ori_centered	1428000	1429000	3082	3095	3058	1502	1397	1391	3.55784	3.73847	3.95231	1.0648	1.03184	0.988517	2.05193	2.21546	2.19842	3.33699	3.61806	3.96913	3.64139	0.316715
CP009977_ori_centered	1429000	1430000	3609	3001	2930	1634	1445	1489	4.1662	3.62493	3.78687	1.15838	1.0673	1.05816	2.20869	2.07682	1.96776	3.59192	3.39164	3.55269	3.51209	0.106137
CP009977_ori_centered	1430000	1431000	3121	3198	3265	1657	1507	1574	3.60286	3.86289	4.21984	1.17469	1.11309	1.11857	1.88352	2.1221	2.07433	3.06312	3.46559	3.7451	3.4246	0.342834
CP009977_ori_centered	1431000	1432000	2820	3121	3107	1336	1386	1519	3.25539	3.76988	4.01564	0.947123	1.02372	1.07948	2.11078	2.2518	2.04542	3.43269	3.67741	3.69291	3.601	0.145968
CP009977_ori_centered	1432000	1433000	2983	2523	2818	1359	1372	1811	3.44355	3.04755	3.64212	0.963428	1.01338	1.28699	2.195	1.83892	1.55605	3.56965	3.00313	2.80936	3.12738	0.395082
CP009977_ori_centered	1433000	1434000	3430	2859	2922	1534	1422	1663	3.95957	3.45341	3.77653	1.08749	1.05031	1.18181	2.23598	2.01055	1.75707	3.63631	3.28342	3.17229	3.36401	0.24228
CP009977_ori_centered	1434000	1435000	3033	3304	3245	1453	1484	1500	3.50127	3.99092	4.19399	1.03007	1.0961	1.06598	2.08741	2.22642	2.16333	3.39468	3.63595	3.90578	3.64547	0.255685
CP009977_ori_centered	1435000	1436000	3159	2851	2977	1410	1254	1294	3.64673	3.44374	3.84762	0.999583	0.926222	0.919584	2.24043	2.27352	2.30062	3.64353	3.71288	4.15365	3.83669	0.276675
CP009977_ori_centered	1436000	1437000	3190	2959	2944	1434	1373	1407	3.68251	3.5742	3.80497	1.0166	1.01412	0.999888	2.22455	2.15513	2.0924	3.61771	3.51954	3.77771	3.63832	0.130312
CP009977_ori_centered	1437000	1438000	3165	3129	3142	1505	1446	1483	3.65365	3.77954	4.06087	1.06693	1.06804	1.0539	2.10299	2.1639	2.11868	3.42003	3.53386	3.82516	3.59302	0.208947
CP009977_ori_centered	1438000	1439000	3144	3058	3165	1379	1362	1453	3.62941	3.69378	4.0906	0.977607	1.00599	1.03258	2.27991	2.24523	2.17825	3.70775	3.66667	3.93272	3.76905	0.143225
CP009977_ori_centered	1439000	1440000	3084	2934	2929	1416	1398	1490	3.56015	3.544	3.78558	1.00384	1.03258	1.05887	2.17797	2.09871	1.96577	3.54196	3.4274	3.5491	3.50615	0.0682951
CP009977_ori_centered	1440000	1441000	3204	2913	2981	1539	1434	1635	3.69868	3.51863	3.85279	1.09103	1.05917	1.16192	2.08187	2.03138	1.82324	3.38568	3.31744	3.29177	3.33163	0.0485385
CP009977_ori_centered	1441000	1442000	3021	2977	3069	1484	1331	1290	3.48742	3.59594	3.96652	1.05204	0.983095	0.916742	2.03571	2.23666	2.37907	3.31062	3.65269	4.29529	3.75286	0.499919
CP009977_ori_centered	1442000	1443000	3236	2854	2989	1498	1503	1285	3.73562	3.44737	3.86313	1.06197	1.11014	0.913188	2.16021	1.89887	2.32607	3.51309	3.10104	4.1996	3.60457	0.554966
CP009977_ori_centered	1443000	1444000	3384	3172	3311	1515	1428	1436	3.90647	3.83148	4.2793	1.07402	1.05474	1.0205	2.23366	2.22129	2.30571	3.63254	3.62758	4.16284	3.80765	0.307612
CP009977_ori_centered	1444000	1445000	3154	3194	3270	1390	1451	1431	3.64096	3.85805	4.22631	0.985405	1.07173	1.01694	2.26906	2.20124	2.28512	3.69011	3.59484	4.12566	3.80353	0.283004
CP009977_ori_centered	1445000	1446000	3354	2984	3108	1545	1358	1308	3.87183	3.60439	4.01693	1.09529	1.00304	0.929533	2.17087	2.19735	2.37615	3.53042	3.58848	4.29001	3.80297	0.422784
CP009977_ori_centered	1446000	1447000	3220	2992	3232	1540	1440	1317	3.71715	3.61406	4.17719	1.09174	1.0636	0.935929	2.09091	2.07778	2.45406	3.40038	3.39321	4.43068	3.74142	0.596925
CP009977_ori_centered	1447000	1448000	3124	3196	3060	1467	1438	1365	3.60632	3.86047	3.95489	1.03999	1.06213	0.970041	2.12952	2.22253	2.24176	3.46316	3.62961	4.04738	3.71338	0.300981
CP009977_ori_centered	1448000	1449000	3320	3068	3154	1504	1472	1453	3.83258	3.70586	4.07638	1.06622	1.08724	1.03258	2.20745	2.08424	2.17068	3.5899	3.40376	3.91905	3.63757	0.260931
CP009977_ori_centered	1449000	1450000	3265	3106	3268	1439	1383	1555	3.76909	3.75176	4.22372	1.02014	1.0215	1.10506	2.26894	2.24584	2.10161	3.6899	3.66768	3.79434	3.71731	0.0676345
CP009977_ori_centered	1450000	1451000	3380	3055	3113	1527	1394	1293	3.90185	3.69016	4.02339	1.08253	1.02963	0.918874	2.21349	2.19154	2.40758	3.59973	3.57899	4.34676	3.84182	0.437408
CP009977_ori_centered	1451000	1452000	3202	3246	3273	1452	1417	1216	3.69637	3.92087	4.23018	1.02936	1.04662	0.864153	2.20523	2.29076	2.69161	3.5863	3.74102	4.85956	4.0623	0.694774
CP009977_ori_centered	1452000	1453000	3126	3154	3064	1375	1317	1272	3.60863	3.80974	3.96006	0.974771	0.972754	0.90395	2.27345	2.39484	2.40881	3.69725	3.911	4.34897	3.98574	0.332228
CP009977_ori_centered	1453000	1454000	3307	3065	3010	1496	1316	1293	3.81758	3.70223	3.89027	1.06055	0.972016	0.918874	2.21056	2.32903	2.32792	3.59497	3.80353	4.20294	3.86714	0.308938
CP009977_ori_centered	1454000	1455000	3308	3111	3276	1430	1385	1262	3.81873	3.7578	4.23406	1.01376	1.02298	0.896843	2.31329	2.24621	2.59588	3.76202	3.66828	4.68672	4.03901	0.562894
CP009977_ori_centered	1455000	1456000	3108	3232	3237	1407	1398	1501	3.58785	3.90395	4.18365	0.997457	1.03258	1.06669	2.20896	2.31187	2.15656	3.59235	3.77551	3.89356	3.75381	0.151771
CP009977_ori_centered	1456000	1457000	3218	2799	2927	1424	1252	1189	3.71484	3.38093	3.783	1.00951	0.924744	0.844966	2.25983	2.23562	2.46173	3.67509	3.65099	4.44453	3.92354	0.451354
CP009977_ori_centered	1457000	1458000	3282	3144	3176	1425	1417	1403	3.78872	3.79766	4.10482	1.01022	1.04662	0.997045	2.30316	2.21877	2.26372	3.74555	3.62347	4.08703	3.81868	0.240277
CP009977_ori_centered	1458000	1459000	3131	3089	3075	1465	1374	1430	3.6144	3.73122	3.97428	1.03857	1.01486	1.01623	2.1372	2.24818	2.15035	3.47566	3.67149	3.88234	3.6765	0.203387
CP009977_ori_centered	1459000	1460000	3262	3057	2994	1453	1350	1454	3.76563	3.69257	3.86959	1.03007	0.997128	1.03329	2.24501	2.26444	2.05915	3.65099	3.69805	3.71768	3.68891	0.0342744
CP009977_ori_centered	1460000	1461000	3277	2892	2998	1410	1467	1362	3.78295	3.49327	3.87476	0.999583	1.08355	0.967909	2.32411	1.97137	2.20117	3.77963	3.21944	3.97411	3.65772	0.391826
CP009977_ori_centered	1461000	1462000	3170	2938	3052	1347	1385	1457	3.65943	3.54883	3.94455	0.954921	1.02298	1.03542	2.35338	2.1213	2.09472	3.82722	3.46429	3.7819	3.69114	0.197761
CP009977_ori_centered	1462000	1463000	3182	2890	3034	1443	1422	1308	3.67328	3.49085	3.92129	1.02298	1.05031	0.929533	2.20513	2.03235	2.31957	3.58613	3.31902	4.18787	3.69767	0.445033
CP009977_ori_centered	1463000	1464000	3019	3148	3153	1377	1328	1227	3.48511	3.80249	4.07509	0.976189	0.980879	0.871971	2.19245	2.37048	2.56968	3.56551	3.87122	4.63943	4.02539	0.553308
CP009977_ori_centered	1464000	1465000	3340	2938	3112	1465	1335	1168	3.85567	3.54883	4.0221	1.03857	0.986049	0.830042	2.27986	2.20075	2.66438	3.70767	3.59403	4.8104	4.03737	0.671875
CP009977_ori_centered	1465000	1466000	3142	3237	3168	1448	1378	1255	3.6271	3.90999	4.09448	1.02652	1.01781	0.891869	2.16989	2.34906	2.5243	3.52882	3.83623	4.5575	3.97418	0.528029
CP009977_ori_centered	1466000	1467000	3479	3007	3080	1656	1342	1297	4.01613	3.63218	3.98074	1.17398	0.99122	0.921716	2.10085	2.24069	2.37471	3.41654	3.65925	4.28742	3.78774	0.44943
CP009977_ori_centered	1467000	1468000	3352	3282	3338	1470	1489	1380	3.86953	3.96435	4.31419	1.04212	1.0998	0.9807	2.28027	2.20416	2.41884	3.70833	3.59961	4.36709	3.89168	0.415292
CP009977_ori_centered	1468000	1469000	3131	3046	3176	1356	1438	1427	3.6144	3.67928	4.10482	0.961301	1.06213	1.0141	2.309	2.11822	2.22565	3.75505	3.45926	4.01829	3.7442	0.279675
CP009977_ori_centered	1469000	1470000	3388	2952	2985	1395	1381	1285	3.91108	3.56574	3.85796	0.98895	1.02003	0.913188	2.42867	2.13758	2.32296	3.94968	3.49088	4.19398	3.87818	0.356962
CP009977_ori_centered	1470000	1471000	3436	3012	2935	1531	1277	1307	3.96649	3.63822	3.79334	1.08536	0.94321	0.928823	2.24428	2.35865	2.2456	3.64981	3.85191	4.05431	3.85201	0.202252
CP009977_ori_centered	1471000	1472000	3146	3358	3357	1486	1448	1288	3.63172	4.05615	4.33875	1.05346	1.06951	0.91532	2.11709	2.31906	2.60637	3.44296	3.78725	4.70566	3.97862	0.652739
CP009977_ori_centered	1472000	1473000	3150	3300	3073	1496	1386	1277	3.63634	3.98609	3.97169	1.06055	1.02372	0.907503	2.10561	2.38095	2.40642	3.42429	3.88832	4.34467	3.88576	0.460192
CP009977_ori_centered	1473000	1474000	3207	3164	3019	1505	1398	1320	3.70214	3.82182	3.9019	1.06693	1.03258	0.938061	2.1309	2.26323	2.28712	3.46541	3.69608	4.12928	3.76359	0.337043
CP009977_ori_centered	1474000	1475000	3238	3203	3178	1449	1475	1472	3.73792	3.86893	4.1074	1.02723	1.08946	1.04608	2.23464	2.17153	2.15897	3.63413	3.54631	3.8979	3.69278	0.182987
CP009977_ori_centered	1475000	1476000	3342	3090	2993	1452	1286	1340	3.85798	3.73243	3.8683	1.02936	0.949857	0.952274	2.30165	2.4028	2.23358	3.74311	3.924	4.03262	3.89991	0.146251
CP009977_ori_centered	1476000	1477000	3017	3079	3039	1344	1389	1243	3.4828	3.71914	3.92775	0.952794	1.02593	0.883341	2.24479	2.2167	2.44489	3.65063	3.62009	4.41412	3.89495	0.449878
CP009977_ori_centered	1477000	1478000	3423	3059	3161	1494	1387	1239	3.95149	3.69499	4.08543	1.05913	1.02446	0.880498	2.29116	2.20548	2.55125	3.72605	3.60176	4.60615	3.97799	0.547544
CP009977_ori_centered	1478000	1479000	3193	3186	3268	1467	1426	1488	3.68598	3.84839	4.22372	1.03999	1.05326	1.05745	2.17655	2.23422	2.19624	3.53966	3.6487	3.96519	3.71785	0.221034
CP009977_ori_centered	1479000	1480000	3184	3036	2947	1414	1342	1435	3.67559	3.6672	3.80884	1.00242	0.99122	1.01979	2.25177	2.2623	2.05366	3.66198	3.69454	3.70777	3.6881	0.0235676
CP009977_ori_centered	1480000	1481000	3469	3058	3061	1543	1385	1375	4.00459	3.69378	3.95618	1.09387	1.02298	0.977147	2.24822	2.20794	2.22618	3.65621	3.60578	4.01925	3.76041	0.225576
CP009977_ori_centered	1481000	1482000	3269	3311	3276	1420	1485	1508	3.77371	3.99938	4.23406	1.00667	1.09684	1.07166	2.30211	2.22963	2.17241	3.74385	3.6412	3.92218	3.76908	0.142178
CP009977_ori_centered	1482000	1483000	3340	3051	3111	1555	1373	1470	3.85567	3.68532	4.02081	1.10238	1.01412	1.04466	2.14791	2.22214	2.11633	3.49308	3.62897	3.82092	3.64765	0.164716
CP009977_ori_centered	1483000	1484000	3248	3265	3196	1564	1467	1464	3.74947	3.94382	4.13066	1.10876	1.08355	1.0404	2.07673	2.22563	2.18306	3.37731	3.63467	3.9414	3.65113	0.282403
CP009977_ori_centered	1484000	1485000	3230	3039	3367	1468	1500	1440	3.72869	3.67083	4.35167	1.0407	1.10792	1.02334	2.20027	2.026	2.33819	3.57823	3.30865	4.22149	3.70279	0.468991
CP009977_ori_centered	1485000	1486000	3276	3158	3235	1427	1474	1439	3.78179	3.81457	4.18107	1.01164	1.08872	1.02263	2.29573	2.14247	2.24809	3.73347	3.49886	4.05881	3.76371	0.281197
CP009977_ori_centered	1486000	1487000	3253	3159	3091	1405	1352	1300	3.75524	3.81578	3.99496	0.996039	0.998606	0.923848	2.3153	2.33654	2.37769	3.7653	3.81579	4.2928	3.95796	0.291072
CP009977_ori_centered	1487000	1488000	3152	3061	3174	1412	1387	1345	3.63865	3.6974	4.10223	1.001	1.02446	0.955827	2.23229	2.20692	2.35985	3.63031	3.60411	4.26059	3.83167	0.371684
CP009977_ori_centered	1488000	1489000	3074	3053	2978	1420	1478	1472	3.5486	3.68774	3.84891	1.00667	1.09167	1.04608	2.16479	2.06563	2.0231	3.52053	3.37337	3.6526	3.5155	0.139681
CP009977_ori_centered	1489000	1490000	3319	3037	2990	1384	1404	1344	3.83143	3.66841	3.86442	0.981151	1.03701	0.955117	2.39812	2.16311	2.2247	3.89999	3.53256	4.01658	3.81638	0.252613
CP009977_ori_centered	1490000	1491000	3317	3049	3041	1423	1426	1330	3.82912	3.68291	3.93034	1.0088	1.05326	0.945168	2.33099	2.13815	2.28647	3.79082	3.4918	4.12809	3.80357	0.318338
CP009977_ori_centered	1491000	1492000	3170	2948	3145	1391	1356	1348	3.65943	3.56091	4.06475	0.986114	1.00156	0.957959	2.27894	2.17404	2.33309	3.70616	3.55042	4.21226	3.82295	0.346034
CP009977_ori_centered	1492000	1493000	3169	3008	2984	1484	1356	1435	3.65827	3.63338	3.85667	1.05204	1.00156	1.01979	2.13544	2.21829	2.07944	3.47281	3.62268	3.75432	3.6166	0.140857
CP009977_ori_centered	1493000	1494000	3559	3259	3169	1646	1308	1324	4.10848	3.93657	4.09577	1.16689	0.966107	0.940904	2.16221	2.49159	2.3935	3.51634	4.06901	4.32135	3.9689	0.411737
CP009977_ori_centered	1494000	1495000	3105	3219	3323	1368	1498	1551	3.58439	3.88825	4.29481	0.969809	1.10644	1.10222	2.26974	2.14887	2.14249	3.6912	3.5093	3.86815	3.68955	0.17943
CP009977_ori_centered	1495000	1496000	3407	2861	3008	1443	1321	1363	3.93302	3.45582	3.88768	1.02298	0.975709	0.968619	2.36105	2.16578	2.2069	3.83971	3.53693	3.98444	3.78702	0.228356
CP009977_ori_centered	1496000	1497000	3268	3106	3112	1437	1422	1334	3.77256	3.75176	4.0221	1.01872	1.05031	0.94801	2.27418	2.18425	2.33283	3.69843	3.56709	4.21181	3.82577	0.340704
CP009977_ori_centered	1497000	1498000	3381	3170	3227	1478	1486	1442	3.903	3.82906	4.17073	1.04779	1.09758	1.02476	2.28755	2.13324	2.23786	3.72017	3.48379	4.04035	3.7481	0.279327
CP009977_ori_centered	1498000	1499000	3173	3042	3117	1445	1326	1324	3.66289	3.67445	4.02856	1.0244	0.979402	0.940904	2.19585	2.29412	2.35423	3.57104	3.74651	4.25044	3.856	0.352684
CP009977_ori_centered	1499000	1500000	3256	3166	3044	1354	1398	1300	3.7587	3.82423	3.93421	0.959884	1.03258	0.923848	2.40473	2.26466	2.34154	3.91073	3.69841	4.22752	3.94556	0.266269
CP009977_ori_centered	1500000	1501000	3392	3071	3010	1405	1299	1217	3.9157	3.70948	3.89027	0.996039	0.959459	0.864864	2.41423	2.36413	2.47329	3.92619	3.86084	4.4654	4.08415	0.331791
CP009977_ori_centered	1501000	1502000	3122	3075	3227	1411	1388	1351	3.60401	3.71431	4.17073	1.00029	1.0252	0.960091	2.21262	2.21542	2.3886	3.59831	3.61799	4.31249	3.84293	0.406773
CP009977_ori_centered	1502000	1503000	3454	2900	3020	1496	1321	1454	3.98727	3.50293	3.90319	1.06055	0.975709	1.03329	2.30882	2.19531	2.07703	3.75477	3.58515	3.74997	3.69663	0.0965745
CP009977_ori_centered	1503000	1504000	3150	3310	3424	1400	1461	1556	3.63634	3.99817	4.42534	0.992494	1.07911	1.10578	2.25	2.26557	2.20051	3.6591	3.6999	3.97291	3.7773	0.170626
CP009977_ori_centered	1504000	1505000	3034	3026	3032	1313	1397	1490	3.50243	3.65513	3.9187	0.930818	1.03184	1.05887	2.31074	2.16607	2.0349	3.75788	3.5374	3.6739	3.6564	0.111278
CP009977_ori_centered	1505000	1506000	3077	2982	3028	1404	1318	1307	3.55207	3.60198	3.91353	0.99533	0.973493	0.928823	2.1916	2.26252	2.31676	3.56412	3.69491	4.18278	3.81394	0.326053
CP009977_ori_centered	1506000	1507000	3190	2992	3002	1363	1453	1595	3.68251	3.61406	3.87993	0.966264	1.07321	1.13349	2.34043	2.05919	1.88213	3.80616	3.36285	3.39809	3.52237	0.246403
CP009977_ori_centered	1507000	1508000	3291	3000	3086	1413	1365	1464	3.79911	3.62372	3.9885	1.00171	1.00821	1.0404	2.32909	2.1978	2.10792	3.78772	3.58922	3.80575	3.72756	0.120145
CP009977_ori_centered	1508000	1509000	3303	3125	3006	1409	1315	1337	3.81296	3.77471	3.8851	0.998874	0.971277	0.950142	2.34422	2.37643	2.24832	3.81232	3.88093	4.05922	3.91749	0.127443
CP009977_ori_centered	1509000	1510000	2954	3073	3073	1406	1301	1277	3.41008	3.7119	3.97169	0.996748	0.960936	0.907503	2.101	2.36203	2.40642	3.41678	3.85742	4.34467	3.87296	0.464137
CP009977_ori_centered	1510000	1511000	3293	2813	2918	1513	1297	1724	3.80142	3.39784	3.77136	1.0726	0.957982	1.22516	2.17647	2.16885	1.69258	3.53953	3.54194	3.05586	3.37911	0.279947
CP009977_ori_centered	1511000	1512000	3089	3196	3136	1369	1421	1436	3.56592	3.86047	4.05312	0.970517	1.04957	1.0205	2.25639	2.24912	2.18384	3.6695	3.67303	3.94282	3.76178	0.156791
CP009977_ori_centered	1512000	1513000	3330	2920	2893	1433	1307	1421	3.84413	3.52709	3.73905	1.01589	0.965368	1.00984	2.3238	2.23412	2.03589	3.77912	3.64854	3.67569	3.70112	0.0689011
CP009977_ori_centered	1513000	1514000	2900	3046	3210	1387	1386	1417	3.34774	3.67928	4.14876	0.983278	1.02372	1.00699	2.09084	2.19769	2.26535	3.40027	3.58904	4.08997	3.69309	0.356428
CP009977_ori_centered	1514000	1515000	3090	2711	2869	1408	1321	1345	3.56707	3.27464	3.70803	0.998166	0.975709	0.955827	2.1946	2.05223	2.13309	3.56901	3.35149	3.85117	3.59056	0.250536
CP009977_ori_centered	1515000	1516000	3329	2947	3017	1390	1342	1406	3.84297	3.5597	3.89932	0.985405	0.99122	0.999177	2.39496	2.19598	2.1458	3.89485	3.58624	3.87414	3.78508	0.172509
CP009977_ori_centered	1516000	1517000	3530	3074	3133	1490	1394	1364	4.07501	3.71311	4.04924	1.0563	1.02963	0.96933	2.36913	2.20516	2.29692	3.85284	3.60125	4.14697	3.86702	0.273138
CP009977_ori_centered	1517000	1518000	3314	3222	3274	1455	1417	1418	3.82566	3.89188	4.23148	1.03148	1.04662	1.00771	2.27766	2.27382	2.30889	3.70409	3.71336	4.16857	3.86201	0.265532
CP009977_ori_centered	1518000	1519000	3294	3025	2987	1494	1308	1275	3.80257	3.65392	3.86054	1.05913	0.966107	0.906082	2.20482	2.31269	2.34275	3.58563	3.77685	4.2297	3.86406	0.330776
CP009977_ori_centered	1519000	1520000	3127	3078	3190	1333	1330	1327	3.60979	3.71794	4.12291	0.944996	0.982356	0.943036	2.34584	2.31429	2.40392	3.81496	3.77945	4.34015	3.97819	0.313971
CP009977_ori_centered	1520000	1521000	3335	2975	2976	1505	1341	1241	3.8499	3.59352	3.84633	1.06693	0.990481	0.88192	2.21595	2.21849	2.39807	3.60372	3.62301	4.32958	3.85211	0.413619
CP009977_ori_centered	1521000	1522000	3250	3298	3164	1475	1507	1516	3.75178	3.98368	4.08931	1.04566	1.11309	1.07735	2.20339	2.18845	2.08707	3.5833	3.57396	3.7681	3.64179	0.10949
CP009977_ori_centered	1522000	1523000	3271	3233	3076	1421	1341	1416	3.77602	3.90516	3.97557	1.00738	0.990481	1.00628	2.3019	2.41089	2.17232	3.74351	3.93721	3.922	3.86757	0.107713
CP009977_ori_centered	1523000	1524000	3382	3276	3175	1435	1353	1422	3.90416	3.9571	4.10352	1.01731	0.999344	1.01055	2.35679	2.42129	2.23277	3.83278	3.95419	4.03115	3.93937	0.100012
CP009977_ori_centered	1524000	1525000	3349	3258	3501	1388	1473	1528	3.86606	3.93536	4.52486	0.983987	1.08798	1.08588	2.41282	2.21181	2.29123	3.9239	3.6121	4.1367	3.8909	0.263849
CP009977_ori_centered	1525000	1526000	3698	3037	3231	1605	1410	1517	4.26895	3.66841	4.1759	1.13782	1.04145	1.07806	2.30405	2.1539	2.12986	3.747	3.51753	3.84535	3.70329	0.168227
CP009977_ori_centered	1526000	1527000	3097	3401	3418	1451	1510	1425	3.57515	4.10809	4.41759	1.02865	1.11531	1.01268	2.13439	2.25232	2.3986	3.47109	3.67825	4.33054	3.82663	0.448525
CP009977_ori_centered	1527000	1528000	3293	3104	3021	1411	1343	1280	3.80142	3.74934	3.90449	1.00029	0.991958	0.909635	2.33381	2.31124	2.36016	3.79539	3.77448	4.26114	3.94367	0.275133
CP009977_ori_centered	1528000	1529000	3394	3058	3121	1470	1391	1430	3.91801	3.69378	4.03373	1.04212	1.02741	1.01623	2.30884	2.19842	2.18252	3.7548	3.59023	3.94042	3.76182	0.175202
CP009977_ori_centered	1529000	1530000	3317	3479	3350	1402	1434	1397	3.82912	4.20231	4.3297	0.993912	1.05917	0.992781	2.36591	2.42608	2.398	3.8476	3.96202	4.32946	4.04636	0.251756
CP009977_ori_centered	1530000	1531000	3346	3081	3002	1370	1467	1398	3.8626	3.72156	3.87993	0.971226	1.08355	0.993492	2.44234	2.1002	2.14735	3.97189	3.42984	3.87693	3.75955	0.289465
CP009977_ori_centered	1531000	1532000	3603	2967	3122	1516	1386	1234	4.15928	3.58386	4.03502	1.07473	1.02372	0.876945	2.37665	2.14069	2.52998	3.86507	3.49596	4.56775	3.97626	0.544481
CP009977_ori_centered	1532000	1533000	3371	3383	3484	1409	1495	1369	3.89146	4.08635	4.50289	0.998874	1.10423	0.972883	2.39248	2.26288	2.54492	3.89081	3.69549	4.59473	4.06034	0.47298
CP009977_ori_centered	1533000	1534000	3429	3321	3107	1411	1376	1224	3.95841	4.01146	4.01564	1.00029	1.01633	0.869839	2.43019	2.41352	2.5384	3.95214	3.94151	4.58295	4.15886	0.367303
CP009977_ori_centered	1534000	1535000	3589	3221	3123	1420	1412	1234	4.14312	3.89067	4.03632	1.00667	1.04292	0.876945	2.52746	2.28116	2.53079	4.11034	3.72536	4.56922	4.13497	0.422469
CP009977_ori_centered	1535000	1536000	3615	3536	3290	1569	1363	1229	4.17313	4.27116	4.25215	1.1123	1.00673	0.873392	2.30402	2.59428	2.67697	3.74695	4.2367	4.83313	4.27226	0.543966
CP009977_ori_centered	1536000	1537000	3152	3436	3279	1408	1348	1152	3.63865	4.15037	4.23794	0.998166	0.995651	0.818672	2.23864	2.54896	2.84635	3.64062	4.1627	5.13894	4.31409	0.760546
CP009977_ori_centered	1537000	1538000	3257	3076	3221	1493	1403	1379	3.75986	3.71552	4.16298	1.05842	1.03628	0.97999	2.18151	2.19244	2.33575	3.54773	3.58047	4.21707	3.78176	0.377351
CP009977_ori_centered	1538000	1539000	3440	3128	3157	1511	1348	1312	3.97111	3.77833	4.08026	1.07118	0.995651	0.932376	2.27664	2.32047	2.40625	3.70242	3.78956	4.34436	3.94545	0.348204
CP009977_ori_centered	1539000	1540000	3361	3150	3258	1454	1451	1396	3.87991	3.80491	4.2108	1.03078	1.07173	0.992071	2.31155	2.17092	2.33381	3.75921	3.54532	4.21357	3.83937	0.341264
CP009977_ori_centered	1540000	1541000	3104	3232	3161	1422	1433	1455	3.58324	3.90395	4.08543	1.00809	1.05843	1.034	2.18284	2.25541	2.17251	3.54989	3.6833	3.92235	3.71851	0.188713
CP009977_ori_centered	1541000	1542000	3462	3035	3105	1541	1392	1466	3.99651	3.666	4.01305	1.09245	1.02815	1.04182	2.24659	2.18032	2.11801	3.65356	3.56067	3.82395	3.67939	0.133531
CP009977_ori_centered	1542000	1543000	3344	3216	3334	1438	1461	1329	3.86029	3.88463	4.30902	1.01943	1.07911	0.944457	2.32545	2.20123	2.50865	3.78181	3.59482	4.52924	3.96862	0.494428
CP009977_ori_centered	1543000	1544000	3249	3362	3170	1454	1435	1484	3.75062	4.06098	4.09706	1.03078	1.05991	1.05461	2.23453	2.34286	2.13612	3.63394	3.82611	3.85665	3.77223	0.120736
CP009977_ori_centered	1544000	1545000	3350	3004	3225	1382	1385	1423	3.86722	3.62855	4.16815	0.979733	1.02298	1.01126	2.42402	2.16895	2.26634	3.94211	3.54211	4.09176	3.85866	0.284168
CP009977_ori_centered	1545000	1546000	3474	3003	3076	1453	1320	1295	4.01036	3.62734	3.97557	1.03007	0.97497	0.920295	2.39092	2.275	2.37529	3.88827	3.71529	4.28846	3.96401	0.293994
CP009977_ori_centered	1546000	1547000	3276	3363	3402	1488	1409	1477	3.78179	4.06219	4.39691	1.05488	1.04071	1.04963	2.20161	2.3868	2.30332	3.58041	3.89787	4.15852	3.87893	0.289518
CP009977_ori_centered	1547000	1548000	3176	2991	3219	1365	1335	1523	3.66635	3.61285	4.16039	0.967682	0.986049	1.08232	2.32674	2.24045	2.11359	3.7839	3.65887	3.81598	3.75292	0.083012
CP009977_ori_centered	1548000	1549000	3176	3097	3108	1342	1336	1501	3.66635	3.74089	4.01693	0.951377	0.986788	1.06669	2.36662	2.31811	2.07062	3.84875	3.7857	3.73839	3.79095	0.0553665
CP009977_ori_centered	1549000	1550000	3423	3090	3119	1388	1281	1292	3.95149	3.73243	4.03115	0.983987	0.946164	0.918163	2.46614	2.41218	2.41409	4.0106	3.93932	4.35851	4.10281	0.224291
CP009977_ori_centered	1550000	1551000	3488	3318	3254	1507	1410	1372	4.02652	4.00783	4.20563	1.06835	1.04145	0.975015	2.31453	2.35319	2.37172	3.76405	3.84299	4.28202	3.96302	0.279066
CP009977_ori_centered	1551000	1552000	3427	3299	3101	1497	1362	1410	3.9561	3.98488	4.00788	1.06126	1.00599	1.00202	2.28925	2.42217	2.19929	3.72293	3.95564	3.9707	3.88309	0.13891
CP009977_ori_centered	1552000	1553000	3416	3283	3156	1536	1427	1228	3.94341	3.96556	4.07897	1.08891	1.054	0.872681	2.22396	2.30063	2.57003	3.61675	3.75715	4.64006	4.00465	0.554736
CP009977_ori_centered	1553000	1554000	3324	3292	3255	1418	1469	1391	3.8372	3.97643	4.20692	1.00525	1.08502	0.988517	2.34415	2.24098	2.34004	3.81221	3.65974	4.22482	3.89892	0.292354
CP009977_ori_centered	1554000	1555000	3473	3155	3190	1383	1462	1465	4.00921	3.81095	4.12291	0.980442	1.07985	1.04111	2.51121	2.158	2.17747	4.0839	3.52423	3.93132	3.84648	0.28932
CP009977_ori_centered	1555000	1556000	3551	3184	3143	1581	1412	1508	4.09925	3.84598	4.06216	1.12081	1.04292	1.07166	2.24605	2.25496	2.08422	3.65267	3.68256	3.76295	3.69939	0.0570297
CP009977_ori_centered	1556000	1557000	3499	3512	3350	1561	1578	1576	4.03922	4.24217	4.3297	1.10663	1.16553	1.11999	2.24151	2.2256	2.12563	3.6453	3.63462	3.83772	3.70588	0.114302
CP009977_ori_centered	1557000	1558000	3435	3204	3380	1488	1512	1678	3.96534	3.87013	4.36848	1.05488	1.11678	1.19247	2.30847	2.11905	2.0143	3.75419	3.46061	3.63672	3.61717	0.147763
CP009977_ori_centered	1558000	1559000	3438	3300	3241	1442	1364	1216	3.9688	3.98609	4.18882	1.02227	1.00747	0.864153	2.38419	2.41935	2.6653	3.87733	3.95104	4.81205	4.21347	0.519693
CP009977_ori_centered	1559000	1560000	3278	3342	3208	1437	1511	1469	3.7841	4.03682	4.14617	1.01872	1.11605	1.04395	2.28114	2.21178	2.1838	3.70975	3.61205	3.94273	3.75484	0.169892
CP009977_ori_centered	1560000	1561000	3532	3069	3078	1547	1344	1269	4.07732	3.70707	3.97816	1.09671	0.992697	0.901818	2.28313	2.28348	2.42553	3.71298	3.72915	4.37917	3.94043	0.380045
CP009977_ori_centered	1561000	1562000	3276	3347	3258	1370	1450	1296	3.78179	4.04286	4.2108	0.971226	1.07099	0.921006	2.39124	2.30828	2.51389	3.8888	3.76964	4.53869	4.06571	0.413927
CP009977_ori_centered	1562000	1563000	3240	3043	3161	1475	1297	1206	3.74023	3.67566	4.08543	1.04566	0.957982	0.857047	2.19661	2.34618	2.62106	3.57228	3.83154	4.73219	4.04534	0.608793
CP009977_ori_centered	1563000	1564000	3291	3100	3194	1511	1413	1611	3.79911	3.74451	4.12808	1.07118	1.04366	1.14486	2.17803	2.19391	1.98262	3.54206	3.58287	3.57952	3.56815	0.0226574
CP009977_ori_centered	1564000	1565000	3540	3117	3277	1497	1285	1426	4.08655	3.76505	4.23535	1.06126	0.949119	1.01339	2.36473	2.42568	2.29804	3.84568	3.96137	4.14898	3.98535	0.153065
CP009977_ori_centered	1565000	1566000	3523	3447	3173	1480	1454	1421	4.06693	4.16365	4.10094	1.04921	1.07394	1.00984	2.38041	2.3707	2.23293	3.87118	3.87158	4.03145	3.92474	0.0924142
CP009977_ori_centered	1566000	1567000	3383	3386	3220	1543	1454	1305	3.90531	4.08997	4.16168	1.09387	1.07394	0.927401	2.19248	2.32875	2.46743	3.56556	3.80307	4.45482	3.94115	0.460428
CP009977_ori_centered	1567000	1568000	3341	3096	3377	1516	1479	1310	3.85683	3.73968	4.3646	1.07473	1.09241	0.930955	2.20383	2.09331	2.57786	3.58401	3.41857	4.6542	3.88559	0.67075
CP009977_ori_centered	1568000	1569000	3312	3236	3289	1471	1345	1391	3.82335	3.90879	4.25086	1.04283	0.993435	0.988517	2.25153	2.40595	2.36449	3.66159	3.92914	4.26896	3.95323	0.304398
CP009977_ori_centered	1569000	1570000	3334	3085	3054	1433	1467	1361	3.84875	3.72639	3.94714	1.01589	1.08355	0.967198	2.32659	2.10293	2.24394	3.78366	3.43429	4.05131	3.75642	0.309413
CP009977_ori_centered	1570000	1571000	3261	3188	3145	1331	1346	1571	3.76448	3.85081	4.06475	0.943578	0.994174	1.11643	2.45004	2.3685	2.00191	3.98442	3.86799	3.61434	3.82225	0.18923
CP009977_ori_centered	1571000	1572000	3406	3188	3172	1514	1394	1428	3.93186	3.85081	4.09965	1.07331	1.02963	1.01481	2.24967	2.28694	2.22129	3.65857	3.7348	4.01042	3.80126	0.185103
CP009977_ori_centered	1572000	1573000	3422	3218	3411	1433	1468	1496	3.95033	3.88704	4.40854	1.01589	1.08428	1.06314	2.388	2.1921	2.28008	3.88352	3.57991	4.11657	3.86	0.269102
CP009977_ori_centered	1573000	1574000	3436	3239	3259	1448	1399	1500	3.96649	3.91241	4.21209	1.02652	1.03332	1.06598	2.37293	2.31523	2.17267	3.85902	3.78098	3.92264	3.85421	0.0709476
CP009977_ori_centered	1574000	1575000	3186	3258	3141	1472	1307	1349	3.6779	3.93536	4.05958	1.04354	0.965368	0.95867	2.1644	2.49273	2.32839	3.5199	4.07087	4.20379	3.93152	0.362616
CP009977_ori_centered	1575000	1576000	3485	3069	3106	1464	1352	1573	4.02306	3.70707	4.01434	1.03787	0.998606	1.11786	2.38046	2.26997	1.97457	3.87127	3.70708	3.56498	3.71445	0.153278
CP009977_ori_centered	1576000	1577000	3496	3254	3295	1570	1456	1475	4.03576	3.93053	4.25862	1.11301	1.07542	1.04821	2.22675	2.23489	2.2339	3.6213	3.64979	4.03319	3.76809	0.230021
CP009977_ori_centered	1577000	1578000	3254	3486	3273	1382	1500	1461	3.75639	4.21076	4.23018	0.979733	1.10792	1.03826	2.35456	2.324	2.24025	3.82914	3.79531	4.04465	3.8897	0.135248
CP009977_ori_centered	1578000	1579000	3669	3200	3250	1576	1363	1372	4.23547	3.8653	4.20046	1.11726	1.00673	0.975015	2.32805	2.34776	2.3688	3.78603	3.83412	4.27675	3.96563	0.270508
CP009977_ori_centered	1579000	1580000	3306	3353	3426	1468	1482	1295	3.81642	4.05011	4.42793	1.0407	1.09463	0.920295	2.25204	2.26248	2.64556	3.66243	3.69485	4.77642	4.04457	0.634011
CP009977_ori_centered	1580000	1581000	3340	3156	3057	1392	1314	1431	3.85567	3.81215	3.95101	0.986823	0.970538	1.01694	2.39943	2.40183	2.13627	3.90211	3.92241	3.85692	3.89381	0.033525
CP009977_ori_centered	1581000	1582000	3307	3104	3204	1515	1351	1360	3.81758	3.74934	4.141	1.07402	0.997867	0.966487	2.18284	2.29756	2.35588	3.54988	3.75213	4.25342	3.85181	0.362208
CP009977_ori_centered	1582000	1583000	3197	3182	3261	1384	1414	1574	3.69059	3.84356	4.21467	0.981151	1.0444	1.11857	2.30997	2.25035	2.07179	3.75663	3.67504	3.74051	3.72406	0.0432103
CP009977_ori_centered	1583000	1584000	3152	2917	2948	1364	1421	1485	3.63865	3.52346	3.81014	0.966973	1.04957	1.05532	2.31085	2.05278	1.98519	3.75806	3.35239	3.58415	3.56487	0.203524
CP009977_ori_centered	1584000	1585000	3278	3089	2911	1307	1300	1566	3.7841	3.73122	3.76232	0.926564	0.960198	1.11288	2.50803	2.37615	1.85888	4.07874	3.88049	3.3561	3.77178	0.373381
CP009977_ori_centered	1585000	1586000	3387	3113	3033	1519	1387	1423	3.90993	3.76021	3.92	1.07686	1.02446	1.01126	2.22976	2.24441	2.13141	3.62618	3.66534	3.84815	3.71323	0.11848
CP009977_ori_centered	1586000	1587000	996	3179	3263	472	1372	1490	1.14978	3.83994	4.21726	0.334612	1.01338	1.05887	2.11017	2.31706	2.18993	3.4317	3.78397	3.95381	3.72316	0.266313
CP009977_ori_centered	1589000	1590000	13	1024	994	12	465	482	0.0150071	1.2369	1.28469	0.00850709	0.343455	0.342534	1.08333	2.20215	2.06224	1.76179	3.59632	3.72327	3.02713	1.09765
CP009977_ori_centered	1591000	1592000	134	26	11	58	1	11	0.154689	0.0314056	0.0142169	0.0411176	0.000738614	0.00781718	2.31034	26	1	3.75724	42.4605	1.80545	16.0077	22.9295
CP009977_ori_centered	1592000	1593000	3056	134	143	1386	55	73	3.52782	0.16186	0.18482	0.982569	0.0406238	0.0518776	2.20491	2.43636	1.9589	3.58577	3.97882	3.5367	3.70043	0.242336
CP009977_ori_centered	1593000	1594000	3267	2988	3080	1453	1270	1450	3.7714	3.60923	3.98074	1.03007	0.938039	1.03045	2.24845	2.35276	2.12414	3.65659	3.84228	3.83502	3.77796	0.105176
CP009977_ori_centered	1594000	1595000	3341	3047	3063	1459	1355	1229	3.85683	3.68049	3.95877	1.03432	1.00082	0.873392	2.28992	2.24871	2.49227	3.72403	3.67236	4.49966	3.96535	0.463449
CP009977_ori_centered	1595000	1596000	3457	3251	3110	1553	1337	1432	3.99074	3.9269	4.01951	1.10096	0.987527	1.01765	2.22601	2.43156	2.17179	3.6201	3.97098	3.92105	3.83737	0.189816
CP009977_ori_centered	1596000	1597000	3185	3276	3244	1372	1570	1397	3.67674	3.9571	4.1927	0.972644	1.15962	0.992781	2.32143	2.08662	2.32212	3.77527	3.40766	4.19246	3.7918	0.392664
CP009977_ori_centered	1597000	1598000	3271	2992	2986	1478	1342	1280	3.77602	3.61406	3.85925	1.04779	0.99122	0.909635	2.21313	2.22951	2.33281	3.59914	3.641	4.21177	3.8173	0.34226
CP009977_ori_centered	1598000	1599000	3347	3256	3036	1402	1372	1306	3.86375	3.93294	3.92387	0.993912	1.01338	0.928112	2.3873	2.37318	2.32466	3.8824	3.87563	4.19704	3.98502	0.183647
CP009977_ori_centered	1599000	1600000	3201	3082	3228	1433	1398	1285	3.69521	3.72277	4.17202	1.01589	1.03258	0.913188	2.23378	2.20458	2.51206	3.63272	3.60029	4.5354	3.9228	0.530771
CP009977_ori_centered	1600000	1601000	3567	3113	3098	1488	1289	1192	4.11772	3.76021	4.004	1.05488	0.952073	0.847098	2.39718	2.41505	2.59899	3.89845	3.94401	4.69235	4.17827	0.445786
CP009977_ori_centered	1601000	1602000	3413	3495	3270	1541	1526	1538	3.93994	4.22163	4.22631	1.09245	1.12712	1.09298	2.2148	2.2903	2.12614	3.60185	3.74028	3.83863	3.72692	0.118953
CP009977_ori_centered	1602000	1603000	3297	3227	3264	1508	1385	1468	3.80603	3.89792	4.21855	1.06906	1.02298	1.04324	2.18634	2.32996	2.22343	3.55557	3.80505	4.01429	3.79164	0.229653
CP009977_ori_centered	1603000	1604000	3557	3153	3097	1529	1395	1376	4.10618	3.80853	4.00271	1.08395	1.03037	0.977858	2.32636	2.26022	2.25073	3.78328	3.69115	4.06357	3.846	0.193971
CP009977_ori_centered	1604000	1605000	3657	3366	3341	1583	1423	1341	4.22162	4.06581	4.31807	1.12223	1.05105	0.952985	2.31017	2.36543	2.49142	3.75696	3.86297	4.49814	4.03935	0.400838
CP009977_ori_centered	1605000	1606000	3345	3387	3370	1389	1461	1344	3.86144	4.09118	4.35555	0.984696	1.07911	0.955117	2.40821	2.31828	2.50744	3.91639	3.78597	4.52705	4.07647	0.395627
CP009977_ori_centered	1606000	1607000	3247	3183	3146	1396	1314	1332	3.74831	3.84477	4.06604	0.989658	0.970538	0.946589	2.32593	2.42237	2.36186	3.78259	3.95597	4.26422	4.00093	0.243942
CP009977_ori_centered	1607000	1608000	3511	3141	3068	1502	1417	1263	4.05307	3.79404	3.96523	1.0648	1.04662	0.897554	2.33755	2.21665	2.42914	3.80148	3.62001	4.38568	3.93572	0.400097
CP009977_ori_centered	1608000	1609000	3325	3215	3417	1475	1361	1333	3.83836	3.88342	4.4163	1.04566	1.00525	0.9473	2.25424	2.36223	2.56339	3.66599	3.85775	4.62807	4.05061	0.509205
CP009977_ori_centered	1609000	1610000	3323	3182	3125	1497	1336	1465	3.83605	3.84356	4.0389	1.06126	0.986788	1.04111	2.21977	2.38174	2.13311	3.60995	3.8896	3.85121	3.78359	0.151598
CP009977_ori_centered	1610000	1611000	3392	3068	3146	1490	1243	1418	3.9157	3.70586	4.06604	1.0563	0.918097	1.00771	2.27651	2.46822	2.21862	3.70222	4.03084	4.0056	3.91289	0.182881
CP009977_ori_centered	1611000	1612000	3476	3306	3203	1477	1337	1567	4.01267	3.99334	4.13971	1.04708	0.987527	1.11359	2.35342	2.4727	2.04403	3.82729	4.03816	3.69039	3.85195	0.175187
CP009977_ori_centered	1612000	1613000	3762	3324	3163	1485	1361	1331	4.34283	4.01508	4.08801	1.05275	1.00525	0.945878	2.53333	2.44232	2.37641	4.11988	3.98855	4.29048	4.13297	0.151393
CP009977_ori_centered	1613000	1614000	3436	3359	3439	1536	1463	1455	3.96649	4.05736	4.44473	1.08891	1.08059	1.034	2.23698	2.29597	2.36357	3.63793	3.74953	4.26731	3.88492	0.335824
CP009977_ori_centered	1614000	1615000	3417	3282	3368	1558	1379	1459	3.94456	3.96435	4.35297	1.1045	1.01855	1.03684	2.1932	2.37999	2.30843	3.56673	3.88674	4.16775	3.87374	0.300723
CP009977_ori_centered	1615000	1616000	3408	3258	3292	1519	1445	1328	3.93417	3.93536	4.25474	1.07686	1.0673	0.943746	2.24358	2.25467	2.47892	3.64867	3.68209	4.47555	3.93544	0.468052
CP009977_ori_centered	1616000	1617000	3574	3392	3256	1517	1466	1425	4.1258	4.09722	4.20821	1.07544	1.08281	1.01268	2.35597	2.31378	2.28491	3.83143	3.77862	4.12529	3.91178	0.186779
CP009977_ori_centered	1617000	1618000	3323	3593	3621	1400	1567	1607	3.83605	4.34001	4.67996	0.992494	1.15741	1.14202	2.37357	2.29292	2.25327	3.86006	3.74455	4.06816	3.89092	0.163994
CP009977_ori_centered	1618000	1619000	3352	3068	3128	1490	1431	1582	3.86953	3.70586	4.04278	1.0563	1.05696	1.12425	2.24966	2.14396	1.97724	3.65856	3.50128	3.56981	3.57655	0.078853
CP009977_ori_centered	1619000	1620000	3396	3194	3188	1461	1461	1409	3.92032	3.85805	4.12032	1.03574	1.07911	1.00131	2.32444	2.18617	2.2626	3.78016	3.57023	4.085	3.8118	0.258839
CP009977_ori_centered	1620000	1621000	3463	3109	3337	1544	1404	1436	3.99766	3.75538	4.3129	1.09458	1.03701	1.0205	2.24288	2.21439	2.32382	3.64752	3.61631	4.19553	3.81978	0.325778
CP009977_ori_centered	1621000	1622000	3381	3347	3255	1511	1487	1472	3.903	4.04286	4.20692	1.07118	1.09832	1.04608	2.23759	2.25084	2.21128	3.63892	3.67584	3.99234	3.76904	0.19427
CP009977_ori_centered	1622000	1623000	3761	3285	3282	1653	1434	1444	4.34167	3.96797	4.24182	1.17185	1.05917	1.02618	2.27526	2.29079	2.27285	3.70018	3.74109	4.10352	3.84826	0.222002
CP009977_ori_centered	1623000	1624000	3565	3503	3435	1517	1551	1533	4.11541	4.2313	4.43956	1.07544	1.14559	1.08943	2.35003	2.25854	2.2407	3.82178	3.68842	4.04547	3.85189	0.180423
CP009977_ori_centered	1624000	1625000	3116	3361	3252	1447	1464	1422	3.59709	4.05977	4.20304	1.02581	1.08133	1.01055	2.15342	2.29577	2.28692	3.50204	3.7492	4.12891	3.79339	0.315764
CP009977_ori_centered	1625000	1626000	3456	2961	2917	1480	1257	1413	3.98958	3.57661	3.77007	1.04921	0.928437	1.00415	2.33514	2.35561	2.0644	3.79756	3.84693	3.72717	3.79055	0.060189
CP009977_ori_centered	1626000	1627000	3492	3236	3281	1478	1360	1323	4.03114	3.90879	4.24052	1.04779	1.00451	0.940193	2.36265	2.37941	2.47997	3.84231	3.88581	4.47746	4.06852	0.354813
CP009977_ori_centered	1627000	1628000	3457	3155	3270	1407	1396	1407	3.99074	3.81095	4.22631	0.997457	1.0311	0.999888	2.457	2.26003	2.32409	3.99574	3.69084	4.19603	3.96087	0.254392
CP009977_ori_centered	1628000	1629000	3432	3250	3103	1483	1321	1499	3.96188	3.9257	4.01047	1.05133	0.975709	1.06527	2.31423	2.46026	2.07005	3.76356	4.01784	3.73736	3.83958	0.154926
CP009977_ori_centered	1629000	1630000	3423	3278	3199	1516	1420	1499	3.95149	3.95952	4.13454	1.07473	1.04883	1.06527	2.25792	2.30845	2.13409	3.67198	3.76992	3.85299	3.76496	0.0906068
CP009977_ori_centered	1630000	1631000	3599	3262	3247	1584	1399	1549	4.15466	3.94019	4.19658	1.12294	1.03332	1.1008	2.2721	2.33167	2.09619	3.69504	3.80783	3.78456	3.76248	0.0595528
CP009977_ori_centered	1631000	1632000	3478	3196	3311	1434	1406	1655	4.01498	3.86047	4.2793	1.0166	1.03849	1.17613	2.42538	2.27312	2.0006	3.94432	3.71222	3.61199	3.75618	0.170475
CP009977_ori_centered	1632000	1633000	3337	3225	3248	1470	1436	1347	3.85221	3.8955	4.19787	1.04212	1.06065	0.957249	2.27007	2.24582	2.41128	3.69174	3.66764	4.35345	3.90428	0.38918
CP009977_ori_centered	1633000	1634000	3395	3269	3366	1457	1391	1422	3.91916	3.94865	4.35038	1.0329	1.02741	1.01055	2.33013	2.35011	2.36709	3.78942	3.83795	4.27365	3.96701	0.26667
CP009977_ori_centered	1634000	1635000	3282	3241	3328	1460	1328	1348	3.78872	3.91483	4.30127	1.03503	0.980879	0.957959	2.24795	2.44051	2.46884	3.65576	3.98559	4.45737	4.03291	0.402891
CP009977_ori_centered	1635000	1636000	3333	3107	3045	1480	1327	1312	3.84759	3.75297	3.9355	1.04921	0.98014	0.932376	2.25203	2.34137	2.32088	3.6624	3.82368	4.19023	3.89211	0.270487
CP009977_ori_centered	1636000	1637000	3345	3245	3141	1475	1346	1407	3.86144	3.91966	4.05958	1.04566	0.994174	0.999888	2.2678	2.41085	2.23241	3.68805	3.93714	4.0305	3.88523	0.17703
CP009977_ori_centered	1637000	1638000	3175	3209	3127	1382	1374	1327	3.6652	3.87617	4.04149	0.979733	1.01486	0.943036	2.2974	2.33552	2.35644	3.73618	3.81412	4.25443	3.93491	0.279445
CP009977_ori_centered	1638000	1639000	3120	3008	3003	1344	1353	1303	3.60171	3.63338	3.88122	0.952794	0.999344	0.92598	2.32143	2.22321	2.30468	3.77527	3.63071	4.16098	3.85565	0.274123
CP009977_ori_centered	1639000	1640000	3403	3060	2983	1455	1364	1439	3.9284	3.69619	3.85537	1.03148	1.00747	1.02263	2.33883	2.2434	2.07297	3.80357	3.66369	3.74263	3.73663	0.0701317
CP009977_ori_centered	1640000	1641000	3253	3272	3153	1359	1388	1302	3.75524	3.95227	4.07509	0.963428	1.0252	0.925269	2.39367	2.35735	2.42166	3.89275	3.84978	4.37218	4.03824	0.29
CP009977_ori_centered	1641000	1642000	3336	3027	3019	1486	1410	1417	3.85105	3.65633	3.9019	1.05346	1.04145	1.00699	2.24495	2.14681	2.13056	3.6509	3.50594	3.84661	3.66782	0.170962
CP009977_ori_centered	1642000	1643000	3420	3230	3273	1384	1425	1335	3.94802	3.90154	4.23018	0.981151	1.05252	0.948721	2.4711	2.26667	2.45169	4.01867	3.70168	4.42639	4.04891	0.363298
CP009977_ori_centered	1643000	1644000	3646	3183	3083	1619	1331	1196	4.20892	3.84477	3.98462	1.14775	0.983095	0.84994	2.25201	2.39144	2.57776	3.66237	3.90544	4.65401	4.07394	0.516847
CP009977_ori_centered	1644000	1645000	3349	3364	3374	1565	1484	1402	3.86606	4.0634	4.36072	1.10947	1.0961	0.996335	2.13994	2.26685	2.40656	3.48011	3.70198	4.34492	3.84234	0.449166
CP009977_ori_centered	1645000	1646000	3319	3379	3292	1426	1455	1358	3.83143	4.08152	4.25474	1.01093	1.07468	0.965066	2.32749	2.32234	2.42415	3.78512	3.7926	4.37668	3.9848	0.339399
CP009977_ori_centered	1646000	1647000	3493	3084	3198	1469	1444	1327	4.03229	3.72518	4.13325	1.04141	1.06656	0.943036	2.37781	2.13573	2.40995	3.86695	3.48786	4.35103	3.90195	0.43265
CP009977_ori_centered	1647000	1648000	3214	3272	3187	1367	1379	1193	3.71022	3.95227	4.11903	0.9691	1.01855	0.847808	2.35113	2.37273	2.67142	3.82357	3.8749	4.8231	4.17386	0.562846
CP009977_ori_centered	1648000	1649000	3468	2936	2959	1503	1277	1286	4.00343	3.54641	3.82435	1.06551	0.94321	0.913899	2.30739	2.29914	2.30093	3.75243	3.75471	4.15421	3.88712	0.231314
CP009977_ori_centered	1649000	1650000	3478	3251	3175	1527	1397	1262	4.01498	3.9269	4.10352	1.08253	1.03184	0.896843	2.27767	2.32713	2.51585	3.7041	3.80043	4.54223	4.01559	0.458624
CP009977_ori_centered	1650000	1651000	3431	3431	3294	1472	1570	1606	3.96072	4.14433	4.25732	1.04354	1.15962	1.14131	2.33084	2.18535	2.05106	3.79057	3.56889	3.70308	3.68751	0.111661
CP009977_ori_centered	1651000	1652000	3520	3205	3203	1554	1378	1469	4.06346	3.87134	4.13971	1.10167	1.01781	1.04395	2.26512	2.32583	2.18039	3.6837	3.79831	3.93659	3.8062	0.12663
CP009977_ori_centered	1652000	1653000	3495	3369	3486	1460	1506	1551	4.0346	4.06944	4.50547	1.03503	1.11235	1.10222	2.39384	2.23705	2.24758	3.89302	3.65332	4.05789	3.86808	0.203436
CP009977_ori_centered	1653000	1654000	3381	3362	3300	1438	1442	1472	3.903	4.06098	4.26508	1.01943	1.06508	1.04608	2.35118	2.33148	2.24185	3.82365	3.80754	4.04754	3.89291	0.134155
CP009977_ori_centered	1654000	1655000	3140	3221	3186	1434	1433	1438	3.62479	3.89067	4.11774	1.0166	1.05843	1.02192	2.18968	2.24773	2.21558	3.56101	3.67076	4.00011	3.74396	0.228519
CP009977_ori_centered	1655000	1656000	3539	2887	2998	1556	1366	1395	4.0854	3.48723	3.87476	1.10309	1.00895	0.99136	2.27442	2.11347	2.1491	3.69882	3.4515	3.88009	3.6768	0.215144
CP009977_ori_centered	1656000	1657000	3261	3470	3310	1529	1368	1468	3.76448	4.19144	4.278	1.08395	1.01042	1.04324	2.13277	2.53655	2.25477	3.46845	4.14243	4.07087	3.89392	0.370196
CP009977_ori_centered	1657000	1658000	3616	3219	3296	1596	1490	1272	4.17428	3.88825	4.25991	1.13144	1.10053	0.90395	2.26566	2.1604	2.59119	3.68458	3.52814	4.67827	3.96366	0.623788
CP009977_ori_centered	1658000	1659000	3160	3435	3398	1403	1578	1482	3.64788	4.14916	4.39174	0.994621	1.16553	1.05319	2.25232	2.17681	2.29285	3.66287	3.55493	4.13962	3.78581	0.311124
CP009977_ori_centered	1659000	1660000	3389	3055	3144	1455	1345	1339	3.91224	3.69016	4.06346	1.03148	0.993435	0.951564	2.32921	2.27138	2.34802	3.78792	3.70937	4.23923	3.91217	0.285947
CP009977_ori_centered	1660000	1661000	3334	3199	3096	1436	1437	1177	3.84875	3.86409	4.00142	1.01802	1.06139	0.836438	2.32173	2.22617	2.63042	3.77575	3.63554	4.74908	4.05346	0.606491
CP009977_ori_centered	1661000	1662000	3294	3078	3059	1401	1362	1226	3.80257	3.71794	3.9536	0.993203	1.00599	0.87126	2.35118	2.25991	2.49511	3.82365	3.69065	4.50478	4.00636	0.436738
CP009977_ori_centered	1662000	1663000	3383	3239	3228	1531	1448	1363	3.90531	3.91241	4.17202	1.08536	1.06951	0.968619	2.20967	2.23688	2.36831	3.59351	3.65304	4.27585	3.8408	0.377939
CP009977_ori_centered	1663000	1664000	3422	3226	3269	1490	1351	1381	3.95033	3.89671	4.22501	1.0563	0.997867	0.981411	2.29664	2.38786	2.36713	3.73496	3.89961	4.27372	3.96943	0.276084
CP009977_ori_centered	1664000	1665000	3339	3247	3281	1484	1452	1502	3.85452	3.92207	4.24052	1.05204	1.07247	1.0674	2.25	2.23623	2.18442	3.6591	3.65197	3.94386	3.75164	0.1665
CP009977_ori_centered	1665000	1666000	3166	3194	3299	1437	1352	1408	3.65481	3.85805	4.26379	1.01872	0.998606	1.0006	2.2032	2.36243	2.34304	3.583	3.85807	4.23024	3.89043	0.324831
CP009977_ori_centered	1666000	1667000	3473	3085	3026	1576	1414	1486	4.00921	3.72639	3.91095	1.11726	1.0444	1.05603	2.20368	2.18175	2.03634	3.58378	3.56301	3.6765	3.60776	0.0604284
CP009977_ori_centered	1667000	1668000	3336	3243	3400	1449	1414	1407	3.85105	3.91724	4.39432	1.02723	1.0444	0.999888	2.30228	2.29349	2.41649	3.74412	3.7455	4.36284	3.95082	0.356824
CP009977_ori_centered	1668000	1669000	3334	3283	3185	1502	1316	1325	3.84875	3.96556	4.11645	1.0648	0.972016	0.941614	2.21971	2.49468	2.40377	3.60984	4.07405	4.33989	4.00793	0.369489
CP009977_ori_centered	1669000	1670000	3477	3167	3136	1649	1493	1512	4.01382	3.82544	4.05312	1.16902	1.10275	1.07451	2.10855	2.12123	2.07407	3.42907	3.46418	3.74463	3.54596	0.172949
CP009977_ori_centered	1670000	1671000	3108	3394	3302	1378	1570	1488	3.58785	4.09964	4.26766	0.976898	1.15962	1.05745	2.25544	2.16178	2.21909	3.66795	3.5304	4.00644	3.73493	0.244988
CP009977_ori_centered	1671000	1672000	3206	2966	2943	1452	1368	1406	3.70098	3.58265	3.80368	1.02936	1.01042	0.999177	2.20799	2.16813	2.09317	3.59078	3.54076	3.77911	3.63689	0.125686
CP009977_ori_centered	1672000	1673000	175	2897	2875	94	1389	1548	0.202019	3.49931	3.71579	0.0666389	1.02593	1.10009	1.8617	2.08567	1.85724	3.02763	3.4061	3.35314	3.26229	0.204943
CP009977_ori_centered	1674000	1675000	2	159	155	3	77	75	0.00230879	0.192057	0.200329	0.00212677	0.0568733	0.0532989	0.666667	2.06494	2.06667	1.08418	3.37224	3.73126	2.72922	1.43592
CP009977_ori_centered	1677000	1678000	581	10	15	235	1	11	0.670702	0.0120791	0.0193867	0.166597	0.000738614	0.00781718	2.47234	10	1.36364	4.02069	16.331	2.46197	7.60454	7.59738
CP009977_ori_centered	1678000	1679000	3312	488	492	1507	237	220	3.82335	0.589459	0.635885	1.06835	0.175051	0.156344	2.19774	2.05907	2.23636	3.57412	3.36266	4.03764	3.65814	0.345242
CP009977_ori_centered	1679000	1680000	3174	3235	3225	1506	1498	1508	3.66404	3.90758	4.16815	1.06764	1.10644	1.07166	2.10757	2.15955	2.13859	3.42747	3.52675	3.86112	3.60511	0.227196
CP009977_ori_centered	1680000	1681000	2969	3111	3106	1335	1489	1506	3.42739	3.7578	4.01434	0.946414	1.0998	1.07024	2.22397	2.08932	2.06242	3.61677	3.41206	3.72359	3.58414	0.158304
CP009977_ori_centered	1681000	1682000	3071	2937	3019	1243	1326	1503	3.54514	3.54762	3.9019	0.881193	0.979402	1.06811	2.47064	2.21493	2.00865	4.01792	3.6172	3.62651	3.75387	0.228714
CP009977_ori_centered	1682000	1683000	3319	2952	2746	1543	1374	1317	3.83143	3.56574	3.54906	1.09387	1.01486	0.935929	2.151	2.14847	2.08504	3.49811	3.50866	3.76443	3.5904	0.150808
CP009977_ori_centered	1683000	1684000	3230	3091	3211	1471	1345	1444	3.72869	3.73364	4.15005	1.04283	0.993435	1.02618	2.19579	2.29814	2.22368	3.57094	3.75309	4.01475	3.77959	0.223089
CP009977_ori_centered	1684000	1685000	3199	3311	3271	1431	1405	1428	3.6929	3.99938	4.2276	1.01447	1.03775	1.01481	2.2355	2.35658	2.29062	3.63552	3.84853	4.13559	3.87321	0.250945
CP009977_ori_centered	1685000	1686000	3351	3084	3001	1546	1370	1376	3.86837	3.72518	3.87864	1.096	1.0119	0.977858	2.16753	2.25109	2.18096	3.52498	3.67625	3.93761	3.71295	0.208745
CP009977_ori_centered	1686000	1687000	3265	3129	3027	1494	1440	1463	3.76909	3.77954	3.91224	1.05913	1.0636	1.03968	2.18541	2.17292	2.06904	3.55406	3.54858	3.73554	3.61273	0.106392
CP009977_ori_centered	1687000	1688000	3299	3186	3128	1387	1327	1505	3.80834	3.84839	4.04278	0.983278	0.98014	1.06953	2.37851	2.4009	2.07841	3.8681	3.92091	3.75245	3.84715	0.0861594
CP009977_ori_centered	1688000	1689000	3434	3194	3022	1609	1346	1313	3.96419	3.85805	3.90578	1.14066	0.994174	0.933087	2.13424	2.37296	2.3016	3.47085	3.87527	4.15542	3.83385	0.344156
CP009977_ori_centered	1689000	1690000	3041	3214	3193	1436	1506	1386	3.51051	3.88221	4.12679	1.01802	1.11235	0.984964	2.11769	2.13413	2.30375	3.44393	3.48524	4.1593	3.69616	0.401628
CP009977_ori_centered	1690000	1691000	3306	3040	2940	1469	1305	1248	3.81642	3.67204	3.7998	1.04141	0.963891	0.886894	2.25051	2.3295	2.35577	3.65993	3.8043	4.25322	3.90582	0.309396
CP009977_ori_centered	1691000	1692000	3272	3076	3095	1473	1462	1400	3.77717	3.71552	4.00013	1.04425	1.07985	0.994913	2.22132	2.10397	2.21071	3.61246	3.43598	3.99133	3.67992	0.283754
CP009977_ori_centered	1692000	1693000	3331	2982	3008	1653	1329	1394	3.84528	3.60198	3.88768	1.17185	0.981618	0.990649	2.01512	2.24379	2.15782	3.27713	3.66433	3.89583	3.61243	0.312597
CP009977_ori_centered	1693000	1694000	3362	3275	3373	1356	1495	1510	3.88107	3.95589	4.35943	0.961301	1.10423	1.07309	2.47935	2.19064	2.23377	4.03209	3.57752	4.03296	3.88086	0.2627
CP009977_ori_centered	1694000	1695000	3133	3127	3094	1446	1397	1385	3.61671	3.77712	3.99883	1.0251	1.03184	0.984254	2.16667	2.23837	2.23394	3.52358	3.65547	4.03325	3.73743	0.264537
CP009977_ori_centered	1695000	1696000	3105	2957	3066	1437	1379	1483	3.58439	3.57178	3.96265	1.01872	1.01855	1.0539	2.16075	2.14431	2.06743	3.51396	3.50186	3.73264	3.58282	0.129887
CP009977_ori_centered	1696000	1697000	3311	3021	2999	1448	1289	1224	3.8222	3.64909	3.87605	1.02652	0.952073	0.869839	2.2866	2.34368	2.45016	3.71863	3.82745	4.42364	3.98991	0.379546
CP009977_ori_centered	1697000	1698000	3347	3250	3215	1689	1465	1392	3.86375	3.9257	4.15522	1.19737	1.08207	0.989228	1.98165	2.21843	2.30963	3.22269	3.62291	4.16991	3.67184	0.475502
CP009977_ori_centered	1698000	1699000	3303	3180	3169	1513	1377	1643	3.81296	3.84114	4.09577	1.0726	1.01707	1.1676	2.18308	2.30937	1.92879	3.55027	3.77142	3.48233	3.60134	0.151161
CP009977_ori_centered	1699000	1700000	3060	3159	3156	1530	1379	1376	3.53244	3.81578	4.07897	1.08465	1.01855	0.977858	2	2.29079	2.2936	3.25254	3.74108	4.14098	3.71153	0.444959
CP009977_ori_centered	1700000	1701000	3014	2966	3094	1372	1452	1444	3.47934	3.58265	3.99883	0.972644	1.07247	1.02618	2.19679	2.0427	2.14266	3.57257	3.33592	3.86846	3.59232	0.266816
CP009977_ori_centered	1701000	1702000	3183	2897	2900	1464	1316	1260	3.67443	3.49931	3.7481	1.03787	0.972016	0.895422	2.17418	2.20137	2.30159	3.5358	3.59504	4.15539	3.76208	0.341906
CP009977_ori_centered	1702000	1703000	3225	3032	2971	1448	1314	1196	3.72292	3.66237	3.83986	1.02652	0.970538	0.84994	2.22721	2.30746	2.48411	3.62204	3.7683	4.48494	3.95843	0.461799
CP009977_ori_centered	1703000	1704000	3113	2990	3031	1334	1303	1416	3.59363	3.61164	3.91741	0.945705	0.962414	1.00628	2.33358	2.2947	2.14054	3.79503	3.74747	3.86463	3.80238	0.0589214
CP009977_ori_centered	1704000	1705000	3085	3010	2988	1512	1399	1274	3.5613	3.6358	3.86184	1.07189	1.03332	0.905371	2.04034	2.15154	2.34537	3.31815	3.51367	4.23444	3.68875	0.482586
CP009977_ori_centered	1705000	1706000	3133	3090	3001	1426	1387	1613	3.61671	3.73243	3.87864	1.01093	1.02446	1.14628	2.19705	2.22783	1.86051	3.573	3.63826	3.35905	3.52344	0.146054
CP009977_ori_centered	1706000	1707000	3254	3070	3029	1457	1400	1291	3.75639	3.70827	3.91483	1.0329	1.03406	0.917452	2.23336	2.19286	2.34624	3.63204	3.58115	4.23602	3.8164	0.36429
CP009977_ori_centered	1707000	1708000	3365	3090	3096	1520	1388	1425	3.88453	3.73243	4.00142	1.07757	1.0252	1.01268	2.21382	2.22622	2.17263	3.60026	3.63564	3.92257	3.71949	0.176762
CP009977_ori_centered	1708000	1709000	3170	3194	3277	1547	1402	1418	3.65943	3.85805	4.23535	1.09671	1.03554	1.00771	2.04913	2.27817	2.311	3.33243	3.72048	4.17239	3.74177	0.420385
CP009977_ori_centered	1709000	1710000	3319	2986	3108	1545	1363	1515	3.83143	3.60681	4.01693	1.09529	1.00673	1.07664	2.14822	2.19076	2.05149	3.49358	3.57771	3.70385	3.59171	0.10583
CP009977_ori_centered	1710000	1711000	3172	3057	3165	1416	1466	1440	3.66173	3.69257	4.0906	1.00384	1.08281	1.02334	2.24011	2.08527	2.19792	3.64302	3.40544	3.96822	3.67223	0.282526
CP009977_ori_centered	1711000	1712000	3418	2972	2880	1553	1438	1313	3.94572	3.5899	3.72225	1.10096	1.06213	0.933087	2.2009	2.06676	2.19345	3.57926	3.37522	3.96016	3.63821	0.296894
CP009977_ori_centered	1712000	1713000	3019	3152	3161	1392	1465	1510	3.48511	3.80732	4.08543	0.986823	1.08207	1.07309	2.16882	2.15154	2.09338	3.52709	3.51366	3.77948	3.60674	0.149746
CP009977_ori_centered	1713000	1714000	3162	2897	2880	1468	1315	1461	3.65019	3.49931	3.72225	1.0407	0.971277	1.03826	2.15395	2.20304	1.97125	3.5029	3.59778	3.55899	3.55322	0.0477006
CP009977_ori_centered	1714000	1715000	282	2913	2993	142	1413	1552	0.325539	3.51863	3.8683	0.100667	1.04366	1.10293	1.98592	2.06157	1.92848	3.22963	3.36674	3.48177	3.35938	0.12623
CP009977_ori_centered	1715000	1716000	3	291	254	10	116	154	0.00346318	0.351501	0.328282	0.00708924	0.0856792	0.10944	0.3	2.50862	1.64935	0.48788	4.09682	2.97782	2.52084	1.84736
CP009977_ori_centered	1719000	1720000	313	14	5	162	4	5	0.361325	0.0169107	0.00646224	0.114846	0.00295445	0.00355326	1.9321	3.5	1	3.14211	5.71584	1.80545	3.55446	1.98754
CP009977_ori_centered	1720000	1721000	510	336	334	247	141	201	0.58874	0.405857	0.431678	0.175104	0.104145	0.142841	2.06478	2.38298	1.66169	3.35788	3.89163	3.0001	3.41654	0.448653
CP009977_ori_centered	1721000	1722000	3207	432	502	1486	194	258	3.70214	0.521816	0.648809	1.05346	0.143291	0.183348	2.15814	2.2268	1.94574	3.50972	3.63658	3.51292	3.55308	0.0723383
CP009977_ori_centered	1722000	1723000	3127	3238	3132	1442	1490	1638	3.60979	3.9112	4.04795	1.02227	1.10053	1.16405	2.16852	2.17315	1.91209	3.52659	3.54897	3.45217	3.50924	0.0506749
CP009977_ori_centered	1723000	1724000	3538	2919	3076	1515	1271	1439	4.08424	3.52588	3.97557	1.07402	0.938778	1.02263	2.33531	2.29662	2.1376	3.79785	3.7506	3.85932	3.80259	0.0545152
CP009977_ori_centered	1724000	1725000	3159	3309	3147	1341	1541	1485	3.64673	3.99696	4.06733	0.950668	1.1382	1.05532	2.3557	2.14731	2.11919	3.83101	3.50676	3.82609	3.72129	0.185802
CP009977_ori_centered	1725000	1726000	3149	3038	2994	1556	1343	1427	3.63518	3.66962	3.86959	1.10309	0.991958	1.0141	2.02378	2.2621	2.09811	3.29121	3.69423	3.78802	3.59115	0.26396
CP009977_ori_centered	1726000	1727000	3181	2862	2903	1424	1415	1451	3.67212	3.45703	3.75198	1.00951	1.04514	1.03116	2.23385	2.02261	2.00069	3.63284	3.30312	3.61214	3.51603	0.184675
CP009977_ori_centered	1727000	1728000	3173	3030	3019	1463	1372	1415	3.66289	3.65996	3.9019	1.03716	1.01338	1.00557	2.16883	2.20845	2.13357	3.5271	3.60662	3.85205	3.66192	0.169385
CP009977_ori_centered	1728000	1729000	3109	3016	2986	1349	1341	1325	3.58901	3.64305	3.85925	0.956339	0.990481	0.941614	2.30467	2.24907	2.25358	3.74801	3.67294	4.06873	3.82989	0.210215
CP009977_ori_centered	1729000	1730000	3111	2899	2916	1454	1230	1404	3.59132	3.50172	3.76878	1.03078	0.908495	0.997756	2.13961	2.35691	2.07692	3.47959	3.84906	3.74978	3.69281	0.191211
CP009977_ori_centered	1730000	1731000	3243	2975	2875	1503	1356	1423	3.7437	3.59352	3.71579	1.06551	1.00156	1.01126	2.15768	2.19395	2.02038	3.50897	3.58294	3.64769	3.57987	0.0694084
CP009977_ori_centered	1731000	1732000	3267	3112	2977	1451	1372	1251	3.7714	3.75901	3.84762	1.02865	1.01338	0.889026	2.25155	2.26822	2.3797	3.66163	3.70422	4.29642	3.88742	0.35484
CP009977_ori_centered	1732000	1733000	3325	3096	3104	1532	1450	1331	3.83836	3.73968	4.01176	1.08607	1.07099	0.945878	2.17037	2.13517	2.33208	3.5296	3.48694	4.21045	3.74233	0.405965
CP009977_ori_centered	1733000	1734000	3231	3328	3109	1513	1495	1286	3.72984	4.01991	4.01822	1.0726	1.10423	0.913899	2.13549	2.22609	2.41757	3.47288	3.63541	4.3648	3.82437	0.475034
CP009977_ori_centered	1734000	1735000	3325	3067	3082	1477	1403	1446	3.83836	3.70465	3.98333	1.04708	1.03628	1.0276	2.25118	2.18603	2.1314	3.66103	3.57	3.84813	3.69305	0.141802
CP009977_ori_centered	1735000	1736000	3325	3185	2998	1557	1431	1313	3.83836	3.84718	3.87476	1.1038	1.05696	0.933087	2.13552	2.22572	2.28332	3.47292	3.63481	4.12242	3.74338	0.338085
CP009977_ori_centered	1736000	1737000	3240	3118	3137	1416	1470	1450	3.74023	3.76625	4.05441	1.00384	1.08576	1.03045	2.28814	2.12109	2.16345	3.72112	3.46394	3.90599	3.69702	0.222009
CP009977_ori_centered	1737000	1738000	3120	2889	3271	1362	1432	1412	3.60171	3.48964	4.2276	0.965555	1.05769	1.00344	2.29075	2.01746	2.31657	3.72537	3.2947	4.18245	3.73417	0.443939
CP009977_ori_centered	1738000	1739000	3176	2900	2856	1499	1328	1327	3.66635	3.50293	3.69123	1.06268	0.980879	0.943036	2.11875	2.18373	2.15222	3.44565	3.56625	3.88573	3.63254	0.227405
CP009977_ori_centered	1739000	1740000	2982	2972	3084	1376	1437	1453	3.4424	3.5899	3.98591	0.97548	1.06139	1.03258	2.16715	2.0682	2.12251	3.52437	3.37757	3.83207	3.578	0.231951
CP009977_ori_centered	1740000	1741000	3110	2861	2895	1467	1317	1332	3.59016	3.45582	3.74164	1.03999	0.972754	0.946589	2.11997	2.17236	2.17342	3.44764	3.54767	3.924	3.63977	0.251179
CP009977_ori_centered	1741000	1742000	3334	3065	2990	1482	1371	1454	3.84875	3.70223	3.86442	1.05063	1.01264	1.03329	2.24966	2.23559	2.0564	3.65855	3.65094	3.71272	3.67407	0.0336836
CP009977_ori_centered	1742000	1743000	3130	3067	2927	1543	1367	1252	3.61325	3.70465	3.783	1.09387	1.00968	0.889737	2.02852	2.2436	2.33786	3.29891	3.66401	4.22088	3.72794	0.464298
CP009977_ori_centered	1743000	1744000	3275	2987	3058	1526	1481	1385	3.78064	3.60802	3.95231	1.08182	1.09389	0.984254	2.14613	2.01688	2.20794	3.49019	3.29376	3.98632	3.59009	0.356927
CP009977_ori_centered	1744000	1745000	3152	3150	3100	1467	1453	1382	3.63865	3.80491	4.00659	1.03999	1.07321	0.982122	2.1486	2.16793	2.24313	3.4942	3.54044	4.04985	3.69483	0.308322
CP009977_ori_centered	1745000	1746000	3325	2932	3109	1527	1352	1381	3.83836	3.54158	4.01822	1.08253	0.998606	0.981411	2.17747	2.16864	2.25127	3.54115	3.5416	4.06454	3.71576	0.302052
CP009977_ori_centered	1746000	1747000	2884	2984	3031	1457	1440	1556	3.32927	3.60439	3.91741	1.0329	1.0636	1.10578	1.97941	2.07222	1.94794	3.21905	3.38414	3.51691	3.37337	0.149221
CP009977_ori_centered	1747000	1748000	3253	2812	2930	1388	1438	1770	3.75524	3.39663	3.78687	0.983987	1.06213	1.25785	2.34366	1.95549	1.65537	3.81142	3.19351	2.98868	3.3312	0.428305
CP009977_ori_centered	1748000	1749000	3159	2974	2942	1433	1261	1373	3.64673	3.59231	3.80238	1.01589	0.931392	0.975726	2.20447	2.35845	2.14275	3.58505	3.85157	3.86863	3.76842	0.159026
CP009977_ori_centered	1749000	1750000	3004	2946	3139	1476	1382	1426	3.4678	3.55849	4.05699	1.04637	1.02076	1.01339	2.03523	2.13169	2.20126	3.30983	3.48126	3.97426	3.58845	0.344942
CP009977_ori_centered	1750000	1751000	2967	3077	2936	1439	1369	1469	3.42508	3.71673	3.79463	1.02014	1.01116	1.04395	2.06185	2.24763	1.99864	3.35312	3.67059	3.60844	3.54405	0.168245
CP009977_ori_centered	1751000	1752000	3132	2806	2881	1503	1332	1308	3.61556	3.38939	3.72354	1.06551	0.983833	0.929533	2.08383	2.10661	2.2026	3.38887	3.44029	3.97668	3.60195	0.325544
CP009977_ori_centered	1752000	1753000	3143	2964	3028	1454	1538	1473	3.62826	3.58024	3.91353	1.03078	1.13599	1.04679	2.16162	1.92718	2.05567	3.51538	3.14727	3.7114	3.45802	0.286409
CP009977_ori_centered	1753000	1754000	3122	3012	3015	1472	1452	1433	3.60401	3.63822	3.89673	1.04354	1.07247	1.01836	2.12092	2.07438	2.10398	3.44919	3.38766	3.79862	3.54516	0.221651
CP009977_ori_centered	1754000	1755000	2956	2988	2949	1476	1352	1500	3.41239	3.60923	3.81143	1.04637	0.998606	1.06598	2.00271	2.21006	1.966	3.25694	3.60924	3.54951	3.4719	0.188536
CP009977_ori_centered	1755000	1756000	3078	2884	2973	1574	1471	1392	3.55322	3.4836	3.84245	1.11585	1.0865	0.989228	1.95553	1.96057	2.13578	3.18021	3.2018	3.85603	3.41268	0.384104
CP009977_ori_centered	1756000	1757000	3132	2950	3018	1487	1448	1553	3.61556	3.56332	3.90061	1.05417	1.06951	1.10364	2.10625	2.03729	1.94334	3.42533	3.32709	3.50859	3.42034	0.0908508
CP009977_ori_centered	1757000	1758000	3136	2873	2939	1370	1375	1440	3.62018	3.47032	3.79851	0.971226	1.01559	1.02334	2.28905	2.08945	2.04097	3.72261	3.41228	3.68487	3.60659	0.169329
CP009977_ori_centered	1758000	1759000	3070	2882	2745	1491	1342	1288	3.54399	3.48119	3.54777	1.05701	0.99122	0.91532	2.05902	2.14754	2.13121	3.34852	3.50714	3.84779	3.56782	0.255105
CP009977_ori_centered	1759000	1760000	3244	3031	2998	1462	1441	1423	3.74485	3.66117	3.87476	1.03645	1.06434	1.01126	2.21888	2.1034	2.10682	3.60849	3.43505	3.80375	3.61576	0.184454
CP009977_ori_centered	1760000	1761000	3025	3076	3120	1458	1461	1534	3.49204	3.71552	4.03244	1.03361	1.07911	1.09014	2.07476	2.10541	2.0339	3.37412	3.43833	3.6721	3.49485	0.156824
CP009977_ori_centered	1761000	1762000	3205	2877	2782	1570	1437	1372	3.69983	3.47515	3.59559	1.11301	1.06139	0.975015	2.0414	2.00209	2.0277	3.31987	3.2696	3.6609	3.41679	0.212895
CP009977_ori_centered	1762000	1763000	3098	2970	3049	1543	1434	1392	3.57631	3.58748	3.94067	1.09387	1.05917	0.989228	2.00778	2.07113	2.19037	3.26518	3.38235	3.9546	3.53405	0.368895
CP009977_ori_centered	1763000	1764000	3134	2956	3045	1444	1387	1445	3.61787	3.57057	3.9355	1.02369	1.02446	1.02689	2.17036	2.13122	2.10727	3.52959	3.48048	3.80456	3.60488	0.174664
CP009977_ori_centered	1764000	1765000	3051	3099	3012	1387	1410	1389	3.52205	3.7433	3.89285	0.983278	1.04145	0.987096	2.19971	2.19787	2.16847	3.57732	3.58934	3.91505	3.6939	0.191615
CP009977_ori_centered	1765000	1766000	3116	2893	2991	1451	1344	1489	3.59709	3.49447	3.86571	1.02865	0.992697	1.05816	2.14748	2.15253	2.00873	3.49239	3.51529	3.62666	3.54478	0.0718294
CP009977_ori_centered	1766000	1767000	3074	3011	3001	1423	1505	1447	3.5486	3.63701	3.87864	1.0088	1.11161	1.02831	2.16022	2.00066	2.07395	3.51311	3.26728	3.7444	3.50826	0.238599
CP009977_ori_centered	1767000	1768000	3427	2798	2825	1588	1377	1484	3.9561	3.37972	3.65117	1.12577	1.01707	1.05461	2.15806	2.03195	1.90364	3.50959	3.31837	3.43692	3.42163	0.0965181
CP009977_ori_centered	1768000	1769000	3070	3216	3172	1442	1597	1526	3.54399	3.88463	4.09965	1.02227	1.17957	1.08446	2.12899	2.01378	2.07864	3.4623	3.28869	3.75287	3.50129	0.234533
CP009977_ori_centered	1769000	1770000	3121	2830	2918	1560	1324	1349	3.60286	3.41838	3.77136	1.10592	0.977925	0.95867	2.00064	2.13746	2.16308	3.25358	3.49068	3.90533	3.54986	0.329884
CP009977_ori_centered	1770000	1771000	3083	2879	3100	1443	1556	1607	3.55899	3.47756	4.00659	1.02298	1.14928	1.14202	2.13652	1.85026	1.92906	3.47456	3.02165	3.48282	3.32634	0.263904
CP009977_ori_centered	1771000	1772000	1019	2892	2821	467	1454	1497	1.17633	3.49327	3.646	0.331068	1.07394	1.06385	2.18201	1.989	1.88444	3.54854	3.24822	3.40225	3.39967	0.150175
CP009977_ori_centered	1773000	1774000	92	987	1045	67	493	552	0.106204	1.1922	1.35061	0.0474979	0.364137	0.39228	1.37313	2.00203	1.89312	2.23308	3.2695	3.41792	2.9735	0.645501
CP009977_ori_centered	1781000	1782000	59	110	107	33	47	83	0.0681092	0.13287	0.138292	0.0233945	0.0347148	0.0589841	1.78788	2.34043	1.28916	2.90757	3.82214	2.3275	3.01907	0.75353
CP009977_ori_centered	1782000	1783000	1215	48	50	648	29	22	1.40259	0.0579795	0.0646224	0.459383	0.0214198	0.0156344	1.875	1.65517	2.27273	3.04925	2.70306	4.10329	3.2852	0.729326
CP009977_ori_centered	1783000	1784000	2783	1142	1269	1557	628	662	3.21268	1.37943	1.64012	1.1038	0.463849	0.470452	1.78741	1.81847	1.91692	2.90681	2.96974	3.4609	3.11248	0.303371
CP009977_ori_centered	1784000	1785000	3241	2719	2652	1545	1366	1265	3.74139	3.2843	3.42757	1.09529	1.00895	0.898975	2.09773	1.99048	2.09644	3.41148	3.25065	3.78502	3.48238	0.274149
CP009977_ori_centered	1785000	1786000	3262	3132	2981	1532	1446	1294	3.76563	3.78316	3.85279	1.08607	1.06804	0.919584	2.12924	2.16598	2.30371	3.46272	3.53725	4.15923	3.71973	0.382434
CP009977_ori_centered	1786000	1787000	3137	3025	2982	1530	1500	1216	3.62133	3.65392	3.85408	1.08465	1.10792	0.864153	2.05033	2.01667	2.4523	3.33438	3.29341	4.4275	3.6851	0.643268
CP009977_ori_centered	1787000	1788000	2923	3022	2869	1520	1466	1147	3.37429	3.65029	3.70803	1.07757	1.08281	0.815118	1.92303	2.06139	2.50131	3.12736	3.36645	4.51598	3.66993	0.74239
CP009977_ori_centered	1788000	1789000	3017	3035	2930	1624	1523	1371	3.4828	3.666	3.78687	1.15129	1.12491	0.974304	1.85776	1.99278	2.13713	3.02121	3.2544	3.85847	3.37803	0.432102
CP009977_ori_centered	1789000	1790000	2728	3028	3010	1510	1409	1629	3.14918	3.65754	3.89027	1.07048	1.04071	1.15765	1.80662	2.14904	1.84776	2.93805	3.50959	3.33603	3.26123	0.293021
CP009977_ori_centered	1790000	1791000	2863	2727	2743	1335	1443	1587	3.30503	3.29396	3.54519	0.946414	1.06582	1.12781	2.14457	1.88981	1.72842	3.48764	3.08625	3.12057	3.23149	0.222503
CP009977_ori_centered	1791000	1792000	2666	2658	2586	1472	1400	1330	3.07761	3.21062	3.34227	1.04354	1.03406	0.945168	1.81114	1.89857	1.94436	2.9454	3.10055	3.51044	3.18546	0.291934
CP009977_ori_centered	1792000	1793000	2897	2666	2671	1455	1444	1251	3.34428	3.22028	3.45213	1.03148	1.06656	0.889026	1.99107	1.84626	2.13509	3.23801	3.01512	3.8548	3.36931	0.434964
CP009977_ori_centered	1793000	1794000	2993	2743	2680	1499	1325	1339	3.4551	3.31329	3.46376	1.06268	0.978663	0.951564	1.99666	2.07019	2.00149	3.24711	3.38082	3.61359	3.41384	0.185458
CP009977_ori_centered	1794000	1795000	2683	2778	2829	1459	1437	1412	3.09724	3.35557	3.65634	1.03432	1.06139	1.00344	1.83893	1.93319	2.00354	2.99059	3.15709	3.61729	3.25499	0.324614
CP009977_ori_centered	1795000	1796000	2711	2618	2605	1432	1263	1281	3.12956	3.1623	3.36683	1.01518	0.932869	0.910346	1.89316	2.07284	2.03357	3.07878	3.38515	3.6715	3.37848	0.296416
CP009977_ori_centered	1796000	1797000	2760	2682	2870	1380	1397	1241	3.18612	3.23961	3.70933	0.978316	1.03184	0.88192	2	1.91983	2.31265	3.25254	3.13526	4.17537	3.52106	0.569678
CP009977_ori_centered	1797000	1798000	3057	2450	2599	1416	1290	1350	3.52898	2.95937	3.35907	1.00384	0.952812	0.959381	2.1589	1.89922	1.92519	3.51095	3.10162	3.47582	3.36279	0.226868
CP009977_ori_centered	1798000	1799000	3025	2775	2750	1520	1472	1522	3.49204	3.35194	3.55423	1.07757	1.08724	1.08161	1.99013	1.88519	1.80683	3.23649	3.0787	3.26214	3.19244	0.0993384
CP009977_ori_centered	1799000	1800000	2859	2847	2718	1454	1422	1329	3.30041	3.43891	3.51287	1.03078	1.05031	0.944457	1.9663	2.00211	2.04515	3.19773	3.26964	3.69241	3.38659	0.267272
CP009977_ori_centered	1800000	1801000	2910	2775	2898	1458	1340	1468	3.35928	3.35194	3.74551	1.03361	0.989742	1.04324	1.99588	2.0709	1.97411	3.24584	3.38197	3.56416	3.39732	0.159712
CP009977_ori_centered	1801000	1802000	2907	2823	2846	1506	1378	1441	3.35582	3.40992	3.67831	1.06764	1.01781	1.02405	1.93028	2.04862	1.97502	3.13915	3.34559	3.56579	3.35018	0.213356
CP009977_ori_centered	1802000	1803000	2633	2786	2596	1380	1381	1364	3.03952	3.36523	3.3552	0.978316	1.02003	0.96933	1.90797	2.01738	1.90323	3.10287	3.29457	3.43617	3.27787	0.167277
CP009977_ori_centered	1803000	1804000	2696	2641	2671	1402	1250	1234	3.11224	3.19008	3.45213	0.993912	0.923267	0.876945	1.92297	2.1128	2.16451	3.12726	3.45041	3.9079	3.49519	0.392243
CP009977_ori_centered	1804000	1805000	3100	2723	2577	1611	1310	1269	3.57862	3.28913	3.33064	1.14208	0.967584	0.901818	1.92427	2.07863	2.03073	3.12938	3.3946	3.66638	3.39679	0.268507
CP009977_ori_centered	1805000	1806000	2976	3015	2920	1508	1564	1401	3.43547	3.64184	3.77395	1.06906	1.15519	0.995624	1.97347	1.92775	2.08423	3.2094	3.1482	3.76296	3.37352	0.33865
CP009977_ori_centered	1806000	1807000	2849	2956	2882	1480	1428	1476	3.28887	3.57057	3.72484	1.04921	1.05474	1.04892	1.925	2.07003	1.95257	3.13057	3.38055	3.52527	3.34546	0.199678
CP009977_ori_centered	1807000	1808000	2886	2742	2826	1458	1497	1565	3.33158	3.31208	3.65246	1.03361	1.1057	1.11217	1.97942	1.83166	1.80575	3.21907	2.99128	3.26019	3.15685	0.144851
CP009977_ori_centered	1808000	1809000	2560	2686	2663	1289	1464	1229	2.95525	3.24444	3.44179	0.913804	1.08133	0.873392	1.98604	1.8347	2.1668	3.22983	2.99624	3.91205	3.37937	0.475866
CP009977_ori_centered	1809000	1810000	2799	2370	2380	1372	1281	1375	3.23115	2.86274	3.07603	0.972644	0.946164	0.977147	2.04009	1.85012	1.73091	3.31773	3.02142	3.12507	3.15474	0.150367
CP009977_ori_centered	1810000	1811000	3044	2612	2648	1583	1235	1287	3.51397	3.15505	3.4224	1.12223	0.912188	0.91461	1.92293	2.11498	2.0575	3.1272	3.45396	3.7147	3.43196	0.294369
CP009977_ori_centered	1811000	1812000	2794	2816	2890	1463	1461	1493	3.22537	3.40147	3.73518	1.03716	1.07911	1.061	1.90977	1.92745	1.9357	3.10581	3.14771	3.4948	3.24944	0.213523
CP009977_ori_centered	1812000	1813000	2954	2500	2673	1424	1360	1399	3.41008	3.01977	3.45471	1.00951	1.00451	0.994203	2.07444	1.83824	1.91065	3.37359	3.00201	3.44958	3.27506	0.239499
CP009977_ori_centered	1813000	1814000	2963	2878	2815	1566	1400	1222	3.42047	3.47636	3.63824	1.11018	1.03406	0.868417	1.89208	2.05571	2.3036	3.07703	3.35718	4.15903	3.53108	0.56157
CP009977_ori_centered	1814000	1815000	2973	2848	2793	1481	1488	1418	3.43201	3.44012	3.60981	1.04992	1.09906	1.00771	2.00743	1.91398	1.96968	3.26462	3.12571	3.55615	3.31549	0.219681
CP009977_ori_centered	1815000	1816000	2903	2830	2942	1482	1376	1401	3.3512	3.41838	3.80238	1.05063	1.01633	0.995624	1.95884	2.05669	2.09993	3.1856	3.35877	3.79131	3.44522	0.311975
CP009977_ori_centered	1816000	1817000	2808	2829	2808	1470	1493	1447	3.24154	3.41717	3.62919	1.04212	1.10275	1.02831	1.9102	1.89484	1.94057	3.1065	3.09446	3.50359	3.23485	0.232813
CP009977_ori_centered	1817000	1818000	2717	2637	2708	1519	1451	1643	3.13649	3.18525	3.49995	1.07686	1.07173	1.1676	1.78868	1.81737	1.6482	2.90887	2.96794	2.97575	2.95085	0.0365665
CP009977_ori_centered	1818000	1819000	3023	2621	2668	1523	1352	1331	3.48973	3.16592	3.44825	1.07969	0.998606	0.945878	1.9849	1.93861	2.00451	3.22798	3.16594	3.61903	3.33765	0.245653
CP009977_ori_centered	1819000	1820000	2786	2957	2682	1466	1478	1413	3.21614	3.57178	3.46635	1.03928	1.09167	1.00415	1.90041	2.00068	1.89809	3.09058	3.2673	3.4269	3.26159	0.168235
CP009977_ori_centered	1820000	1821000	2597	2612	2634	1307	1237	1435	2.99796	3.15505	3.40431	0.926564	0.913665	1.01979	1.98699	2.11156	1.83554	3.23138	3.44838	3.31397	3.33125	0.109525
CP009977_ori_centered	1821000	1822000	2807	2417	2389	1483	1304	1415	3.24038	2.91951	3.08766	1.05133	0.963152	1.00557	1.89278	1.85353	1.68834	3.07818	3.02699	3.04821	3.05112	0.0257181
CP009977_ori_centered	1822000	1823000	2911	2698	2643	1518	1384	1507	3.36044	3.25893	3.41594	1.07615	1.02224	1.07095	1.91765	1.94942	1.75382	3.11862	3.18359	3.16642	3.15621	0.0336677
CP009977_ori_centered	1823000	1824000	2994	2777	2722	1575	1450	1456	3.45625	3.35436	3.51804	1.11656	1.07099	1.03471	1.90095	1.91517	1.86951	3.09146	3.12766	3.37529	3.19814	0.154486
CP009977_ori_centered	1824000	1825000	3080	2860	2834	1663	1434	1352	3.55553	3.45461	3.6628	1.17894	1.05917	0.960802	1.85207	1.99442	2.09615	3.01197	3.25708	3.7845	3.35118	0.394766
CP009977_ori_centered	1825000	1826000	2745	3096	3034	1383	1471	1464	3.16881	3.73968	3.92129	0.980442	1.0865	1.0404	1.98482	2.10469	2.0724	3.22784	3.43716	3.74162	3.46887	0.258351
CP009977_ori_centered	1826000	1827000	3009	2455	2549	1627	1354	1387	3.47357	2.96541	3.29445	1.15342	1.00008	0.985675	1.84942	1.81315	1.83778	3.00765	2.96104	3.31801	3.09557	0.194049
CP009977_ori_centered	1827000	1828000	2745	3009	2906	1581	1545	1511	3.16881	3.63459	3.75585	1.12081	1.14116	1.0738	1.73624	1.94757	1.92323	2.8236	3.18057	3.47229	3.15882	0.324893
CP009977_ori_centered	1828000	1829000	2657	2723	2642	1529	1545	1847	3.06722	3.28913	3.41465	1.08395	1.14116	1.31257	1.73774	1.76246	1.43043	2.82603	2.87827	2.58256	2.76228	0.157821
CP009977_ori_centered	1829000	1830000	2865	2740	2803	1608	1529	1721	3.30734	3.30966	3.62273	1.13995	1.12934	1.22303	1.78172	1.79202	1.6287	2.89755	2.92654	2.94054	2.92154	0.0219271
CP009977_ori_centered	1830000	1831000	2651	2747	2909	1482	1443	1764	3.0603	3.31812	3.75973	1.05063	1.06582	1.25359	1.7888	1.90367	1.64909	2.90907	3.10888	2.97735	2.99843	0.101561
CP009977_ori_centered	1831000	1832000	2752	2400	2622	1480	1330	1664	3.17689	2.89898	3.3888	1.04921	0.982356	1.18253	1.85946	1.80451	1.57572	3.02398	2.94694	2.84488	2.9386	0.0898398
CP009977_ori_centered	1832000	1833000	2836	2495	2649	1468	1294	1316	3.27386	3.01373	3.4237	1.0407	0.955766	0.935219	1.93188	1.92813	2.01292	3.14176	3.14882	3.63422	3.30826	0.282306
CP009977_ori_centered	1833000	1834000	2747	2697	2671	1381	1381	1459	3.17112	3.25772	3.45213	0.979025	1.02003	1.03684	1.98914	1.95293	1.83071	3.23487	3.18933	3.30524	3.24315	0.0583999
CP009977_ori_centered	1834000	1835000	2547	2720	2775	1290	1402	1570	2.94024	3.28551	3.58654	0.914512	1.03554	1.11572	1.97442	1.94009	1.76752	3.21093	3.16835	3.19116	3.19015	0.0213122
CP009977_ori_centered	1835000	1836000	2724	2399	2387	1357	1336	1417	3.14457	2.89777	3.08507	0.96201	0.986788	1.00699	2.00737	1.79566	1.68454	3.26452	2.93248	3.04136	3.07945	0.169265
CP009977_ori_centered	1836000	1837000	2733	2613	2529	1478	1396	1464	3.15496	3.15626	3.2686	1.04779	1.0311	1.0404	1.84912	1.87178	1.72746	3.00717	3.05679	3.11884	3.06093	0.0559504
CP009977_ori_centered	1837000	1838000	2811	2721	2612	1387	1363	1279	3.245	3.28671	3.37587	0.983278	1.00673	0.908924	2.02668	1.99633	2.04222	3.29592	3.2602	3.68712	3.41441	0.236846
CP009977_ori_centered	1838000	1839000	3019	2624	2791	1505	1408	1341	3.48511	3.16955	3.60722	1.06693	1.03997	0.952985	2.00598	1.86364	2.08128	3.26226	3.0435	3.75765	3.35447	0.365895
CP009977_ori_centered	1839000	1840000	2799	2798	2725	1469	1498	1382	3.23115	3.37972	3.52192	1.04141	1.10644	0.982122	1.90538	1.86782	1.97178	3.09866	3.05034	3.55995	3.23631	0.281314
CP009977_ori_centered	1840000	1841000	2622	2636	2552	1425	1441	1420	3.02682	3.18404	3.29833	1.01022	1.06434	1.00913	1.84	1.82929	1.79718	2.99233	2.9874	3.24472	3.07482	0.147161
CP009977_ori_centered	1841000	1842000	2503	2362	2403	1477	1391	1475	2.88945	2.85308	3.10575	1.04708	1.02741	1.04821	1.69465	1.69806	1.62915	2.75596	2.77309	2.94135	2.82347	0.102448
CP009977_ori_centered	1842000	1843000	2707	2455	2577	1466	1344	1442	3.12494	2.96541	3.33064	1.03928	0.992697	1.02476	1.84652	1.82664	1.7871	3.00294	2.98307	3.22652	3.07084	0.135183
CP009977_ori_centered	1843000	1844000	2734	2657	2732	1412	1474	1442	3.15611	3.20941	3.53097	1.001	1.08872	1.02476	1.93626	1.80258	1.89459	3.14888	2.94378	3.42058	3.17108	0.239175
CP009977_ori_centered	1844000	1845000	2811	2510	2536	1473	1347	1274	3.245	3.03185	3.27765	1.04425	0.994913	0.905371	1.90835	1.8634	1.99058	3.10349	3.04311	3.59389	3.24683	0.302074
CP009977_ori_centered	1845000	1846000	2767	2583	2682	1446	1337	1313	3.19421	3.12002	3.46635	1.0251	0.987527	0.933087	1.91355	1.93194	2.04265	3.11195	3.15504	3.6879	3.3183	0.320808
CP009977_ori_centered	1846000	1847000	2782	2726	2729	1573	1462	1420	3.21152	3.29275	3.52709	1.11514	1.07985	1.00913	1.7686	1.86457	1.92183	2.87621	3.04502	3.46976	3.13033	0.305836
CP009977_ori_centered	1847000	1848000	2718	2717	2711	1438	1375	1495	3.13764	3.28188	3.50383	1.01943	1.01559	1.06243	1.89013	1.976	1.81338	3.07385	3.227	3.27396	3.1916	0.104644
CP009977_ori_centered	1848000	1849000	2850	2595	2451	1514	1426	1436	3.29002	3.13452	3.16779	1.07331	1.05326	1.0205	1.88243	1.81978	1.70682	3.06134	2.97187	3.08158	3.03826	0.0583834
CP009977_ori_centered	1849000	1850000	2824	2708	2659	1430	1323	1303	3.26001	3.27101	3.43662	1.01376	0.977186	0.92598	1.97483	2.04686	2.04068	3.2116	3.34272	3.68433	3.41288	0.244053
CP009977_ori_centered	1850000	1851000	2704	2712	2677	1568	1457	1326	3.12148	3.27584	3.45988	1.11159	1.07616	0.942325	1.72449	1.86136	2.01885	2.80448	3.03978	3.64493	3.16307	0.433577
CP009977_ori_centered	1851000	1852000	2677	2547	2636	1467	1533	1374	3.09031	3.07654	3.40689	1.03999	1.13229	0.976436	1.82481	1.66145	1.91849	2.96763	2.7133	3.46373	3.04822	0.381646
CP009977_ori_centered	1852000	1853000	2776	2578	2655	1377	1449	1406	3.20459	3.11398	3.43145	0.976189	1.07025	0.999177	2.01598	1.77916	1.88834	3.27852	2.90554	3.40929	3.19778	0.261402
CP009977_ori_centered	1853000	1854000	2748	2577	2562	1547	1393	1333	3.17227	3.11278	3.31125	1.09671	1.02889	0.9473	1.77634	1.84996	1.92198	2.88881	3.02117	3.47003	3.12667	0.304638
CP009977_ori_centered	1854000	1855000	1709	2684	2539	884	1344	1428	1.97286	3.24202	3.28153	0.626689	0.992697	1.01481	1.93326	1.99702	1.77801	3.144	3.26133	3.21011	3.20514	0.0588248
CP009977_ori_centered	1855000	1856000	472	1566	1664	258	931	820	0.544873	1.89158	2.15063	0.182902	0.687649	0.582735	1.82946	1.68206	2.02927	2.97519	2.74697	3.66374	3.12863	0.477257
CP009977_ori_centered	1856000	1857000	2592	416	375	1504	232	227	2.99219	0.502489	0.484668	1.06622	0.171358	0.161318	1.7234	1.7931	1.65198	2.80272	2.92831	2.98257	2.90453	0.0922526
CP009977_ori_centered	1857000	1858000	2621	2454	2506	1452	1466	1646	3.02566	2.9642	3.23888	1.02936	1.08281	1.16973	1.8051	1.67394	1.52248	2.93557	2.73371	2.74876	2.80601	0.112454
CP009977_ori_centered	1858000	1859000	2537	2530	2558	1443	1290	1476	2.92869	3.056	3.30608	1.02298	0.952812	1.04892	1.75814	1.96124	1.73306	2.85921	3.20289	3.12895	3.06369	0.180898
CP009977_ori_centered	1859000	1860000	2767	2541	2470	1438	1294	1399	3.19421	3.06929	3.19235	1.01943	0.955766	0.994203	1.9242	1.96368	1.76555	3.12927	3.20688	3.1876	3.17458	0.04041
CP009977_ori_centered	1860000	1861000	2823	2702	2632	1481	1368	1321	3.25885	3.26376	3.40172	1.04992	1.01042	0.938772	1.90614	1.97515	1.99243	3.0999	3.2256	3.59723	3.30758	0.258598
CP009977_ori_centered	1861000	1862000	2505	2711	2672	1373	1433	1407	2.89175	3.27464	3.45342	0.973353	1.05843	0.999888	1.82447	1.89184	1.89908	2.96708	3.08955	3.42868	3.16177	0.239125
CP009977_ori_centered	1862000	1863000	2708	2466	2323	1463	1287	1331	3.1261	2.9787	3.00236	1.03716	0.950596	0.945878	1.85099	1.91608	1.7453	3.01021	3.12915	3.15106	3.0968	0.0757899
CP009977_ori_centered	1863000	1864000	2594	2551	2549	1470	1391	1547	2.9945	3.08137	3.29445	1.04212	1.02741	1.09938	1.76463	1.83393	1.64771	2.86976	2.99499	2.97485	2.94653	0.0672469
CP009977_ori_centered	1864000	1865000	2678	2346	2569	1478	1343	1497	3.09146	2.83375	3.3203	1.04779	0.991958	1.06385	1.81191	1.74684	1.7161	2.94665	2.85275	3.09833	2.96591	0.123916
CP009977_ori_centered	1865000	1866000	2586	2534	2678	1334	1337	1376	2.98526	3.06084	3.46118	0.945705	0.987527	0.977858	1.93853	1.89529	1.94622	3.15257	3.09519	3.5138	3.25385	0.226942
CP009977_ori_centered	1866000	1867000	2587	2316	2452	1429	1337	1325	2.98641	2.79751	3.16908	1.01305	0.987527	0.941614	1.81036	1.73224	1.85057	2.94413	2.82891	3.3411	3.03804	0.268702
CP009977_ori_centered	1867000	1868000	2797	2623	2419	1455	1341	1357	3.22884	3.16834	3.12643	1.03148	0.990481	0.964355	1.92234	1.956	1.78261	3.12624	3.19434	3.21841	3.17966	0.0478069
CP009977_ori_centered	1868000	1869000	2657	2685	2616	1450	1494	1448	3.06722	3.24323	3.38104	1.02794	1.10349	1.02902	1.83241	1.79719	1.80663	2.98	2.93498	3.26178	3.05892	0.177116
CP009977_ori_centered	1869000	1870000	2777	2576	2558	1512	1323	1289	3.20575	3.11157	3.30608	1.07189	0.977186	0.916031	1.83664	1.94709	1.98448	2.98687	3.17978	3.58288	3.24985	0.30412
CP009977_ori_centered	1870000	1871000	2617	2791	2687	1429	1538	1351	3.02105	3.37127	3.47281	1.01305	1.13599	0.960091	1.83135	1.81469	1.9889	2.97827	2.96357	3.59085	3.17756	0.357993
CP009977_ori_centered	1871000	1872000	2493	2418	2321	1384	1368	1452	2.8779	2.92072	2.99977	0.981151	1.01042	1.03187	1.8013	1.76754	1.59848	2.9294	2.88657	2.88598	2.90065	0.024899
CP009977_ori_centered	1872000	1873000	2558	2652	2562	1420	1396	1488	2.95294	3.20337	3.31125	1.00667	1.0311	1.05745	1.80141	1.89971	1.72177	2.92957	3.10241	3.10857	3.04685	0.101614
CP009977_ori_centered	1873000	1874000	2590	2446	2489	1363	1413	1325	2.98988	2.95454	3.2169	0.966264	1.04366	0.941614	1.90022	1.73107	1.87849	3.09027	2.827	3.39152	3.10293	0.28247
CP009977_ori_centered	1874000	1875000	2714	2445	2403	1470	1389	1149	3.13302	2.95333	3.10575	1.04212	1.02593	0.81654	1.84626	1.76026	2.09138	3.00251	2.87467	3.77588	3.21769	0.487618
CP009977_ori_centered	1875000	1876000	2529	2584	2686	1446	1423	1252	2.91946	3.12123	3.47152	1.0251	1.05105	0.889737	1.74896	1.81588	2.14537	2.84428	2.96551	3.87335	3.22771	0.562412
CP009977_ori_centered	1876000	1877000	2550	2412	2564	1525	1360	1295	2.9437	2.91347	3.31384	1.08111	1.00451	0.920295	1.67213	1.77353	1.97992	2.71933	2.89634	3.57465	3.06344	0.451477
CP009977_ori_centered	1877000	1878000	2504	2480	2489	1448	1419	1453	2.8906	2.99561	3.2169	1.02652	1.04809	1.03258	1.72928	1.74771	1.71301	2.81228	2.85418	3.09275	2.91973	0.151291
CP009977_ori_centered	1878000	1879000	2515	2387	2320	1340	1462	1519	2.9033	2.88327	2.99848	0.949959	1.07985	1.07948	1.87687	1.63269	1.52732	3.05229	2.66635	2.7575	2.82538	0.201725
CP009977_ori_centered	1879000	1880000	2629	2393	2430	1471	1373	1335	3.0349	2.89052	3.14065	1.04283	1.01412	0.948721	1.78722	1.7429	1.82022	2.9065	2.84632	3.28632	3.01305	0.238567
CP009977_ori_centered	1880000	1881000	2623	2420	2646	1345	1432	1424	3.02797	2.92313	3.41982	0.953503	1.05769	1.01197	1.95019	1.68994	1.85815	3.17153	2.75984	3.35479	3.09538	0.304693
CP009977_ori_centered	1881000	1882000	2572	2475	2346	1412	1357	1269	2.9691	2.98957	3.03208	1.001	1.0023	0.901818	1.82153	1.82388	1.8487	2.9623	2.97856	3.33773	3.09286	0.212217
CP009977_ori_centered	1882000	1883000	2663	2464	2430	1397	1248	1176	3.07415	2.97628	3.14065	0.990367	0.92179	0.835727	1.90623	1.97436	2.06633	3.10004	3.22432	3.73064	3.35167	0.334035
CP009977_ori_centered	1883000	1884000	2629	2388	2429	1449	1327	1444	3.0349	2.88448	3.13936	1.02723	0.98014	1.02618	1.81435	1.79955	1.68213	2.95063	2.93883	3.037	2.97549	0.0535985
CP009977_ori_centered	1884000	1885000	2782	2426	2454	1510	1354	1491	3.21152	2.93038	3.17167	1.07048	1.00008	1.05958	1.84238	1.79173	1.64588	2.99621	2.92606	2.97154	2.96461	0.035584
CP009977_ori_centered	1885000	1886000	2708	2634	2577	1500	1492	1442	3.1261	3.18163	3.33064	1.06339	1.10201	1.02476	1.80533	1.76542	1.7871	2.93596	2.88309	3.22652	3.01519	0.184915
CP009977_ori_centered	1886000	1887000	2523	2465	2576	1487	1456	1460	2.91253	2.97749	3.32935	1.05417	1.07542	1.03755	1.6967	1.69299	1.76438	2.7593	2.76482	3.1855	2.90321	0.24449
CP009977_ori_centered	1887000	1888000	2667	2390	2363	1461	1344	1293	3.07877	2.8869	3.05406	1.03574	0.992697	0.918874	1.82546	1.77827	1.82753	2.96869	2.90409	3.29951	3.05743	0.212123
CP009977_ori_centered	1888000	1889000	2563	2385	2397	1371	1302	1380	2.95871	2.88086	3.098	0.971935	0.961675	0.9807	1.86944	1.8318	1.73696	3.04021	2.9915	3.13598	3.0559	0.0735083
CP009977_ori_centered	1889000	1890000	2454	2629	2491	1506	1408	1218	2.83288	3.17559	3.21949	1.06764	1.03997	0.865575	1.62948	1.86719	2.04516	2.64997	3.0493	3.69242	3.13056	0.525954
CP009977_ori_centered	1890000	1891000	2662	2560	2538	1562	1420	1465	3.07299	3.09224	3.28023	1.10734	1.04883	1.04111	1.70423	1.80282	1.73242	2.77153	2.94417	3.1278	2.94783	0.178164
CP009977_ori_centered	1891000	1892000	2419	2634	2535	1406	1500	1297	2.79248	3.18163	3.27636	0.996748	1.10792	0.921716	1.72048	1.756	1.95451	2.79797	2.86772	3.52877	3.06482	0.403302
CP009977_ori_centered	1892000	1893000	2444	2293	2327	1497	1294	1383	2.82134	2.76973	3.00753	1.06126	0.955766	0.982832	1.6326	1.77202	1.68257	2.65504	2.89389	3.0378	2.86224	0.19333
CP009977_ori_centered	1893000	1894000	2653	2487	2305	1476	1299	1327	3.0626	3.00406	2.97909	1.04637	0.959459	0.943036	1.79743	1.91455	1.737	2.9231	3.12664	3.13606	3.06193	0.12033
CP009977_ori_centered	1894000	1895000	2559	2502	2513	1509	1382	1279	2.95409	3.02218	3.24792	1.06977	1.02076	0.908924	1.69583	1.81042	1.96482	2.75787	2.95659	3.54737	3.08728	0.410657
CP009977_ori_centered	1895000	1896000	2494	2567	2534	1354	1362	1346	2.87906	3.1007	3.27506	0.959884	1.00599	0.956538	1.84195	1.88473	1.88262	2.9955	3.07794	3.39896	3.15747	0.213162
CP009977_ori_centered	1896000	1897000	2693	2207	2251	1399	1370	1426	3.10878	2.66585	2.9093	0.991785	1.0119	1.01339	1.92495	1.61095	1.57854	3.13048	2.63083	2.84997	2.87043	0.25045
CP009977_ori_centered	1897000	1898000	2649	2397	2500	1466	1417	1471	3.05799	2.89535	3.23112	1.03928	1.04662	1.04537	1.80696	1.6916	1.69952	2.9386	2.76255	3.0684	2.92318	0.153508
CP009977_ori_centered	1898000	1899000	2396	2514	2484	1351	1360	1449	2.76593	3.03668	3.21044	0.957757	1.00451	1.02974	1.7735	1.84853	1.71429	2.88419	3.01883	3.09505	2.99936	0.106772
CP009977_ori_centered	1899000	1900000	2539	2360	2300	1483	1264	1189	2.931	2.85066	2.97263	1.05133	0.933608	0.844966	1.71207	1.86709	1.9344	2.78429	3.04913	3.49246	3.10863	0.357813
CP009977_ori_centered	1900000	1901000	2514	2539	2442	1432	1433	1307	2.90214	3.06688	3.15616	1.01518	1.05843	0.928823	1.75559	1.77181	1.8684	2.85505	2.89353	3.3733	3.04063	0.288743
CP009977_ori_centered	1901000	1902000	333	2382	2483	212	1330	1330	0.384413	2.87723	3.20915	0.150292	0.982356	0.945168	1.57075	1.79098	1.86692	2.55447	2.92484	3.37062	2.94998	0.408657
CP009977_ori_centered	1902000	1903000	1868	270	326	1143	168	177	2.15641	0.326135	0.421338	0.810301	0.124087	0.125785	1.6343	1.60714	1.84181	2.6578	2.62462	3.32529	2.86924	0.3953
CP009977_ori_centered	1903000	1904000	2483	1786	1874	1441	1016	1302	2.86636	2.15732	2.42205	1.02156	0.750432	0.925269	1.72311	1.75787	1.43932	2.80224	2.87078	2.59862	2.75721	0.141553
CP009977_ori_centered	1904000	1905000	2678	2360	2290	1472	1444	1601	3.09146	2.85066	2.95971	1.04354	1.06656	1.13775	1.81929	1.63435	1.43036	2.95866	2.66905	2.58243	2.73671	0.197029
CP009977_ori_centered	1905000	1906000	2398	2551	2364	1358	1477	1354	2.76823	3.08137	3.05535	0.962719	1.09093	0.962223	1.76583	1.72715	1.74594	2.87172	2.8206	3.1522	2.94817	0.178531
CP009977_ori_centered	1906000	1907000	2684	2332	2428	1417	1385	1330	3.09839	2.81684	3.13806	1.00455	1.02298	0.945168	1.89414	1.68375	1.82556	3.08038	2.74973	3.29596	3.04203	0.275126
CP009977_ori_centered	1907000	1908000	2753	2499	2413	1556	1348	1438	3.17804	3.01856	3.11868	1.10309	0.995651	1.02192	1.76928	1.85386	1.67803	2.87732	3.02753	3.02959	2.97815	0.0873201
CP009977_ori_centered	1908000	1909000	2412	2670	2620	1407	1518	1343	2.7844	3.22511	3.38621	0.997457	1.12122	0.954406	1.71429	1.75889	1.95086	2.78789	2.87244	3.52217	3.06083	0.401759
CP009977_ori_centered	1909000	1910000	2333	2320	2355	1351	1366	1350	2.6932	2.80234	3.04372	0.957757	1.00895	0.959381	1.72687	1.69839	1.74444	2.80835	2.77363	3.1495	2.9105	0.207713
CP009977_ori_centered	1910000	1911000	2668	2241	2241	1439	1363	1423	3.07992	2.70692	2.89638	1.02014	1.00673	1.01126	1.85407	1.64417	1.57484	3.01521	2.68508	2.84329	2.84786	0.16511
CP009977_ori_centered	1911000	1912000	2775	2541	2660	1636	1473	1496	3.20344	3.06929	3.43791	1.1598	1.08798	1.06314	1.69621	1.72505	1.77807	2.75849	2.81717	3.21022	2.92863	0.245624
CP009977_ori_centered	1912000	1913000	2517	2530	2338	1434	1447	1450	2.90561	3.056	3.02174	1.0166	1.06877	1.03045	1.75523	1.74845	1.61241	2.85448	2.85538	2.91113	2.87366	0.0324512
CP009977_ori_centered	1913000	1914000	2417	2522	2430	1473	1449	1257	2.79017	3.04634	3.14065	1.04425	1.07025	0.89329	1.64087	1.74051	1.93317	2.66849	2.84242	3.49024	3.00039	0.433052
CP009977_ori_centered	1914000	1915000	2614	2297	2313	1554	1266	1361	3.01758	2.77456	2.98943	1.10167	0.935085	0.967198	1.68211	1.81438	1.69949	2.73556	2.96305	3.06833	2.92232	0.170083
CP009977_ori_centered	1915000	1916000	2423	2636	2581	1470	1473	1568	2.79709	3.18404	3.33581	1.04212	1.08798	1.1143	1.6483	1.78955	1.64605	2.68058	2.9225	2.97185	2.85831	0.155885
CP009977_ori_centered	1916000	1917000	2599	2353	2425	1378	1362	1489	3.00027	2.8422	3.13419	0.976898	1.00599	1.05816	1.88607	1.72761	1.62861	3.06725	2.82135	2.94037	2.94299	0.122973
CP009977_ori_centered	1917000	1918000	2586	2307	2268	1422	1436	1296	2.98526	2.78664	2.93127	1.00809	1.06065	0.921006	1.81857	1.60655	1.75	2.95748	2.62364	3.15953	2.91355	0.270631
CP009977_ori_centered	1918000	1919000	2460	2479	2465	1374	1463	1425	2.83981	2.9944	3.18588	0.974062	1.08059	1.01268	1.79039	1.69446	1.72982	2.91166	2.76722	3.12311	2.934	0.178991
CP009977_ori_centered	1919000	1920000	2600	2303	2270	1526	1296	1366	3.00142	2.78181	2.93386	1.08182	0.957243	0.970751	1.7038	1.77701	1.66179	2.77084	2.90202	3.00027	2.89104	0.115109
CP009977_ori_centered	1920000	1921000	2518	2646	2413	1512	1443	1459	2.90676	3.19612	3.11868	1.07189	1.06582	1.03684	1.66534	1.83368	1.65387	2.7083	2.99458	2.98598	2.89628	0.162859
CP009977_ori_centered	1921000	1922000	2418	2543	2419	1403	1367	1386	2.79132	3.07171	3.12643	0.994621	1.00968	0.984964	1.72345	1.86028	1.74531	2.80279	3.03801	3.15107	2.99729	0.177672
CP009977_ori_centered	1922000	1923000	2681	2314	2480	1588	1405	1555	3.09493	2.7951	3.20527	1.12577	1.03775	1.10506	1.68829	1.64698	1.59486	2.74561	2.68967	2.87943	2.77157	0.0975068
CP009977_ori_centered	1923000	1924000	2552	2535	2531	1456	1416	1467	2.94601	3.06204	3.27119	1.03219	1.04588	1.04253	1.75275	1.79025	1.72529	2.85044	2.92366	3.11492	2.963	0.136561
CP009977_ori_centered	1924000	1925000	2443	2471	2326	1402	1380	1307	2.82018	2.98474	3.00623	0.993912	1.01929	0.928823	1.74251	1.79058	1.77965	2.83379	2.92419	3.21306	2.99035	0.198102
CP009977_ori_centered	1925000	1926000	2289	2298	2301	1418	1386	1337	2.64241	2.77577	2.97392	1.00525	1.02372	0.950142	1.61425	1.65801	1.72102	2.6252	2.70769	3.10721	2.81336	0.257796
CP009977_ori_centered	1926000	1927000	2403	2321	2389	1402	1320	1458	2.77401	2.80355	3.08766	0.993912	0.97497	1.03613	1.71398	1.75833	1.63855	2.78739	2.87153	2.95831	2.87241	0.0854621
CP009977_ori_centered	1927000	1928000	2423	2271	2354	1467	1250	1387	2.79709	2.74316	3.04242	1.03999	0.923267	0.985675	1.65167	1.8168	1.69719	2.68606	2.96701	3.06418	2.90575	0.196365
CP009977_ori_centered	1928000	1929000	2363	2306	2339	1487	1396	1367	2.72783	2.78543	3.02304	1.05417	1.0311	0.971462	1.58911	1.65186	1.71105	2.58431	2.69765	3.0892	2.79039	0.264914
CP009977_ori_centered	1929000	1930000	2538	2376	2286	1484	1392	1452	2.92985	2.86999	2.95454	1.05204	1.02815	1.03187	1.71024	1.7069	1.57438	2.78131	2.78753	2.84246	2.80377	0.0336538
CP009977_ori_centered	1930000	1931000	2315	2407	2278	1478	1448	1443	2.67242	2.90743	2.9442	1.04779	1.06951	1.02547	1.56631	1.66229	1.57866	2.54723	2.71468	2.85018	2.70403	0.151754
CP009977_ori_centered	1931000	1932000	2478	2307	2438	1430	1341	1499	2.86059	2.78664	3.15099	1.01376	0.990481	1.06527	1.73287	1.72036	1.62642	2.81811	2.80951	2.93641	2.85468	0.0709155
CP009977_ori_centered	1932000	1933000	2502	2449	2301	1475	1393	1360	2.88829	2.95816	2.97392	1.04566	1.02889	0.966487	1.69627	1.75808	1.69191	2.75859	2.87111	3.05466	2.89479	0.149447
CP009977_ori_centered	1933000	1934000	2616	2356	2315	1570	1344	1412	3.01989	2.84583	2.99202	1.11301	0.992697	1.00344	1.66624	1.75298	1.63952	2.70976	2.86278	2.96006	2.8442	0.126184
CP009977_ori_centered	1934000	1935000	2649	2501	2430	1538	1414	1621	3.05799	3.02097	3.14065	1.09033	1.0444	1.15197	1.72237	1.76874	1.49907	2.80103	2.88852	2.7065	2.79868	0.0910344
CP009977_ori_centered	1935000	1936000	2638	2517	2461	1574	1491	1369	3.04529	3.0403	3.18072	1.11585	1.10127	0.972883	1.67598	1.68813	1.79766	2.7256	2.75688	3.24559	2.90935	0.291604
CP009977_ori_centered	1936000	1937000	2452	2481	2474	1442	1521	1457	2.83057	2.99682	3.19752	1.02227	1.12343	1.03542	1.70042	1.63116	1.69801	2.76533	2.66385	3.06567	2.83162	0.20895
CP009977_ori_centered	1937000	1938000	2521	2305	2318	1447	1430	1370	2.91022	2.78423	2.99589	1.02581	1.05622	0.973594	1.74223	1.61189	1.69197	2.83333	2.63237	3.05476	2.84015	0.211281
CP009977_ori_centered	1938000	1939000	2389	2378	2485	1463	1525	1503	2.75784	2.8724	3.21173	1.03716	1.12639	1.06811	1.63295	1.55934	1.65336	2.65561	2.54656	2.98505	2.72907	0.228293
CP009977_ori_centered	1939000	1940000	2583	2355	2242	1425	1381	1295	2.9818	2.84462	2.89767	1.01022	1.02003	0.920295	1.81263	1.70529	1.73127	2.94783	2.7849	3.12572	2.95282	0.170469
CP009977_ori_centered	1940000	1941000	2203	2406	2368	1386	1453	1355	2.54313	2.90622	3.06052	0.982569	1.07321	0.962934	1.58947	1.65588	1.7476	2.5849	2.70422	3.1552	2.81477	0.300797
CP009977_ori_centered	1941000	1942000	2487	2293	2222	1542	1397	1367	2.87098	2.76973	2.87182	1.09316	1.03184	0.971462	1.61284	1.64137	1.62546	2.62291	2.68052	2.93468	2.74604	0.165888
CP009977_ori_centered	1942000	1943000	2553	2278	2310	1574	1408	1383	2.94717	2.75161	2.98556	1.11585	1.03997	0.982832	1.62198	1.6179	1.67028	2.63778	2.64218	3.01561	2.76519	0.216879
CP009977_ori_centered	1943000	1944000	2432	2412	2404	1564	1402	1426	2.80748	2.91347	3.10705	1.10876	1.03554	1.01339	1.55499	1.7204	1.68583	2.52883	2.80958	3.04369	2.79403	0.257782
CP009977_ori_centered	1944000	1945000	2411	2244	2337	1550	1423	1592	2.78324	2.71054	3.02045	1.09883	1.05105	1.13136	1.55548	1.57695	1.46796	2.52963	2.57531	2.65033	2.58509	0.0609414
CP009977_ori_centered	1945000	1946000	2227	2461	2291	1439	1366	1408	2.57083	2.97266	2.961	1.02014	1.00895	1.0006	1.5476	1.80161	1.62713	2.51682	2.9422	2.9377	2.79891	0.244307
CP009977_ori_centered	1946000	1947000	2393	2251	2412	1399	1389	1526	2.76246	2.719	3.11739	0.991785	1.02593	1.08446	1.71051	1.62059	1.5806	2.78174	2.64658	2.8537	2.76067	0.105153
CP009977_ori_centered	1947000	1948000	2495	2168	2309	1530	1471	1685	2.88021	2.61874	2.98426	1.08465	1.0865	1.19745	1.63072	1.47383	1.37033	2.65199	2.4069	2.47405	2.51098	0.126647
CP009977_ori_centered	1948000	1949000	2477	2191	2248	1503	1404	1402	2.85943	2.64652	2.90542	1.06551	1.03701	0.996335	1.64804	1.56054	1.60342	2.68015	2.54851	2.8949	2.70785	0.174846
CP009977_ori_centered	1949000	1950000	2490	2415	2309	1534	1387	1404	2.87444	2.91709	2.98426	1.08749	1.02446	0.997756	1.62321	1.74117	1.64459	2.63977	2.84349	2.96922	2.81749	0.166254
CP009977_ori_centered	1950000	1951000	2314	2299	2313	1420	1413	1279	2.67127	2.77698	2.98943	1.00667	1.04366	0.908924	1.62958	1.62703	1.80844	2.65013	2.6571	3.26505	2.85743	0.353029
CP009977_ori_centered	1951000	1952000	1258	2361	2154	859	1374	1449	1.45223	2.85187	2.78393	0.608966	1.01486	1.02974	1.46449	1.71834	1.48654	2.38166	2.80622	2.68387	2.62392	0.218536
CP009977_ori_centered	1953000	1954000	319	1197	1273	153	767	833	0.368251	1.44586	1.64529	0.108465	0.566517	0.591973	2.08497	1.56063	1.52821	3.39072	2.54865	2.75911	2.89949	0.438234
CP009977_ori_centered	1954000	1955000	81	329	365	51	177	175	0.0935058	0.397401	0.471744	0.0361551	0.130735	0.124364	1.58824	1.85876	2.08571	2.5829	3.03553	3.76565	3.12802	0.596776
CP009977_ori_centered	1957000	1958000	2166	52	64	1014	36	35	2.50042	0.0628112	0.0827167	0.718849	0.0265901	0.0248728	2.13609	1.44444	1.82857	3.47386	2.35892	3.30139	3.04472	0.600154
CP009977_ori_centered	1958000	1959000	2876	1975	2121	1471	1003	1045	3.32003	2.38562	2.74128	1.04283	0.74083	0.742632	1.95513	1.96909	2.02967	3.17957	3.21572	3.66445	3.35325	0.270118
CP009977_ori_centered	1959000	1960000	2830	2810	2880	1456	1400	1537	3.26693	3.39422	3.72225	1.03219	1.03406	1.09227	1.94368	2.00714	1.87378	3.16095	3.27786	3.38301	3.27394	0.111084
CP009977_ori_centered	1960000	1961000	3016	2868	2878	1419	1435	1691	3.48165	3.46428	3.71967	1.00596	1.05991	1.20171	2.12544	1.99861	1.70195	3.45654	3.26392	3.07278	3.26441	0.191877
CP009977_ori_centered	1961000	1962000	3186	2942	2880	1559	1469	1543	3.6779	3.55366	3.72225	1.10521	1.08502	1.09654	2.04362	2.00272	1.86649	3.32347	3.27064	3.36986	3.32132	0.0496439
CP009977_ori_centered	1962000	1963000	2895	2974	2924	1481	1526	1582	3.34197	3.59231	3.77912	1.04992	1.12712	1.12425	1.95476	1.94889	1.84829	3.17896	3.18272	3.337	3.23289	0.0901758
CP009977_ori_centered	1963000	1964000	1120	2735	2743	577	1382	1567	1.29292	3.30363	3.54519	0.409049	1.02076	1.11359	1.94107	1.97902	1.75048	3.15671	3.23192	3.1604	3.18301	0.0424005
CP009977_ori_centered	1964000	1965000	1541	1059	1089	750	522	591	1.77892	1.27917	1.40748	0.531693	0.385556	0.419996	2.05467	2.02874	1.84264	3.34144	3.31312	3.32679	3.32712	0.0141625
CP009977_ori_centered	1965000	1966000	3043	1448	1466	1390	698	698	3.51282	1.74905	1.89473	0.985405	0.515552	0.496035	2.18921	2.0745	2.10029	3.56024	3.38786	3.79196	3.58002	0.202776
CP009977_ori_centered	1966000	1967000	3347	2907	2891	1593	1349	1369	3.86375	3.51138	3.73647	1.12932	0.99639	0.972883	2.10107	2.15493	2.11176	3.4169	3.51921	3.81267	3.58293	0.205437
CP009977_ori_centered	1967000	1968000	3379	3033	3062	1625	1494	1459	3.90069	3.66358	3.95748	1.152	1.10349	1.03684	2.07938	2.03012	2.0987	3.38164	3.31538	3.78909	3.49537	0.256517
CP009977_ori_centered	1968000	1969000	2963	3179	3207	1496	1499	1525	3.42047	3.83994	4.14488	1.06055	1.10718	1.08374	1.98061	2.12075	2.10295	3.22101	3.46338	3.79677	3.49372	0.289074
CP009977_ori_centered	1969000	1970000	3168	2899	2908	1490	1404	1394	3.65712	3.50172	3.75844	1.0563	1.03701	0.990649	2.12617	2.06481	2.08608	3.45773	3.37204	3.76631	3.53203	0.207372
CP009977_ori_centered	1970000	1971000	3121	2900	3010	1525	1405	1479	3.60286	3.50293	3.89027	1.08111	1.03775	1.05105	2.04656	2.06406	2.03516	3.32825	3.3708	3.67437	3.45781	0.188752
CP009977_ori_centered	1971000	1972000	2920	3000	2934	1488	1340	1364	3.37083	3.62372	3.79204	1.05488	0.989742	0.96933	1.96237	2.23881	2.15103	3.19133	3.65618	3.88357	3.57703	0.35284
CP009977_ori_centered	1972000	1973000	3017	2794	2885	1599	1393	1385	3.4828	3.37489	3.72871	1.13357	1.02889	0.984254	1.8868	2.00574	2.08303	3.06845	3.27557	3.76081	3.36828	0.355366
CP009977_ori_centered	1973000	1974000	3129	2949	2789	1523	1433	1368	3.6121	3.56212	3.60464	1.07969	1.05843	0.972172	2.0545	2.05792	2.03874	3.34116	3.36078	3.68084	3.46093	0.190703
CP009977_ori_centered	1974000	1975000	3125	2958	3173	1492	1507	1484	3.60748	3.57299	4.10094	1.05772	1.11309	1.05461	2.0945	1.96284	2.13814	3.40623	3.20551	3.8603	3.49068	0.335466
CP009977_ori_centered	1975000	1976000	2909	3082	2822	1384	1476	1270	3.35813	3.72277	3.64729	0.981151	1.09019	0.902529	2.10188	2.08808	2.22205	3.41822	3.41003	4.01179	3.61335	0.345087
CP009977_ori_centered	1976000	1977000	3021	2719	2894	1434	1392	1358	3.48742	3.2843	3.74035	1.0166	1.02815	0.965066	2.10669	1.9533	2.13108	3.42605	3.18993	3.84754	3.48784	0.333132
CP009977_ori_centered	1977000	1978000	2806	2769	2806	1515	1309	1339	3.23923	3.34469	3.62661	1.07402	0.966845	0.951564	1.85215	2.11536	2.09559	3.01208	3.45458	3.78348	3.41672	0.387091
CP009977_ori_centered	1978000	1979000	2814	2791	2869	1448	1488	1505	3.24846	3.37127	3.70803	1.02652	1.09906	1.06953	1.94337	1.87567	1.90631	3.16044	3.06315	3.44175	3.22178	0.196609
CP009977_ori_centered	1979000	1980000	2940	2768	2777	1434	1361	1429	3.39392	3.34349	3.58913	1.0166	1.00525	1.01552	2.05021	2.0338	1.94332	3.33419	3.32139	3.50856	3.38805	0.104562
CP009977_ori_centered	1980000	1981000	2956	2750	2845	1531	1476	1529	3.41239	3.32174	3.67702	1.08536	1.09019	1.08659	1.93076	1.86314	1.86069	3.13994	3.04269	3.35938	3.18067	0.162227
CP009977_ori_centered	1981000	1982000	2973	2876	2886	1516	1363	1345	3.43201	3.47394	3.73001	1.07473	1.00673	0.955827	1.96108	2.11005	2.14572	3.18925	3.44592	3.87399	3.50305	0.345931
CP009977_ori_centered	1982000	1983000	2845	2934	2910	1550	1437	1484	3.28425	3.544	3.76102	1.09883	1.06139	1.05461	1.83548	2.04175	1.96092	2.98499	3.33438	3.54033	3.28657	0.280742
CP009977_ori_centered	1983000	1984000	2982	2962	2784	1478	1396	1295	3.4424	3.57782	3.59818	1.04779	1.0311	0.920295	2.01759	2.12178	2.14981	3.28114	3.46506	3.88136	3.54252	0.307515
CP009977_ori_centered	1984000	1985000	3043	2737	2819	1562	1359	1503	3.51282	3.30604	3.64341	1.10734	1.00378	1.06811	1.94814	2.01398	1.87558	3.1682	3.28902	3.38627	3.28116	0.109243
CP009977_ori_centered	1985000	1986000	3000	2899	2955	1423	1482	1482	3.46318	3.50172	3.81918	1.0088	1.09463	1.05319	2.10822	1.95614	1.99393	3.42853	3.19456	3.59993	3.40768	0.203486
CP009977_ori_centered	1986000	1987000	2910	2897	2890	1470	1370	1268	3.35928	3.49931	3.73518	1.04212	1.0119	0.901107	1.97959	2.1146	2.27918	3.21935	3.45334	4.11494	3.59588	0.464498
CP009977_ori_centered	1987000	1988000	2817	2983	2815	1409	1320	1360	3.25192	3.60319	3.63824	0.998874	0.97497	0.966487	1.99929	2.25985	2.06985	3.25138	3.69055	3.73701	3.55965	0.267974
CP009977_ori_centered	1988000	1989000	2739	2691	2719	1390	1405	1390	3.16188	3.25048	3.51417	0.985405	1.03775	0.987807	1.9705	1.9153	1.95612	3.20457	3.12787	3.53166	3.28803	0.214445
CP009977_ori_centered	1989000	1990000	2969	2640	2542	1486	1335	1394	3.42739	3.18887	3.2854	1.05346	0.986049	0.990649	1.99798	1.97753	1.82353	3.24925	3.22949	3.29229	3.25701	0.0321075
CP009977_ori_centered	1990000	1991000	1723	2708	2769	885	1339	1417	1.98902	3.27101	3.57879	0.627398	0.989004	1.00699	1.94689	2.0224	1.95413	3.16617	3.30278	3.52808	3.33234	0.182755
CP009977_ori_centered	1992000	1993000	617	1592	1696	317	894	965	0.71226	1.92299	2.19199	0.224729	0.660321	0.68578	1.94637	1.78076	1.75751	3.16532	2.90815	3.1731	3.08219	0.150772
CP009977_ori_centered	2001000	2002000	465	606	552	315	361	352	0.536793	0.731992	0.713431	0.223311	0.26664	0.25015	1.47619	1.67867	1.56818	2.40068	2.74143	2.83127	2.65779	0.227151
CP009977_ori_centered	2002000	2003000	1012	3	1	640	301	1	1.16825	0.00362372	0.00129245	0.453712	0.222323	0.000710652	1.58125	0.00996678	1	2.57154	0.0162767	1.80545	1.46442	1.31132
CP009977_ori_centered	2003000	2004000	2352	481	413	1510	589	313	2.71513	0.581003	0.533781	1.07048	0.435043	0.222434	1.55762	0.816638	1.31949	2.5331	1.33365	2.38227	2.08301	0.65333
CP009977_ori_centered	2004000	2005000	2372	1001	1051	1443	1401	721	2.73822	1.20911	1.35836	1.02298	1.0348	0.51238	1.6438	0.71449	1.4577	2.67326	1.16683	2.6318	2.15729	0.858018
CP009977_ori_centered	2005000	2006000	2413	2296	2212	1526	1415	1599	2.78555	2.77335	2.8589	1.08182	1.04514	1.13633	1.58126	1.62261	1.38336	2.57155	2.64989	2.49759	2.57301	0.0761572
CP009977_ori_centered	2006000	2007000	2197	2320	2298	1442	1396	1610	2.5362	2.80234	2.97005	1.02227	1.0311	1.14415	1.52358	1.66189	1.42733	2.47775	2.71403	2.57697	2.58958	0.118644
CP009977_ori_centered	2007000	2008000	2448	2361	2252	1531	1314	1466	2.82595	2.85187	2.91059	1.08536	0.970538	1.04182	1.59895	1.7968	1.53615	2.60033	2.93435	2.77344	2.76938	0.167049
CP009977_ori_centered	2008000	2009000	2399	2281	2107	1556	1350	1433	2.76939	2.75524	2.72319	1.10309	0.997128	1.01836	1.54177	1.68963	1.47034	2.50734	2.75933	2.65463	2.64043	0.126593
CP009977_ori_centered	2009000	2010000	2369	2329	2317	1388	1456	1343	2.73476	2.81321	2.9946	0.983987	1.07542	0.954406	1.70677	1.59959	1.72524	2.77567	2.61228	3.11483	2.83426	0.256349
CP009977_ori_centered	2010000	2011000	2298	2481	2294	1457	1321	1437	2.6528	2.99682	2.96488	1.0329	0.975709	1.02121	1.57721	1.87812	1.59638	2.56497	3.06715	2.88218	2.8381	0.253976
CP009977_ori_centered	2011000	2012000	2583	2269	2183	1546	1334	1408	2.9818	2.74074	2.82141	1.096	0.985311	1.0006	1.67076	1.7009	1.55043	2.71711	2.77773	2.79921	2.76468	0.0425785
CP009977_ori_centered	2012000	2013000	2447	2277	2159	1498	1333	1350	2.8248	2.7504	2.7904	1.06197	0.984572	0.959381	1.63351	1.70818	1.59926	2.65653	2.78962	2.88738	2.77784	0.115875
CP009977_ori_centered	2013000	2014000	2354	2389	2434	1446	1379	1434	2.71744	2.88569	3.14582	1.0251	1.01855	1.01908	1.62794	1.73241	1.69735	2.64747	2.8292	3.06448	2.84705	0.209077
CP009977_ori_centered	2014000	2015000	2206	2192	2283	1384	1399	1392	2.54659	2.64773	2.95066	0.981151	1.03332	0.989228	1.59393	1.56683	1.64009	2.59216	2.55879	2.96109	2.70401	0.22326
CP009977_ori_centered	2015000	2016000	2243	2182	2211	1440	1272	1268	2.5893	2.63565	2.8576	1.02085	0.939517	0.901107	1.55764	1.71541	1.74369	2.53314	2.80143	3.14814	2.82757	0.308334
CP009977_ori_centered	2016000	2017000	2405	2044	2022	1506	1399	1277	2.77632	2.46896	2.61333	1.06764	1.03332	0.907503	1.59695	1.46104	1.5834	2.59706	2.38602	2.85874	2.61394	0.236811
CP009977_ori_centered	2017000	2018000	2374	2175	2235	1494	1430	1458	2.74053	2.6272	2.88862	1.05913	1.05622	1.03613	1.58902	1.52098	1.53292	2.58418	2.4839	2.76761	2.6119	0.14387
CP009977_ori_centered	2018000	2019000	2356	2223	2292	1620	1484	1368	2.71975	2.68518	2.96229	1.14846	1.0961	0.972172	1.45432	1.49798	1.67544	2.36512	2.44634	3.02492	2.61212	0.359787
CP009977_ori_centered	2019000	2020000	2486	2280	2207	1460	1428	1510	2.86982	2.75403	2.85243	1.03503	1.05474	1.07309	1.70274	1.59664	1.46159	2.76911	2.60746	2.63882	2.6718	0.0857209
CP009977_ori_centered	2020000	2021000	2372	2212	2245	1479	1509	1525	2.73822	2.67189	2.90155	1.0485	1.11457	1.08374	1.60379	1.46587	1.47213	2.60819	2.39391	2.65786	2.55332	0.140268
CP009977_ori_centered	2021000	2022000	2340	2420	2343	1322	1320	1421	2.70128	2.92313	3.02821	0.937198	0.97497	1.00984	1.77005	1.83333	1.64884	2.87857	2.99401	2.97689	2.94982	0.062299
CP009977_ori_centered	2022000	2023000	2399	2176	2228	1469	1351	1498	2.76939	2.62841	2.87957	1.04141	0.997867	1.06456	1.63308	1.61066	1.48732	2.65583	2.63036	2.68527	2.65715	0.0274796
CP009977_ori_centered	2023000	2024000	2387	2139	2196	1558	1400	1502	2.75554	2.58371	2.83822	1.1045	1.03406	1.0674	1.53209	1.52786	1.46205	2.49159	2.49514	2.63966	2.54213	0.0844793
CP009977_ori_centered	2024000	2025000	2393	2273	2290	1475	1415	1572	2.76246	2.74557	2.95971	1.04566	1.04514	1.11715	1.62237	1.60636	1.45674	2.63841	2.62334	2.63007	2.63061	0.00755073
CP009977_ori_centered	2025000	2026000	2282	2339	2309	1482	1349	1380	2.63432	2.82529	2.98426	1.05063	0.99639	0.9807	1.53981	1.73388	1.67319	2.50415	2.83159	3.02085	2.78553	0.261415
CP009977_ori_centered	2026000	2027000	2366	2300	2173	1555	1341	1320	2.73129	2.77819	2.80849	1.10238	0.990481	0.938061	1.52154	1.71514	1.64621	2.47444	2.80098	2.97215	2.74919	0.252866
CP009977_ori_centered	2027000	2028000	2449	2060	2075	1566	1394	1413	2.82711	2.48829	2.68183	1.11018	1.02963	1.00415	1.56386	1.47776	1.46851	2.54325	2.41333	2.65131	2.53596	0.11916
CP009977_ori_centered	2028000	2029000	2466	2372	2169	1447	1326	1485	2.84673	2.86515	2.80332	1.02581	0.979402	1.05532	1.70422	1.78884	1.46061	2.77151	2.92135	2.63705	2.77663	0.142218
CP009977_ori_centered	2029000	2030000	2215	2192	2186	1388	1474	1325	2.55698	2.64773	2.82529	0.983987	1.08872	0.941614	1.59582	1.48711	1.64981	2.59523	2.42859	2.97865	2.66749	0.282057
CP009977_ori_centered	2030000	2031000	2316	2379	2251	1464	1325	1526	2.67357	2.87361	2.9093	1.03787	0.978663	1.08446	1.58197	1.79547	1.4751	2.5727	2.93218	2.66321	2.7227	0.186974
[truncated: 3,137 more rows]

## Sheet: V. natriegens synSC1.0
Reference	Start	Stop	S1_exp	S2_exp	S3_exp	S4_stat	S5_stat	S6_stat	norm_A	norm_B	norm_C	norm_E	norm_F	norm_G	ratio_S1/S4	ratio_S2/S5	ratio_S3/S6	norm_S1/S4	norm_S2/S5	norm_S3/S6	mean_norm	STDdev_norm
Vnat_synSC1.0	0	1000	444	479	464	1154	947	2349	1.00702	0.957701	0.934769	0.922877	0.842089	0.962079	0.384749	0.505808	0.197531	1.07897	1.13246	0.971589	1.06101	0.0819255
Vnat_synSC1.0	1000	2000	413	450	485	1199	1075	2428	0.936706	0.899719	0.977076	0.958864	0.955909	0.994435	0.344454	0.418605	0.199753	0.965966	0.93722	0.982519	0.961901	0.0229215
Vnat_synSC1.0	2000	3000	387	470	461	1203	1045	2212	0.877736	0.939707	0.928725	0.962063	0.929232	0.905968	0.321696	0.449761	0.208409	0.902145	1.00698	1.02509	0.978071	0.0663755
Vnat_synSC1.0	3000	4000	366	488	414	1250	1022	2309	0.830107	0.975695	0.83404	0.99965	0.90878	0.945696	0.2928	0.477495	0.179298	0.821111	1.06907	0.88191	0.92403	0.129234
Vnat_synSC1.0	4000	5000	510	543	544	1305	1206	2504	1.15671	1.08566	1.09594	1.04363	1.0724	1.02556	0.390805	0.450249	0.217252	1.09595	1.00807	1.06859	1.05754	0.0449719
Vnat_synSC1.0	5000	6000	475	498	513	1250	1141	2425	1.07732	0.995689	1.03348	0.99965	1.0146	0.993206	0.38	0.436459	0.211546	1.06565	0.977194	1.04053	1.02779	0.0455823
Vnat_synSC1.0	6000	7000	337	496	368	908	792	2220	0.764334	0.99169	0.741369	0.726146	0.70426	0.909244	0.371145	0.626263	0.165766	1.04082	1.40215	0.815347	1.0861	0.29601
Vnat_synSC1.0	7000	8000	416	522	497	1350	1208	2550	0.94351	1.04367	1.00125	1.07962	1.07417	1.0444	0.308148	0.432119	0.194902	0.864152	0.967477	0.958659	0.930096	0.0572789
Vnat_synSC1.0	8000	9000	449	540	556	1339	1205	2630	1.01836	1.07966	1.12011	1.07083	1.07151	1.07717	0.335325	0.448133	0.211407	0.940365	1.00333	1.03984	0.994512	0.0503206
Vnat_synSC1.0	9000	10000	490	552	533	1372	1280	2559	1.11135	1.10366	1.07378	1.09722	1.1382	1.04809	0.357143	0.43125	0.208284	1.00155	0.965531	1.02448	0.997188	0.0297169
Vnat_synSC1.0	10000	11000	593	693	591	1484	1492	2819	1.34496	1.38557	1.19062	1.18678	1.32671	1.15458	0.399596	0.464477	0.209649	1.1206	1.03992	1.03119	1.06391	0.0492936
Vnat_synSC1.0	11000	12000	509	571	522	1410	1303	2826	1.15444	1.14164	1.05162	1.12761	1.15865	1.15744	0.360993	0.438219	0.184713	1.01235	0.981135	0.908544	0.967342	0.0532583
Vnat_synSC1.0	12000	13000	474	603	570	1379	1205	2765	1.07506	1.20562	1.14832	1.10281	1.07151	1.13246	0.343727	0.500415	0.206148	0.963929	1.12039	1.01398	1.03276	0.0799026
Vnat_synSC1.0	13000	14000	481	539	466	1307	1230	2525	1.09093	1.07766	0.938798	1.04523	1.09374	1.03416	0.368018	0.438211	0.184554	1.03205	0.981117	0.907763	0.973643	0.0624793
Vnat_synSC1.0	14000	15000	527	571	575	1378	1186	2646	1.19526	1.14164	1.15839	1.10201	1.05461	1.08372	0.382438	0.48145	0.217309	1.07249	1.07793	1.06887	1.0731	0.00455703
Vnat_synSC1.0	15000	16000	468	532	497	1368	1207	2694	1.06145	1.06367	1.00125	1.09402	1.07329	1.10338	0.342105	0.440762	0.184484	0.95938	0.986828	0.907416	0.951208	0.0403317
Vnat_synSC1.0	16000	17000	372	503	375	1048	920	2331	0.843715	1.00569	0.755471	0.838107	0.81808	0.954706	0.354962	0.546739	0.160875	0.995434	1.2241	0.791292	1.00361	0.216521
Vnat_synSC1.0	17000	18000	447	447	452	1194	1036	2280	1.01382	0.893721	0.910594	0.954866	0.921229	0.933818	0.374372	0.431467	0.198246	1.04987	0.966018	0.975105	0.996996	0.0460117
Vnat_synSC1.0	18000	19000	449	476	493	1223	1022	2313	1.01836	0.951703	0.993192	0.978058	0.90878	0.947334	0.36713	0.465753	0.213143	1.02956	1.04278	1.04838	1.04024	0.00966551
Vnat_synSC1.0	19000	20000	473	548	525	1338	1142	2614	1.07279	1.09566	1.05766	1.07003	1.01549	1.07061	0.353513	0.47986	0.200842	0.99137	1.07436	0.987874	1.01787	0.0489574
Vnat_synSC1.0	20000	21000	489	608	571	1464	1322	2747	1.10908	1.21562	1.15033	1.17079	1.17555	1.12509	0.334016	0.459909	0.207863	0.936696	1.0297	1.02241	0.996268	0.0517192
Vnat_synSC1.0	21000	22000	477	502	479	1347	1158	2616	1.08186	1.00369	0.964988	1.07722	1.02971	1.07143	0.35412	0.433506	0.183104	0.993074	0.970582	0.900628	0.954762	0.0482108
Vnat_synSC1.0	22000	23000	464	521	532	1339	1129	2540	1.05238	1.04167	1.07176	1.07083	1.00393	1.04031	0.346527	0.46147	0.209449	0.971781	1.03319	1.03021	1.01173	0.0346272
Vnat_synSC1.0	23000	24000	435	489	458	1253	1093	2275	0.986603	0.977695	0.922682	1.00205	0.971914	0.93177	0.347167	0.447392	0.201319	0.973574	1.00167	0.99022	0.988489	0.0141292
Vnat_synSC1.0	24000	25000	475	453	496	1255	1098	2450	1.07732	0.905717	0.999236	1.00365	0.976361	1.00345	0.378486	0.412568	0.202449	1.0614	0.923705	0.99578	0.99363	0.0688748
Vnat_synSC1.0	25000	26000	453	535	538	1296	1118	2570	1.02743	1.06967	1.08385	1.03644	0.994145	1.05259	0.349537	0.478533	0.209339	0.980221	1.07139	1.02967	1.02709	0.045641
Vnat_synSC1.0	26000	27000	400	501	484	1317	1059	2442	0.907221	1.00169	0.975061	1.05323	0.941681	1.00017	0.303721	0.473088	0.198198	0.851736	1.0592	0.974872	0.961937	0.104336
Vnat_synSC1.0	27000	28000	412	468	467	1273	1116	2384	0.934438	0.935708	0.940813	1.01804	0.992366	0.976414	0.323645	0.419355	0.195889	0.907611	0.938899	0.963515	0.936675	0.0280184
Vnat_synSC1.0	28000	29000	393	488	549	1251	1157	2482	0.891345	0.975695	1.10601	1.00045	1.02882	1.01655	0.314149	0.42178	0.221193	0.88098	0.94433	1.08797	0.971095	0.106061
Vnat_synSC1.0	29000	30000	415	496	439	1375	1139	2354	0.941242	0.99169	0.884404	1.09961	1.01282	0.964126	0.301818	0.43547	0.186491	0.846401	0.974979	0.917288	0.912889	0.0644017
Vnat_synSC1.0	30000	31000	425	467	444	1227	990	2080	0.963922	0.933708	0.894477	0.981256	0.880325	0.851904	0.346373	0.471717	0.213462	0.971349	1.05613	1.04995	1.02581	0.0472661
Vnat_synSC1.0	31000	32000	363	431	458	1156	957	2267	0.823303	0.861731	0.922682	0.924476	0.850981	0.928494	0.314014	0.450366	0.202029	0.880602	1.00833	0.993715	0.960882	0.0699077
Vnat_synSC1.0	32000	33000	404	420	413	1096	1002	2145	0.916293	0.839738	0.832025	0.876493	0.890996	0.878526	0.368613	0.419162	0.192541	1.03372	0.938467	0.947045	0.973076	0.0526913
Vnat_synSC1.0	33000	34000	464	537	490	1292	1216	2483	1.05238	1.07366	0.987148	1.03324	1.08129	1.01696	0.359133	0.441612	0.197342	1.00713	0.988731	0.97066	0.988841	0.0182361
Vnat_synSC1.0	34000	35000	381	453	486	1157	1032	2422	0.864128	0.905717	0.97909	0.925276	0.917672	0.991977	0.3293	0.438953	0.200661	0.923469	0.982779	0.986984	0.964411	0.0355185
Vnat_synSC1.0	35000	36000	470	526	541	1334	1200	2524	1.06598	1.05167	1.08989	1.06683	1.06706	1.03375	0.352324	0.438333	0.214342	0.988036	0.98139	1.05428	1.0079	0.0403013
Vnat_synSC1.0	36000	37000	488	475	491	1223	1160	2543	1.10681	0.949703	0.989163	0.978058	1.03149	1.04154	0.399019	0.409483	0.193079	1.11898	0.916796	0.949692	0.995158	0.108491
Vnat_synSC1.0	37000	38000	455	458	554	1394	1148	2327	1.03196	0.915714	1.11608	1.11481	1.02082	0.953068	0.326399	0.398955	0.238075	0.915334	0.893225	1.17101	0.99319	0.154394
Vnat_synSC1.0	38000	39000	401	499	474	1311	1166	2477	0.909489	0.997688	0.954915	1.04843	1.03683	1.0145	0.305873	0.427959	0.191361	0.857773	0.958163	0.941239	0.919058	0.0537449
Vnat_synSC1.0	39000	40000	401	476	515	1164	1123	2500	0.909489	0.951703	1.03751	0.930874	0.998591	1.02392	0.344502	0.423865	0.206	0.9661	0.948996	1.01325	0.976114	0.033275
Vnat_synSC1.0	40000	41000	392	519	503	1250	1091	2458	0.889077	1.03768	1.01334	0.99965	0.970136	1.00672	0.3136	0.47571	0.204638	0.879441	1.06507	1.00655	0.983687	0.0949042
Vnat_synSC1.0	41000	42000	395	527	440	1234	1096	2518	0.895881	1.05367	0.886419	0.986854	0.974582	1.0313	0.320097	0.480839	0.174742	0.897662	1.07656	0.859498	0.944572	0.115884
Vnat_synSC1.0	42000	43000	448	474	446	1232	1094	2415	1.01609	0.947704	0.898507	0.985255	0.972804	0.98911	0.363636	0.433272	0.184679	1.01976	0.970059	0.908376	0.966065	0.0557996
Vnat_synSC1.0	43000	44000	372	487	429	1207	992	2394	0.843715	0.973696	0.864259	0.965262	0.882103	0.980509	0.308202	0.490927	0.179198	0.864304	1.09914	0.881416	0.948288	0.130925
Vnat_synSC1.0	44000	45000	433	532	493	1213	1104	2377	0.982067	1.06367	0.993192	0.97006	0.981696	0.973547	0.356966	0.481884	0.207404	1.00105	1.0789	1.02015	1.03337	0.0405685
Vnat_synSC1.0	45000	46000	405	449	442	1155	1022	2343	0.918561	0.89772	0.890448	0.923677	0.90878	0.959621	0.350649	0.439335	0.188647	0.98334	0.983632	0.927893	0.964955	0.0320972
Vnat_synSC1.0	46000	47000	460	522	473	1279	1153	2528	1.0433	1.04367	0.9529	1.02284	1.02527	1.03539	0.359656	0.452732	0.187104	1.0086	1.01363	0.920305	0.980844	0.0524881
Vnat_synSC1.0	47000	48000	434	491	512	1204	1162	2349	0.984335	0.981693	1.03147	0.962863	1.03327	0.962079	0.360465	0.422547	0.217965	1.01087	0.946047	1.0721	1.00967	0.0630344
Vnat_synSC1.0	48000	49000	450	540	552	1216	1135	2511	1.02062	1.07966	1.11205	0.972459	1.00926	1.02843	0.370066	0.475771	0.219833	1.03779	1.06521	1.08128	1.06143	0.0219923
Vnat_synSC1.0	49000	50000	461	530	504	1296	1223	2594	1.04557	1.05967	1.01535	1.03644	1.08751	1.06242	0.35571	0.433361	0.194295	0.997532	0.970257	0.955671	0.974486	0.0212485
Vnat_synSC1.0	50000	51000	407	451	487	1241	1095	2432	0.923097	0.901718	0.981105	0.992452	0.973693	0.996073	0.327961	0.411872	0.200247	0.919715	0.922146	0.984948	0.94227	0.0369802
Vnat_synSC1.0	51000	52000	412	465	483	1213	1143	2422	0.934438	0.92971	0.973046	0.97006	1.01638	0.991977	0.339654	0.406824	0.199422	0.952505	0.910844	0.980891	0.94808	0.0352326
Vnat_synSC1.0	52000	53000	464	489	513	1374	1163	2576	1.05238	0.977695	1.03348	1.09882	1.03416	1.05505	0.3377	0.420464	0.199146	0.947026	0.941383	0.979534	0.955981	0.0205913
Vnat_synSC1.0	53000	54000	439	437	470	1119	1102	2407	0.995675	0.873727	0.946857	0.894887	0.979917	0.985834	0.392315	0.396552	0.195264	1.10018	0.887845	0.960439	0.982822	0.107925
Vnat_synSC1.0	54000	55000	458	467	496	1221	1098	2452	1.03877	0.933708	0.999236	0.976458	0.976361	1.00426	0.375102	0.425319	0.202284	1.05191	0.952252	0.994968	0.999712	0.0500006
Vnat_synSC1.0	55000	56000	402	513	489	1228	1075	2457	0.911757	1.02568	0.985134	0.982056	0.955909	1.00631	0.327362	0.477209	0.199023	0.918033	1.06843	0.97893	0.988464	0.0756504
Vnat_synSC1.0	56000	57000	449	468	484	1239	1092	2408	1.01836	0.935708	0.975061	0.990853	0.971025	0.986243	0.362389	0.428571	0.200997	1.01626	0.959534	0.988637	0.988144	0.0283673
Vnat_synSC1.0	57000	58000	383	518	503	1281	1099	2358	0.868664	1.03568	1.01334	1.02444	0.97725	0.965765	0.298985	0.471338	0.213316	0.838456	1.05528	1.04923	0.980991	0.123476
Vnat_synSC1.0	58000	59000	437	439	488	1238	1058	2307	0.991139	0.877726	0.983119	0.990053	0.940792	0.944877	0.352989	0.414934	0.21153	0.989901	0.929001	1.04045	0.98645	0.0558032
Vnat_synSC1.0	59000	60000	461	560	569	1315	1166	2595	1.04557	1.11965	1.1463	1.05163	1.03683	1.06283	0.35057	0.480274	0.219268	0.983119	1.07529	1.07851	1.04564	0.0541682
Vnat_synSC1.0	60000	61000	432	474	498	1203	1125	2347	0.979799	0.947704	1.00327	0.962063	1.00037	0.961259	0.359102	0.421333	0.212186	1.00705	0.943329	1.04367	0.998015	0.0507774
Vnat_synSC1.0	61000	62000	431	470	495	1240	1160	2357	0.977531	0.939707	0.997221	0.991653	1.03149	0.965355	0.347581	0.405172	0.210013	0.974735	0.907146	1.03298	0.971621	0.0629766
Vnat_synSC1.0	62000	63000	417	493	493	1246	1101	2420	0.945778	0.985692	0.993192	0.996451	0.979028	0.991158	0.334671	0.447775	0.203719	0.938531	1.00253	1.00203	0.981029	0.0368049
Vnat_synSC1.0	63000	64000	522	625	539	1312	1308	2798	1.18392	1.24961	1.08586	1.04923	1.1631	1.14598	0.397866	0.477829	0.192638	1.11575	1.06982	0.947521	1.04436	0.0869557
Vnat_synSC1.0	64000	65000	427	447	504	1281	1122	2490	0.968458	0.893721	1.01535	1.02444	0.997702	1.01983	0.333333	0.398396	0.20241	0.93478	0.891973	0.995586	0.94078	0.0520664
Vnat_synSC1.0	65000	66000	478	560	481	1286	1195	2580	1.08413	1.11965	0.969017	1.02844	1.06261	1.05669	0.371695	0.468619	0.186434	1.04236	1.0492	0.917008	1.00286	0.0744244
Vnat_synSC1.0	66000	67000	351	442	450	1132	1039	2130	0.796086	0.883724	0.906565	0.905283	0.923897	0.872383	0.310071	0.425409	0.211268	0.869544	0.952454	1.03916	0.953718	0.0848131
Vnat_synSC1.0	67000	68000	371	438	506	1218	1019	2268	0.841447	0.875727	1.01938	0.974059	0.906112	0.928903	0.304598	0.429833	0.223104	0.854196	0.962359	1.09738	0.97131	0.121837
Vnat_synSC1.0	68000	69000	407	475	489	1226	1184	2338	0.923097	0.949703	0.985134	0.980457	1.05283	0.957573	0.331974	0.401182	0.209153	0.930968	0.898213	1.02876	0.952645	0.0679175
Vnat_synSC1.0	69000	70000	445	498	528	1194	1114	2348	1.00928	0.995689	1.0637	0.954866	0.990588	0.961669	0.372697	0.447038	0.224872	1.04517	1.00088	1.10607	1.05071	0.0528152
Vnat_synSC1.0	70000	71000	450	501	574	1325	1129	2683	1.02062	1.00169	1.15637	1.05963	1.00393	1.09887	0.339623	0.443756	0.21394	0.952418	0.99353	1.0523	0.999415	0.0501999
Vnat_synSC1.0	71000	72000	409	433	506	1181	1082	2191	0.927633	0.86573	1.01938	0.944469	0.962133	0.897367	0.346317	0.400185	0.230945	0.97119	0.895979	1.13594	1.00104	0.122734
Vnat_synSC1.0	72000	73000	394	451	447	1238	1116	2460	0.893613	0.901718	0.900521	0.990053	0.992366	1.00754	0.318255	0.404122	0.181707	0.892496	0.904794	0.893759	0.897016	0.00676511
Vnat_synSC1.0	73000	74000	475	538	531	1243	1212	2416	1.07732	1.07566	1.06975	0.994052	1.07773	0.98952	0.38214	0.443894	0.219785	1.07165	0.993841	1.08105	1.04885	0.0478677
Vnat_synSC1.0	74000	75000	457	506	536	1352	1258	2717	1.0365	1.01168	1.07982	1.08122	1.11864	1.1128	0.338018	0.402226	0.197276	0.947917	0.900549	0.970338	0.939601	0.03563
Vnat_synSC1.0	75000	76000	415	464	508	1278	1057	2224	0.941242	0.92771	1.02341	1.02204	0.939903	0.910882	0.324726	0.438978	0.228417	0.910643	0.982834	1.12351	1.00566	0.108254
Vnat_synSC1.0	76000	77000	418	493	469	1158	1102	2503	0.948046	0.985692	0.944842	0.926076	0.979917	1.02515	0.360967	0.447368	0.187375	1.01228	1.00162	0.921637	0.97851	0.0495413
Vnat_synSC1.0	77000	78000	408	496	544	1281	1154	2472	0.925365	0.99169	1.09594	1.02444	1.02616	1.01246	0.318501	0.429809	0.220065	0.893186	0.962306	1.08243	0.979306	0.0957586
Vnat_synSC1.0	78000	79000	441	471	444	1251	1065	2496	1.00021	0.941706	0.894477	1.00045	0.947016	1.02229	0.352518	0.442254	0.177885	0.988581	0.990167	0.874956	0.951235	0.066064
Vnat_synSC1.0	79000	80000	414	566	525	1250	1168	2521	0.938974	1.13165	1.05766	0.99965	1.03861	1.03252	0.3312	0.484589	0.208251	0.928798	1.08495	1.02432	1.01269	0.0787242
Vnat_synSC1.0	80000	81000	458	433	499	1233	1104	2411	1.03877	0.86573	1.00528	0.986055	0.981696	0.987472	0.371452	0.39221	0.206968	1.04168	0.878124	1.01801	0.97927	0.0883904
Vnat_synSC1.0	81000	82000	442	493	482	1305	1219	2486	1.00248	0.985692	0.971032	1.04363	1.08396	1.01819	0.338697	0.40443	0.193886	0.949823	0.905483	0.95366	0.936322	0.026776
Vnat_synSC1.0	82000	83000	427	487	485	1242	1179	2584	0.968458	0.973696	0.977076	0.993252	1.04839	1.05833	0.3438	0.413062	0.187693	0.964133	0.92481	0.923203	0.937382	0.0231813
Vnat_synSC1.0	83000	84000	354	432	475	1090	1024	2167	0.802891	0.86373	0.95693	0.871695	0.910558	0.887537	0.324771	0.421875	0.219197	0.910768	0.944542	1.07816	0.977822	0.088519
Vnat_synSC1.0	84000	85000	507	546	557	1391	1141	2614	1.1499	1.09166	1.12213	1.11241	1.0146	1.07061	0.364486	0.478528	0.213083	1.02214	1.07138	1.04809	1.0472	0.0246313
Vnat_synSC1.0	85000	86000	417	491	475	1197	1139	2483	0.945778	0.981693	0.95693	0.957265	1.01282	1.01696	0.348371	0.43108	0.191301	0.976951	0.96515	0.940946	0.961016	0.0183551
Vnat_synSC1.0	86000	87000	459	538	536	1343	1214	2709	1.04104	1.07566	1.07982	1.07402	1.07951	1.10952	0.341772	0.443163	0.197859	0.958446	0.992204	0.973203	0.974618	0.0169234
Vnat_synSC1.0	87000	88000	519	621	555	1380	1247	2619	1.17712	1.24161	1.1181	1.10361	1.10885	1.07266	0.376087	0.497995	0.211913	1.05468	1.11497	1.04233	1.07066	0.0388669
Vnat_synSC1.0	88000	89000	480	524	512	1347	1193	2480	1.08867	1.04767	1.03147	1.07722	1.06084	1.01573	0.356347	0.439229	0.206452	0.99932	0.983395	1.01547	0.999394	0.0160363
Vnat_synSC1.0	89000	90000	465	548	540	1368	1205	2694	1.05464	1.09566	1.08788	1.09402	1.07151	1.10338	0.339912	0.454772	0.200445	0.95323	1.01819	0.985925	0.985783	0.0324826
Vnat_synSC1.0	90000	91000	565	551	523	1346	1211	2667	1.28145	1.10166	1.05363	1.07642	1.07684	1.09232	0.419762	0.454996	0.1961	1.17716	1.0187	0.964554	1.05347	0.110484
Vnat_synSC1.0	91000	92000	485	527	543	1328	1158	2543	1.10001	1.05367	1.09392	1.06203	1.02971	1.04154	0.365211	0.455095	0.213527	1.02418	1.01892	1.05027	1.03112	0.0167907
Vnat_synSC1.0	92000	93000	459	574	568	1339	1233	2648	1.04104	1.14764	1.14429	1.07083	1.0964	1.08454	0.342793	0.465531	0.214502	0.961309	1.04228	1.05506	1.01955	0.0508429
Vnat_synSC1.0	93000	94000	448	542	556	1310	1246	2658	1.01609	1.08366	1.12011	1.04763	1.10796	1.08864	0.341985	0.434992	0.20918	0.959042	0.973909	1.02889	0.987279	0.036792
Vnat_synSC1.0	94000	95000	438	480	528	1320	1174	2424	0.993407	0.9597	1.0637	1.05563	1.04394	0.992796	0.331818	0.408859	0.217822	0.930531	0.915399	1.07139	0.972441	0.0860287
Vnat_synSC1.0	95000	96000	452	575	511	1310	1241	2559	1.02516	1.14964	1.02945	1.04763	1.10352	1.04809	0.345038	0.463336	0.199687	0.967605	1.03737	0.982197	0.995723	0.0367968
Vnat_synSC1.0	96000	97000	479	545	538	1292	1158	2361	1.0864	1.08966	1.08385	1.03324	1.02971	0.966993	0.370743	0.470639	0.22787	1.03969	1.05372	1.12082	1.07141	0.043359
Vnat_synSC1.0	97000	98000	448	504	490	1351	1157	2658	1.01609	1.00769	0.987148	1.08042	1.02882	1.08864	0.331606	0.435609	0.184349	0.929937	0.975292	0.906753	0.937327	0.0348619
Vnat_synSC1.0	98000	99000	463	577	568	1346	1262	2582	1.05011	1.15364	1.14429	1.07642	1.12219	1.05751	0.343982	0.457211	0.219985	0.964643	1.02366	1.08203	1.02344	0.0586944
Vnat_synSC1.0	99000	100000	433	584	514	1310	1214	2503	0.982067	1.16764	1.0355	1.04763	1.07951	1.02515	0.330534	0.481054	0.205354	0.926931	1.07704	1.01007	1.00468	0.0751989
Vnat_synSC1.0	100000	101000	457	600	543	1289	1295	2622	1.0365	1.19963	1.09392	1.03084	1.15154	1.07389	0.354538	0.46332	0.207094	0.994247	1.03733	1.01863	1.01674	0.021606
Vnat_synSC1.0	101000	102000	466	552	502	1381	1162	2629	1.05691	1.10366	1.01132	1.10441	1.03327	1.07676	0.337437	0.475043	0.190947	0.946287	1.06358	0.939206	0.983025	0.069853
Vnat_synSC1.0	102000	103000	437	498	541	1180	1242	2575	0.991139	0.995689	1.08989	0.94367	1.10441	1.05464	0.370339	0.400966	0.210097	1.03856	0.897729	1.0334	0.989895	0.0798598
Vnat_synSC1.0	103000	104000	536	620	535	1330	1258	2720	1.21568	1.23961	1.0778	1.06363	1.11864	1.11403	0.403008	0.492846	0.196691	1.13017	1.10344	0.967459	1.06702	0.0872544
Vnat_synSC1.0	104000	105000	433	503	474	1207	1146	2478	0.982067	1.00569	0.954915	0.965262	1.01904	1.01491	0.358741	0.438918	0.191283	1.00603	0.982699	0.94086	0.97653	0.0330209
Vnat_synSC1.0	105000	106000	403	516	536	1240	1090	2429	0.914025	1.03168	1.07982	0.991653	0.969247	0.994844	0.325	0.473394	0.220667	0.911411	1.05989	1.08539	1.0189	0.093954
Vnat_synSC1.0	106000	107000	447	452	531	1204	1085	2410	1.01382	0.903718	1.06975	0.962863	0.964801	0.987062	0.371262	0.41659	0.220332	1.04115	0.932709	1.08374	1.0192	0.0778713
Vnat_synSC1.0	107000	108000	446	540	555	1275	1167	2392	1.01155	1.07966	1.1181	1.01964	1.03772	0.97969	0.349804	0.462725	0.232023	0.980969	1.036	1.14125	1.05274	0.0814392
Vnat_synSC1.0	108000	109000	423	511	523	1242	1059	2353	0.959386	1.02168	1.05363	0.993252	0.941681	0.963717	0.34058	0.482531	0.222269	0.955102	1.08034	1.09327	1.04291	0.0763145
Vnat_synSC1.0	109000	110000	451	533	495	1286	1221	2561	1.02289	1.06567	0.997221	1.02844	1.08573	1.04891	0.3507	0.436527	0.193284	0.983482	0.977347	0.9507	0.97051	0.0174278
Vnat_synSC1.0	110000	111000	474	527	533	1307	1291	2649	1.07506	1.05367	1.07378	1.04523	1.14798	1.08495	0.362663	0.408211	0.201208	1.01703	0.913948	0.989676	0.973551	0.0533989
Vnat_synSC1.0	111000	112000	382	476	462	1120	1048	2220	0.866396	0.951703	0.93074	0.895686	0.9319	0.909244	0.341071	0.454198	0.208108	0.956481	1.01691	1.02362	0.999002	0.0369772
Vnat_synSC1.0	112000	113000	476	517	505	1252	1165	2598	1.07959	1.03368	1.01737	1.00125	1.03594	1.06406	0.380192	0.443777	0.19438	1.06619	0.993578	0.956093	1.00529	0.0559732
Vnat_synSC1.0	113000	114000	486	500	562	1297	1207	2379	1.10227	0.999688	1.1322	1.03724	1.07329	0.974366	0.374711	0.41425	0.236234	1.05082	0.92747	1.16196	1.04675	0.117296
Vnat_synSC1.0	114000	115000	435	513	553	1312	1175	2530	0.986603	1.02568	1.11407	1.04923	1.04483	1.03621	0.331555	0.436596	0.218577	0.929793	0.9775	1.07511	0.994134	0.0740722
Vnat_synSC1.0	115000	116000	387	534	472	1222	1110	2331	0.877736	1.06767	0.950886	0.977258	0.987031	0.954706	0.316694	0.481081	0.202488	0.888118	1.0771	0.995973	0.987063	0.094805
Vnat_synSC1.0	116000	117000	512	519	505	1324	1203	2544	1.16124	1.03768	1.01737	1.05883	1.06973	1.04194	0.386707	0.431421	0.198506	1.08446	0.965915	0.976387	1.00892	0.065627
Vnat_synSC1.0	117000	118000	360	488	553	1183	1022	2274	0.816499	0.975695	1.11407	0.946069	0.90878	0.931361	0.304311	0.477495	0.243184	0.853392	1.06907	1.19614	1.03953	0.173273
Vnat_synSC1.0	118000	119000	428	421	436	1263	1095	2320	0.970726	0.841737	0.878361	1.01005	0.973693	0.950201	0.338876	0.384475	0.187931	0.950323	0.860806	0.924371	0.911833	0.0460567
Vnat_synSC1.0	119000	120000	450	492	516	1192	1070	2421	1.02062	0.983693	1.03953	0.953266	0.951462	0.991568	0.377517	0.459813	0.213135	1.05869	1.02948	1.04834	1.0455	0.0148075
Vnat_synSC1.0	120000	121000	401	409	434	1138	1006	2249	0.909489	0.817745	0.874332	0.910081	0.894553	0.921122	0.352373	0.406561	0.192975	0.988173	0.910254	0.949179	0.949202	0.0389594
Vnat_synSC1.0	121000	122000	434	517	507	1189	1078	2392	0.984335	1.03368	1.0214	0.950867	0.958576	0.97969	0.365013	0.479592	0.211957	1.02362	1.07376	1.04254	1.04664	0.0253223
Vnat_synSC1.0	122000	123000	460	481	536	1310	1086	2482	1.0433	0.9617	1.07982	1.04763	0.96569	1.01655	0.351145	0.44291	0.215955	0.98473	0.991637	1.06221	1.01286	0.0428791
Vnat_synSC1.0	123000	124000	424	523	549	1257	1134	2528	0.961654	1.04567	1.10601	1.00525	1.00837	1.03539	0.337311	0.461199	0.217168	0.945935	1.03259	1.06818	1.01557	0.0628728
Vnat_synSC1.0	124000	125000	456	494	529	1335	1251	2594	1.03423	0.987692	1.06572	1.06763	1.11241	1.06242	0.341573	0.394884	0.203932	0.957887	0.884111	1.00308	0.948358	0.0600518
Vnat_synSC1.0	125000	126000	487	594	597	1394	1180	2626	1.10454	1.18763	1.20271	1.11481	1.04928	1.07553	0.349354	0.50339	0.227342	0.979709	1.12705	1.11822	1.07499	0.0826354
Vnat_synSC1.0	126000	127000	427	518	505	1307	1112	2481	0.968458	1.03568	1.01737	1.04523	0.98881	1.01614	0.326702	0.465827	0.203547	0.916185	1.04295	1.00118	0.986771	0.0645979
Vnat_synSC1.0	127000	128000	482	523	596	1252	1177	2477	1.0932	1.04567	1.20069	1.00125	1.04661	1.0145	0.384984	0.44435	0.240614	1.07963	0.994861	1.1835	1.086	0.0944803
Vnat_synSC1.0	128000	129000	454	536	554	1315	1168	2569	1.0297	1.07167	1.11608	1.05163	1.03861	1.05218	0.345247	0.458904	0.215648	0.968191	1.02745	1.0607	1.01878	0.0468607
Vnat_synSC1.0	129000	130000	442	507	531	1324	1167	2505	1.00248	1.01368	1.06975	1.05883	1.03772	1.02597	0.333837	0.434447	0.211976	0.936192	0.97269	1.04264	0.983841	0.0540931
Vnat_synSC1.0	130000	131000	429	549	512	1228	1122	2480	0.972994	1.09766	1.03147	0.982056	0.997702	1.01573	0.349349	0.489305	0.206452	0.979692	1.09551	1.01547	1.03022	0.0593026
Vnat_synSC1.0	131000	132000	550	480	514	1285	1185	2494	1.24743	0.9597	1.0355	1.02764	1.05372	1.02147	0.428016	0.405063	0.206095	1.2003	0.906902	1.01371	1.0403	0.148497
Vnat_synSC1.0	132000	133000	438	456	533	1309	1172	2421	0.993407	0.911715	1.07378	1.04683	1.04216	0.991568	0.334607	0.389078	0.220157	0.938351	0.871113	1.08288	0.964115	0.108209
Vnat_synSC1.0	133000	134000	465	478	496	1195	1227	2444	1.05464	0.955702	0.999236	0.955665	1.09107	1.00099	0.389121	0.389568	0.202946	1.09123	0.872209	0.998225	0.987221	0.109924
Vnat_synSC1.0	134000	135000	466	494	577	1209	1178	2583	1.05691	0.987692	1.16242	0.966861	1.0475	1.05792	0.385443	0.419355	0.223384	1.08091	0.938899	1.09875	1.03952	0.0875961
Vnat_synSC1.0	135000	136000	452	494	532	1276	1152	2589	1.02516	0.987692	1.07176	1.02044	1.02438	1.06038	0.354232	0.428819	0.205485	0.993387	0.96009	1.01071	0.988063	0.0257278
Vnat_synSC1.0	136000	137000	432	482	493	1342	1179	2512	0.979799	0.963699	0.993192	1.07322	1.04839	1.02884	0.321908	0.408821	0.196258	0.902739	0.915315	0.965328	0.927794	0.0331084
Vnat_synSC1.0	137000	138000	472	554	516	1302	1200	2563	1.07052	1.10765	1.03953	1.04124	1.06706	1.04973	0.362519	0.461667	0.201327	1.01663	1.03363	0.990259	1.01351	0.021854
Vnat_synSC1.0	138000	139000	561	687	587	1470	1382	2964	1.27238	1.37357	1.18256	1.17559	1.2289	1.21396	0.381633	0.497106	0.198043	1.07023	1.11298	0.974109	1.05244	0.0711223
Vnat_synSC1.0	139000	140000	508	624	591	1387	1218	2566	1.15217	1.24761	1.19062	1.10921	1.08307	1.05096	0.366258	0.512315	0.23032	1.02711	1.14703	1.13287	1.10234	0.0655292
Vnat_synSC1.0	140000	141000	515	526	494	1267	1237	2484	1.16805	1.05167	0.995207	1.01325	1.09996	1.01737	0.406472	0.425222	0.198873	1.13989	0.952036	0.97819	1.02337	0.101749
Vnat_synSC1.0	141000	142000	458	463	491	1209	1208	2451	1.03877	0.925711	0.989163	0.966861	1.07417	1.00385	0.378825	0.383278	0.200326	1.06236	0.858127	0.98534	0.968607	0.103138
Vnat_synSC1.0	142000	143000	450	499	539	1351	1148	2587	1.02062	0.997688	1.08586	1.08042	1.02082	1.05956	0.333087	0.434669	0.208349	0.934088	0.973186	1.0248	0.977359	0.0455007
Vnat_synSC1.0	143000	144000	399	507	491	1277	1135	2425	0.904953	1.01368	0.989163	1.02124	1.00926	0.993206	0.312451	0.446696	0.202474	0.876219	1.00011	0.995904	0.957412	0.0703468
Vnat_synSC1.0	144000	145000	374	531	533	1355	1157	2493	0.848252	1.06167	1.07378	1.08362	1.02882	1.02106	0.276015	0.458946	0.213799	0.774039	1.02754	1.05161	0.951061	0.153777
Vnat_synSC1.0	145000	146000	407	492	491	1247	1161	2560	0.923097	0.983693	0.989163	0.997251	1.03238	1.0485	0.326383	0.423773	0.191797	0.91529	0.94879	0.943386	0.935822	0.0179853
Vnat_synSC1.0	146000	147000	485	613	611	1318	1257	2768	1.10001	1.22562	1.23091	1.05403	1.11775	1.13369	0.367982	0.487669	0.220737	1.03195	1.09185	1.08573	1.06984	0.0329612
Vnat_synSC1.0	147000	148000	536	531	546	1331	1189	2652	1.21568	1.06167	1.09997	1.06443	1.05728	1.08618	0.402705	0.446594	0.205882	1.12932	0.999885	1.01267	1.04729	0.0713271
Vnat_synSC1.0	148000	149000	477	595	581	1340	1195	2731	1.08186	1.18963	1.17048	1.07162	1.06261	1.11853	0.35597	0.497908	0.212743	0.998262	1.11477	1.04641	1.05315	0.058547
Vnat_synSC1.0	149000	150000	697	674	590	1533	1271	2937	1.58083	1.34758	1.18861	1.22597	1.1302	1.20291	0.454664	0.530291	0.200885	1.27503	1.18728	0.988089	1.15013	0.147034
Vnat_synSC1.0	150000	151000	596	669	654	1605	1374	3035	1.35176	1.33758	1.31754	1.28355	1.22178	1.24304	0.37134	0.4869	0.215486	1.04136	1.09013	1.0599	1.0638	0.0246136
Vnat_synSC1.0	151000	152000	535	625	656	1354	1400	2836	1.21341	1.24961	1.32157	1.08282	1.2449	1.16154	0.395126	0.446429	0.231312	1.10807	0.999515	1.13775	1.08178	0.0727694
Vnat_synSC1.0	152000	153000	564	609	591	1441	1318	2759	1.27918	1.21762	1.19062	1.1524	1.17199	1.13	0.391395	0.462064	0.214208	1.0976	1.03452	1.05362	1.06191	0.0323499
Vnat_synSC1.0	153000	154000	598	677	652	1482	1459	2994	1.3563	1.35358	1.31351	1.18519	1.29737	1.22625	0.403509	0.464016	0.217769	1.13158	1.03889	1.07113	1.08053	0.0470515
Vnat_synSC1.0	154000	155000	656	617	610	1452	1244	2855	1.48784	1.23361	1.2289	1.16119	1.10619	1.16932	0.451791	0.495981	0.21366	1.26697	1.11046	1.05092	1.14279	0.111594
Vnat_synSC1.0	155000	156000	559	541	497	1373	1218	2649	1.26784	1.08166	1.00125	1.09802	1.08307	1.08495	0.407138	0.444171	0.187618	1.14175	0.99446	0.922831	1.01968	0.111619
Vnat_synSC1.0	156000	157000	602	569	696	1525	1338	2816	1.36537	1.13764	1.40215	1.21957	1.18977	1.15335	0.394754	0.425262	0.247159	1.10703	0.952124	1.21569	1.09161	0.132459
Vnat_synSC1.0	157000	158000	569	604	656	1446	1428	2778	1.29052	1.20762	1.32157	1.1564	1.2698	1.13778	0.393499	0.422969	0.236141	1.10351	0.946991	1.1615	1.07067	0.110961
Vnat_synSC1.0	158000	159000	580	628	569	1437	1354	2889	1.31547	1.25561	1.1463	1.1492	1.204	1.18325	0.403619	0.463811	0.196954	1.13188	1.03843	0.968752	1.04636	0.0818544
Vnat_synSC1.0	159000	160000	519	641	586	1429	1308	2671	1.17712	1.2816	1.18055	1.1428	1.1631	1.09396	0.363191	0.490061	0.219393	1.01851	1.0972	1.07912	1.06495	0.0412177
Vnat_synSC1.0	160000	161000	558	594	635	1447	1301	2810	1.26557	1.18763	1.27926	1.15719	1.15687	1.15089	0.385625	0.456572	0.225979	1.08143	1.02222	1.11151	1.07172	0.045429
Vnat_synSC1.0	161000	162000	531	649	564	1382	1261	2672	1.20434	1.29759	1.13623	1.10521	1.1213	1.09437	0.384226	0.514671	0.211078	1.0775	1.1523	1.03822	1.08934	0.0579551
Vnat_synSC1.0	162000	163000	624	608	616	1416	1296	2946	1.41526	1.21562	1.24099	1.1324	1.15243	1.20659	0.440678	0.469136	0.209097	1.23581	1.05035	1.02848	1.10488	0.113915
Vnat_synSC1.0	163000	164000	444	599	584	1264	1211	2619	1.00702	1.19763	1.17652	1.01085	1.07684	1.07266	0.351266	0.494633	0.222986	0.985069	1.10744	1.09679	1.0631	0.0677868
Vnat_synSC1.0	164000	165000	568	611	607	1496	1347	2767	1.28825	1.22162	1.22286	1.19638	1.19778	1.13328	0.379679	0.453601	0.219371	1.06475	1.01557	1.07901	1.05311	0.0332837
Vnat_synSC1.0	165000	166000	472	566	568	1375	1204	2643	1.07052	1.13165	1.14429	1.09961	1.07062	1.08249	0.343273	0.4701	0.214907	0.962654	1.05251	1.05706	1.02407	0.0532408
Vnat_synSC1.0	166000	167000	448	495	558	1286	1111	2511	1.01609	0.989691	1.12414	1.02844	0.98792	1.02843	0.348367	0.445545	0.222222	0.97694	0.997536	1.09304	1.0225	0.0619458
Vnat_synSC1.0	167000	168000	410	534	515	1292	1024	2455	0.929901	1.06767	1.03751	1.03324	0.910558	1.00549	0.317337	0.521484	0.209776	0.889922	1.16756	1.03182	1.02977	0.138829
Vnat_synSC1.0	168000	169000	427	511	464	1216	1133	2315	0.968458	1.02168	0.934769	0.972459	1.00748	0.948153	0.351151	0.451015	0.200432	0.984748	1.00978	0.985859	0.993463	0.0141444
Vnat_synSC1.0	169000	170000	398	494	535	1217	1104	2265	0.902685	0.987692	1.0778	0.973259	0.981696	0.927675	0.327034	0.447464	0.236203	0.917114	1.00183	1.16181	1.02692	0.124259
Vnat_synSC1.0	170000	171000	445	475	543	1188	1135	2357	1.00928	0.949703	1.09392	0.950067	1.00926	0.965355	0.374579	0.418502	0.230378	1.05045	0.93699	1.13315	1.0402	0.0984817
Vnat_synSC1.0	171000	172000	433	450	524	1182	1006	2258	0.982067	0.899719	1.05564	0.945269	0.894553	0.924808	0.366328	0.447316	0.232064	1.02731	1.0015	1.14145	1.05675	0.0744729
Vnat_synSC1.0	172000	173000	376	421	532	1155	1094	2353	0.852788	0.841737	1.07176	0.923677	0.972804	0.963717	0.325541	0.384826	0.226094	0.912928	0.861593	1.11208	0.962202	0.132315
Vnat_synSC1.0	173000	174000	538	547	577	1333	1201	2724	1.22021	1.09366	1.16242	1.06603	1.06795	1.11567	0.403601	0.455454	0.211821	1.13183	1.01972	1.04188	1.06448	0.0593753
Vnat_synSC1.0	174000	175000	525	603	576	1333	1241	2710	1.19073	1.20562	1.1604	1.06603	1.10352	1.10993	0.393848	0.485898	0.212546	1.10449	1.08788	1.04544	1.07927	0.0304482
Vnat_synSC1.0	175000	176000	504	622	556	1296	1242	2699	1.1431	1.24361	1.12011	1.03644	1.10441	1.10543	0.388889	0.500805	0.206002	1.09058	1.12126	1.01326	1.07503	0.055654
Vnat_synSC1.0	176000	177000	484	619	580	1384	1284	2710	1.09774	1.23761	1.16846	1.10681	1.14175	1.10993	0.349711	0.482087	0.214022	0.980709	1.07935	1.0527	1.03759	0.0510291
Vnat_synSC1.0	177000	178000	543	616	666	1369	1221	2777	1.23155	1.23162	1.34172	1.09482	1.08573	1.13737	0.39664	0.504505	0.239827	1.11231	1.12954	1.17963	1.1405	0.0349699
Vnat_synSC1.0	178000	179000	587	616	614	1378	1318	2745	1.33135	1.23162	1.23696	1.10201	1.17199	1.12427	0.42598	0.467375	0.223679	1.19459	1.04641	1.10021	1.11374	0.0750112
Vnat_synSC1.0	179000	180000	569	667	563	1512	1329	2843	1.29052	1.33358	1.13421	1.20918	1.18177	1.16441	0.376323	0.501881	0.19803	1.05534	1.12367	0.974046	1.05102	0.0749048
Vnat_synSC1.0	180000	181000	610	653	670	1378	1372	2815	1.38351	1.30559	1.34977	1.10201	1.22001	1.15294	0.442671	0.475948	0.238011	1.2414	1.06561	1.1707	1.15923	0.0884557
Vnat_synSC1.0	181000	182000	499	545	575	1331	1190	2446	1.13176	1.08966	1.15839	1.06443	1.05817	1.00181	0.374906	0.457983	0.235078	1.05136	1.02538	1.15627	1.07767	0.0692953
Vnat_synSC1.0	182000	183000	554	643	638	1431	1320	2966	1.2565	1.2856	1.28531	1.1444	1.17377	1.21478	0.387142	0.487121	0.215105	1.08568	1.09062	1.05803	1.07811	0.0175655
Vnat_synSC1.0	183000	184000	479	524	585	1340	1130	2514	1.0864	1.04767	1.17853	1.07162	1.00482	1.02966	0.357463	0.463717	0.232697	1.00245	1.03822	1.14456	1.06174	0.0739183
Vnat_synSC1.0	184000	185000	468	520	575	1386	1107	2552	1.06145	1.03968	1.15839	1.10841	0.984363	1.04522	0.337662	0.469738	0.225313	0.94692	1.0517	1.10824	1.03562	0.0818547
Vnat_synSC1.0	185000	186000	534	539	541	1238	1248	2732	1.21114	1.07766	1.08989	0.990053	1.10974	1.11894	0.431341	0.431891	0.198023	1.20963	0.966967	0.974012	1.0502	0.138111
Vnat_synSC1.0	186000	187000	489	541	546	1377	1156	2571	1.10908	1.08166	1.09997	1.10121	1.02794	1.053	0.35512	0.467993	0.212369	0.995877	1.0478	1.04457	1.02941	0.0290894
Vnat_synSC1.0	187000	188000	593	610	582	1408	1389	2816	1.34496	1.21962	1.17249	1.12601	1.23512	1.15335	0.421165	0.439165	0.206676	1.18109	0.983252	1.01657	1.0603	0.105921
Vnat_synSC1.0	188000	189000	559	656	592	1457	1295	2905	1.26784	1.31159	1.19264	1.16519	1.15154	1.1898	0.383665	0.506564	0.203787	1.07593	1.13415	1.00236	1.07081	0.0660452
Vnat_synSC1.0	189000	190000	563	643	595	1370	1332	2935	1.27691	1.2856	1.19868	1.09562	1.18444	1.20209	0.410949	0.482733	0.202726	1.15244	1.0808	0.997141	1.07679	0.0777272
Vnat_synSC1.0	190000	191000	584	642	624	1470	1288	2805	1.32454	1.2836	1.2571	1.17559	1.14531	1.14884	0.397279	0.498447	0.22246	1.11411	1.11598	1.09421	1.1081	0.012066
Vnat_synSC1.0	191000	192000	637	656	602	1360	1337	2825	1.44475	1.31159	1.21278	1.08762	1.18888	1.15703	0.468382	0.490651	0.213097	1.3135	1.09852	1.04816	1.15339	0.140927
Vnat_synSC1.0	192000	193000	527	630	599	1385	1301	2805	1.19526	1.25961	1.20674	1.10761	1.15687	1.14884	0.380505	0.484243	0.213547	1.06707	1.08418	1.05037	1.0672	0.016905
Vnat_synSC1.0	193000	194000	470	606	560	1235	1226	2518	1.06598	1.21162	1.12817	0.987654	1.09018	1.0313	0.380567	0.49429	0.222399	1.06724	1.10667	1.09391	1.08927	0.0201213
Vnat_synSC1.0	194000	195000	469	554	496	1203	1081	2669	1.06372	1.10765	0.999236	0.962063	0.961244	1.09314	0.389859	0.512488	0.185837	1.0933	1.14742	0.914073	1.0516	0.122134
Vnat_synSC1.0	195000	196000	472	538	522	1343	1123	2434	1.07052	1.07566	1.05162	1.07402	0.998591	0.996892	0.351452	0.479074	0.214462	0.985591	1.0726	1.05487	1.03769	0.0459804
Vnat_synSC1.0	196000	197000	542	586	653	1313	1200	2801	1.22928	1.17163	1.31553	1.05003	1.06706	1.1472	0.412795	0.488333	0.233131	1.15762	1.09334	1.14669	1.13255	0.0343965
Vnat_synSC1.0	197000	198000	463	530	567	1300	1146	2683	1.05011	1.05967	1.14227	1.03964	1.01904	1.09887	0.356154	0.462478	0.211331	0.998777	1.03545	1.03947	1.02456	0.0224223
Vnat_synSC1.0	198000	199000	591	592	569	1317	1247	2862	1.34042	1.18363	1.1463	1.05323	1.10885	1.17219	0.448747	0.474739	0.198812	1.25844	1.0629	0.977891	1.09974	0.143858
[truncated: 4,933 more rows]
