# Supplementary material for: Rationally designed chromosome fusion does not prevent rapid growth of Vibrio natriegens
Source: Commun Biol. 2024 May 2;7:519. doi: 10.1038/s42003-024-06234-1 (PMC11066055; doi:10.1038/s42003-024-06234-1)
Supplement: Supplementary file 4 — Supplementary Data S2 [file 42003_2024_6234_MOESM4_ESM.zip]

Archive with 4 entries (4 files):
- pST_116_+_1420-1421.gb
- pST_116_+_892_893.gb
- tDNA_integration_3'_homologous flank.gb
- tDNA_integration_5'_homologous flank.gb
