# Supplementary material for: Rationally designed chromosome fusion does not prevent rapid growth of Vibrio natriegens
Source: Commun Biol. 2024 May 2;7:519. doi: 10.1038/s42003-024-06234-1 (PMC11066055; doi:10.1038/s42003-024-06234-1)
Supplement: Supplementary file 4 — Supplementary Data S2 [file 42003_2024_6234_MOESM4_ESM.zip › tDNA_integration_3'_homologous flank.gb]

LOCUS       tDNA_integration        9008 bp    DNA     linear   UNA 24-FEB-2024
DEFINITION  Generated by Gibson/Homology Cloning (904-905, 924-925 (reversed),
            906-907).
ACCESSION
VERSION     .
KEYWORDS    .
SOURCE      natural DNA sequence
  ORGANISM  unspecified.
REFERENCE   1  (bases 1 to 9008)
  AUTHORS   .
  TITLE     Direct Submission
  JOURNAL   Exported May 16, 2023 from SnapGene 6.2.0 https://www.snapgene.com
FEATURES             Location/Qualifiers
     source          1..9008
                     /mol_type="genomic DNA"
                     /organism="unspecified"
     CDS             1038..3008
                     /codon_start=1
                     /transl_table=11
                     /locus_tag="PN96_16275"
                     /product="translation elongation factor"
                     /note="Derived by automated computational analysis using
                     gene prediction method: Protein Homology."
                     /inference="EXISTENCE:same species:RefSeq"
                     /protein_id="ALR17544.1"
                     /translation="MMADEKILIKAPRSHKDGHLFEVHESSADWVEQYQHFKGVTKSI
                     LELLNLISLRGFSSKDGLVSTTEIVEATDGQLTRAALQQRLRAAVNIGLFTQTPVRFE
                     EGLAGKTMLHTFVNPNKLISALGATSLVTEKVRQNEKQKRSKALAQTQVNKRLLTEHG
                     LNTPPTMKDEADQFVVSPTNWAGIIDQALAPPRTRKSYQKSMVSISGTKAVIETRSSK
                     NIMTVDDLMTLFALFTLTVQYHDHHKDQYHLDAAHVPNKTPLYITDILSLRGKKDSGP
                     ARDSIRDSIDRIEFTDFQLHELTGRWLSENMPEGFKSDRFRFLARTITASEEAPVEGS
                     DGEIRIKPNLYILVWEPSFYEELLTRDYFFLFPPEILKQHTLVFQLYSFFRSRMVRRH
                     TDCMLLSELNQKLARNIEWRRFSMDLIRELKRLSDGKGTEDLFVVNLWGYHLTIETMI
                     EKGKIMDYQIDIKCDVEEVLRYSRARTTNAGKRNMAPTLPNPLRNEMVSKQQLEELSG
                     IIDGEFEPIQRKAPSPRGNLGRRIKQRKHLVEINADEITITLSKYTSPEALERSITAL
                     SAMTGHSYASIKEECSEYIEKLDWLRVGDDPLPYETLSKTVELFNTQNDLKHLTIERL
                     IAGLAVRRKVCRQIYDGHMDEMVYRALDEMAI"
                     /modified_by="danie"
                     /label="PN96_16275"
     misc_feature    3009..6008
                     /label="3´-Flank - inverted in chrII"
     source          3009..6008
                     /chromosome=1
                     /strain="ATCC 14048"
                     /mol_type="genomic DNA"
                     /country="USA"
                     /isolation_source="salt marsh mud"
                     /db_xref="taxon:1219067"
                     /culture_collection="ATCC:14048"
                     /type_material="type strain of Vibrio natriegens"
                     /organism="Vibrio natriegens NBRC 15636 = ATCC 14048 =
                     DSM<br>759"
                     /label="source"
     source          3009..3021
                     /chromosome=1
                     /strain="ATCC 14048"
                     /mol_type="genomic DNA"
                     /country="USA"
                     /isolation_source="salt marsh mud"
                     /db_xref="taxon:1219067"
                     /culture_collection="ATCC:14048"
                     /type_material="type strain of Vibrio natriegens"
                     /organism="Vibrio natriegens NBRC 15636 = ATCC 14048 =
                     DSM<br>759"
                     /label="source"
     CDS             3009..4123
                     /codon_start=3
                     /transl_table=11
                     /locus_tag="PN96_05710"
                     /product="histidine kinase"
                     /note="Derived by automated computational analysis using
                     gene prediction method: Protein Homology."
                     /inference="EXISTENCE:same species:RefSeq"
                     /protein_id="ALR15501.1"
                     /translation="LTQKNPAYVICYYTEEYDSELIRTALLKNFPDTPFHGASSCQAV
                     MTDQGFHSGPVIAALAIYDHGPHAYGTGISHCTQNEGVMHALDMALDDADRVGEIPDL
                     ILLHATPGREESIIESIDQRFGTLVPIIGGSAADNNIKGNWSIITAQGQQQSGVSLTL
                     FYSSQHVDIAFSAGHTSTNIKGIATKTEGRCLLEIDGEPALERYRQWTNHQQNQTGKD
                     NLLFTNSSAYPIGRVAGHLYDRPYYKLSHPIRETADGGIELFTDIDEGEEITLMKGSR
                     EHLLARAAKVVNIAFNQKLEESRKIGVINIFCAGPMLHLKQDMNSVCEQINQELEHLP
                     FICPFTFGEQGRFIGGENGHGNLMISSAIFHKPYER"
                     /modified_by="danie"
                     /label="PN96_05710"
     CDS             4113..5843
                     /codon_start=1
                     /transl_table=11
                     /locus_tag="PN96_05705"
                     /product="histidine kinase"
                     /note="Derived by automated computational analysis using
                     gene prediction method: Protein Homology."
                     /inference="EXISTENCE:same species:RefSeq"
                     /protein_id="ALR15500.1"
                     /translation="MKDKYLETYQQEALQEALVELQQAKHREKLLADENKAILSAISA
                     MSEAKNRNEIFSGLNTVLKKYINFEDFIVITRDDNRQSFKTLISTNSVFDTVNWLHGN
                     TMERALNGECVLLFEPLRLGEFSNLNIFVKNHVNSVILTGIRSEVTQNIILLIGAQKG
                     HFSIENKETLRRFRPLIERAVIDIETKEKLQRIVDVRTTELAKAREEAELANQSKSEF
                     LAMMSHEIRTPLNSVLGMLDILRQSTLSNEQFEALCQMESSAELLLAIISDILDLSKI
                     ESGSFQLHEQWTNLSDAVTFVISQQKQIAISKNLNFNLDCRIPQDKQYWIDSTRLSQV
                     LFNLIGNAIKFTDSGTVSVSVLEQKDELIISVSDTGIGISKAKQARLFTAFHQGDRSI
                     TRRFGGTGLGLAITKHLVEMMRGTIIVDSKEHVGSSFTIKIPVLTRLHQNRPVKIEAN
                     SPVKALNLLVVEDTHSNQLVIKLILNKLGHNVHISSHGEEALAFLEDNSDSIDIILMD
                     VSMPVMDGITATRLIREKGITIPIIALTAHALESDRDKCLEAGMDSFISKPVRRQDIY
                     EAIQVFVEND"
                     /modified_by="danie"
                     /label="PN96_05705"
     source          5997..6008
                     /chromosome=1
                     /strain="ATCC 14048"
                     /mol_type="genomic DNA"
                     /country="USA"
                     /isolation_source="salt marsh mud"
                     /db_xref="taxon:1219067"
                     /culture_collection="ATCC:14048"
                     /type_material="type strain of Vibrio natriegens"
                     /organism="Vibrio natriegens NBRC 15636 = ATCC 14048 =
                     DSM<br>759"
                     /label="source"
     terminator      complement(6009..6056)
                     /note="/created_by=danie"
                     /note="/modified_by=danie"
                     /label="Terminator"
     terminator      complement(6009..6021)
                     /note="/created_by=danie"
                     /note="/modified_by=danie"
                     /label="Terminator"
     CDS             complement(6091..6558)
                     /codon_start=1
                     /transl_table=11
                     /locus_tag="PN96_16280"
                     /product="transcriptional regulator"
                     /note="Derived by automated computational analysis using
                     gene prediction method: Protein Homology."
                     /inference="EXISTENCE:same species:RefSeq"
                     /protein_id="ALR17545.1"
                     /translation="MELSTWQDQISMWYEHRKHDQVGKLETILYQAPDEVFGPKLCER
                     QSKAIACWLDGCLRVFQHARYHNHQKAYQTLLYASAKLEQAACQVSTDIEIKDWCLKR
                     LQHLTVLALEFCNQQCDQSEWQQQAHSLIESHVALMRSLNWNETGKHDQGLRH"
                     /modified_by="danie"
                     /label="PN96_16280"
     CDS             complement(6558..7490)
                     /codon_start=1
                     /transl_table=11
                     /locus_tag="PN96_16285"
                     /product="peptide ABC transporter ATPase"
                     /note="Derived by automated computational analysis using
                     gene prediction method: Protein Homology."
                     /inference="EXISTENCE:same species:RefSeq"
                     /protein_id="ALR17546.1"
                     /translation="MNQPIIQMKDVIKEFKVGGGLEKEETFRALQGVSFDLYAGKTLA
                     LVGESGCGKSTCARLITKVYPATEGKILFNGTDINEITTRSDIREYRSKVQMVFQDPF
                     GSLNPTHTIRHHLTRPIKIHKQVKTDRDISARLLELLKLVELPEETLNKFPHELSGGQ
                     RQRVNLARALAVGSQIILADEPTSMLDVSIRLGVLNLMQRMKQELGIGFLYITHDLAT
                     AHYIAEETAVMYKGQIVEWGDTHSILKNPQHPYTKLLISAVPDPDLPFGNLVKNEPNY
                     SVDADEIRSRSSIIVDEFDQIGPNHFVKQWTEAA"
                     /modified_by="danie"
                     /label="PN96_16285"
     CDS             complement(7493..8341)
                     /codon_start=1
                     /transl_table=11
                     /locus_tag="PN96_16290"
                     /product="sugar ABC transporter ATP-binding protein"
                     /note="Derived by automated computational analysis using
                     gene prediction method: Protein Homology."
                     /inference="EXISTENCE:same species:RefSeq"
                     /protein_id="ALR17547.1"
                     /translation="MSGINLNHAYHNDPVIQIRELCVDYITDNGDFNAVKSVSFDIGK
                     GEIFGLAGESGCGKSTIAFSVNRLHKPPAFISGGKILFEGKDILSLSDSELTALRWSE
                     IAMVFQSAMNSLNPVLTIQEQFADVLRHHQGLTNAQAQDRAEKLMDLVNIPRQRLSEY
                     PHQFSGGMRQRLVIAIALSLNPKLIIMDEPTTALDVVVQREILQQIYQLRDEFGFSIL
                     FITHDLALMSQLCDRIAIMRHGEIVEVNQAYDIRNHPQHPYTQKLWASFPNIHDVHKQ
                     PETLGA"
                     /modified_by="danie"
                     /label="PN96_16290"
     CDS             8704..8901
                     /codon_start=1
                     /transl_table=11
                     /locus_tag="PN96_16295"
                     /product="hypothetical protein"
                     /note="Derived by automated computational analysis using
                     gene prediction method: Protein Homology."
                     /inference="EXISTENCE:same species:RefSeq"
                     /protein_id="ALR17548.1"
                     /translation="MSINSIDHEEMSNIAHKWELPEEESVVQPDKTVKSAEARRRIEA
                     LREIRESGLTIEEAKELGLIH"
                     /modified_by="danie"
                     /label="PN96_16295"
ORIGIN      
        1 gttacagcgt cacacattta cattgtaaat taaaaattat acggaacgat tatattgacc
       61 ggctaaatta cggattatgt aaaatcaaca tgtttacaac aaaaaatgca gaaacgggga
      121 caagattcat tcacggatac cctcttgatc atgcttccaa agcatttgag gccgtttttt
      181 taatagatgg accggaaaga tgatcaagag agttacttga tcatctttcc gtgttatatc
      241 ctacttacga aagcatgatc atggcaaaag taggggagtg catgagtaga tggacgttat
      301 tctatgcgat caaaccatcg gaaaaatgat caagtgaata ggtttctcgg aagcatgctt
      361 tttactcgcc attttacgga cgaatgcaga tatactgggg cattcagaga atcaagcgta
      421 aacaaacctc ggaacgatga aataaaaaca tggtatttga taagtacggc tatcatgatc
      481 atgcttccta aatttagaac agatatagga tttacacgct tagtactgat atctgatgat
      541 attttcagca catgaataaa ttaccgccga aatgagactt taacttggca ttaacgctac
      601 tcttgatcat cgatccggaa ccaaggaggc gataaaatcc atggtgttta cacctttgtt
      661 gatcaagcaa acccgcattt ctgtggataa cctgtacaaa tgtcatgatc atcgtttcaa
      721 gaccattttg atcatctttt cagaaactta atgatcatgc ttacgagagg atatgatcat
      781 gctttcaaga tattgttgat catcgtttcg ttatattcat gatcatggtt ccgaaaggga
      841 tttcaataat tcctttttat aacaacaact taaaatgata aaaattgcca gatcaataga
      901 tcatataatc aattaagatc agaataatca aaaagatcag ttatttaaaa aacaagattt
      961 tttctttatt tatgatctgt ttttctttat tcttcggaac catagcacaa ctacggctag
     1021 tgtgatctgg atctaaaatg atggctgatg aaaaaattct gattaaagca ccaagaagcc
     1081 acaaagacgg gcatcttttt gaagtgcacg aatcttctgc agattgggta gaacaatacc
     1141 aacacttcaa aggggtgacc aaaagcatct tagaattgct taatctgatc tcgttgagag
     1201 gtttcagcag caaagatgga cttgtatcaa ccactgaaat cgttgaagca acagatggtc
     1261 aactgactcg tgctgcgtta caacaacgat tacgagcagc ggtgaacatt ggtttattta
     1321 cgcaaactcc agttcgcttt gaagaaggac tggcaggtaa aaccatgctt cacacgtttg
     1381 ttaatcccaa taagctcatt tccgctttgg gtgcaacgag cttagttact gaaaaagtcc
     1441 gccagaatga aaaacaaaaa cgctcaaaag cactagctca gacgcaagta aacaaacgct
     1501 tgctgacaga acatggctta aacacgccgc cgacgatgaa agatgaagcg gatcaattcg
     1561 tcgtctctcc aactaattgg gcagggatca ttgaccaagc tttggcgcca ccacgtactc
     1621 gtaagagtta tcagaagtcg atggtgtcga tctctggtac gaaagcggta atagaaactc
     1681 gatcgtcaaa aaatatcatg acagtcgatg atctgatgac cttgtttgcg ctgtttaccc
     1741 tgaccgtgca ataccatgat catcacaaag atcagtacca tcttgatgca gctcatgtac
     1801 cgaataaaac accgctgtat atcaccgaca tcctgtcatt gcgtggcaaa aaggacagtg
     1861 gacctgctcg tgattccatt cgtgacagta tcgatagaat cgaattcacc gacttccagt
     1921 tacatgagct tacaggccgc tggttaagtg aaaacatgcc ggaaggtttt aaaagtgatc
     1981 gattccgctt tctagcgcga acgatcaccg catcagaaga agcgccagtt gagggcagcg
     2041 acggtgagat ccgaatcaaa cctaatttgt acatattggt ttgggagccg tcgttttacg
     2101 aggaattact gactcgtgat tacttcttcc tgtttccgcc agagattctg aaacaacata
     2161 ctttggtgtt ccagttatat tcctttttcc gtagccggat ggttcgtcgc catacggatt
     2221 gtatgttgct tagtgaactg aatcagaagt tagcgcgtaa catcgagtgg cgtcgattct
     2281 ccatggatct tatccgggaa ctgaaacgat tatctgatgg aaaagggacg gaagatcttt
     2341 ttgttgttaa cttatggggc taccacctga cgatcgaaac catgatcgag aaaggcaaaa
     2401 tcatggatta ccagatcgat atcaagtgtg atgttgagga agtcttgcgt tattcacgtg
     2461 ctcgtaccac aaacgcagga aagcgtaaca tggctcctac gctgccaaac ccacttcgta
     2521 atgagatggt atccaaacaa cagctagaag agctctcagg catcattgac ggcgaatttg
     2581 agcctattca gcgcaaagca ccgtctcctc gtggtaattt agggcgtagg atcaagcaaa
     2641 gaaaacatct ggttgagatt aatgcagatg aaattaccat tactctatcc aaatatacct
     2701 caccagaggc tctggaacgc agcataacgg cgttatcagc aatgacaggg cactcatacg
     2761 cctcgattaa ggaagagtgc tctgagtaca ttgagaagct tgattggtta agagttggag
     2821 atgacccatt accttatgag actctgagta agaccgttga gctgttcaat acgcaaaatg
     2881 atctcaaaca tcttactatt gagcgtctga ttgccggttt agctgttcgt cgcaaggtct
     2941 gcagacaaat ttatgatggc catatggatg agatggtgta tcgagctctt gatgaaatgg
     3001 cgatttaaag ttgactcaaa agaacccagc atacgtcatc tgttattaca cagaagagta
     3061 tgactctgag ctaatacgta cagctctact caagaatttt cctgatacgc ctttccatgg
     3121 agccagttct tgccaagccg taatgacaga ccaaggtttt cattccgggc cagttattgc
     3181 ggcattggct atttacgatc acggcccaca tgcatacggt actggcattt ctcactgcac
     3241 tcaaaacgaa ggcgtcatgc acgcgttgga tatggcactt gacgatgccg atcgagtagg
     3301 ggaaatacct gacttaatcc ttctccacgc gacgcctggc agagaagaat caatcatcga
     3361 atctatcgat caaaggtttg gcacattagt accgattatt ggtggttcgg cagccgacaa
     3421 taatattaaa ggaaactggt ccattattac cgcgcaaggc caacaacaat caggcgtgag
     3481 cctcacttta ttttattcct cacaacatgt agatatcgct tttagtgctg gacacacctc
     3541 gaccaacatc aaaggtattg ccactaaaac agaaggacgt tgtctgttgg aaattgacgg
     3601 tgagcctgca ctagagcgct atagacaatg gaccaatcac cagcaaaatc aaacaggtaa
     3661 ggacaacctg ctattcacca actccagcgc atacccaatc ggaagagtcg caggtcattt
     3721 gtacgaccga ccttactaca aactatctca cccaataaga gaaaccgccg atggaggcat
     3781 cgaactcttt accgatattg acgaaggaga agagatcact ttaatgaaag ggagtcggga
     3841 acacctgctt gccagagcgg caaaagttgt gaatatcgcc ttcaaccaaa aactagaaga
     3901 gtctcgtaaa attggcgtca tcaacatctt ttgcgcaggg cccatgttgc acttgaagca
     3961 agacatgaac agcgtttgtg aacaaatcaa ccaagaactg gaacacctgc catttatatg
     4021 cccatttacc tttggcgaac aaggaagatt tattggtggc gaaaatggac atgggaacct
     4081 aatgatctca tcagcgatat tccataagcc ttatgaaaga taaatattta gagacctacc
     4141 aacaagaagc tttgcaggaa gcattggttg agttacaaca agccaagcat agagaaaaat
     4201 tgctcgctga cgagaacaaa gccattcttt cggcaatatc agccatgagc gaagccaaaa
     4261 accgcaatga aatcttctct ggcttaaata cggtcttaaa aaaatacatt aactttgaag
     4321 actttatcgt tattactcgt gacgataaca ggcaatcttt caaaacgtta atatcaacga
     4381 acagcgtatt cgacacggtt aattggttac acggtaacac catggagcga gcgctaaatg
     4441 gtgaatgtgt attactgttc gaaccattaa ggttgggcga gttctctaac ttaaatatat
     4501 tcgtcaagaa ccacgtgaac tctgtcattc tgactggcat tcgctctgaa gtaactcaaa
     4561 atataatcct attaattgga gcacaaaaag ggcacttcag tattgaaaac aaagaaacac
     4621 ttcgacgctt tcgccctcta atagagcgag cggtaataga catcgagacc aaagagaagt
     4681 tacaacgtat cgttgatgta cgtacaacag agctagctaa agcacgcgaa gaagctgaac
     4741 tcgcaaacca atctaagtcc gagtttctgg ccatgatgag ccatgaaatc cgaacgccgc
     4801 ttaattccgt tctgggtatg ctcgatatat taaggcaatc aacattatcc aacgagcagt
     4861 tcgaagcgct gtgtcaaatg gagagctctg cggaactgct tctcgccatc ataagtgaca
     4921 tcctggatct ctctaaaatc gagtcgggta gctttcagtt acatgaacag tggaccaatt
     4981 taagtgacgc tgtgactttt gtcatttccc agcaaaaaca aatagctatt agcaaaaacc
     5041 tcaacttcaa tcttgattgc cgcataccgc aagacaaaca gtattggatt gattcgacca
     5101 ggttatctca ggttttattt aatcttatcg gtaacgcgat taaattcacc gacagcggta
     5161 cagtgagcgt ttcggttttg gaacagaaag acgagctaat aatttccgtc tctgacacgg
     5221 gcattggtat atcaaaagcc aaacaagctc gtttattcac ggcttttcat caaggcgaca
     5281 gatcgataac cagacgtttc ggaggaacag gattaggcct ggctatcacc aaacatttag
     5341 tagagatgat gcgcggaacc atcatagttg atagtaaaga acacgtgggc tcgtcattca
     5401 caataaagat tccggtattg actaggcttc atcagaatcg tcctgtaaaa atcgaagcaa
     5461 acagcccagt caaagcgtta aatttacttg tggttgaaga tacacattca aaccagctcg
     5521 tgattaaatt aattctcaac aagttaggac ataacgttca catctcaagc catggcgaag
     5581 aagcactggc atttctggaa gataacagcg actcaatcga cattatactt atggatgtat
     5641 cgatgccagt catggacggc attaccgcaa cgcgcttgat ccgagaaaaa ggcatcacga
     5701 ttccaatcat cgcattaaca gcacacgctt tagaaagtga ccgtgacaaa tgcttagaag
     5761 ccggtatgga cagcttcatt tccaaaccag tccgtagaca agacatctat gaagccattc
     5821 aagtgtttgt agaaaatgat tagccttaat atagatctta acaatcgata gattattaag
     5881 atctatatta agtattttat ggtaaatagc cattatgttt aatgaaagcc tcaaacccct
     5941 agatgaaatt gaaataagag agggatagga ggctaaacga gtaaagattt ggcgtagcgt
     6001 tatgctttga atagacttcg cgagtttctg cttaggaaac tcgctttttt ttgtctcaaa
     6061 ttcggggaaa accttgatca tctttccggg ttaatgacgt agaccttgat catgcttccc
     6121 ggtttcattc caatttaaag atcgcatcaa cgccacatgt gactcgatca agctgtgagc
     6181 ttgttgttgc cactcacttt gatcgcactg ctgattacaa aactctaaag cgagcaccgt
     6241 gagatgttgc aaacgtttca aacaccagtc cttaatctca atatcggttg atacctgaca
     6301 cgcagcttgt tccagttttg cacttgcgta gagcaaggtt tggtaggctt tttgatggtt
     6361 atgatacctg gcgtgttgga atactcgtaa acaaccgtca agccaacaag caatcgcttt
     6421 actttgtcgc tcgcacagct taggcccaaa gacctcatct ggtgcctggt ataagatcgt
     6481 ttccaattta ccaacttgat catgcttccg atgttcatac cacatcgaga tctgatcttg
     6541 ccaagtactc aattccatta cgctgcctca gtccattgtt ttacaaagtg atttggccct
     6601 atttgatcaa attcgtcgac aatgatactg cttcgactac gaatctcatc ggcgtctact
     6661 gaatagtttg gctcattttt cactaagtta ccaaagggga ggtctggatc gggcacggca
     6721 gaaatcaaca gcttagtata agggtgctgc gggttcttga gtattgagtg agtatcaccc
     6781 cattcaacga tttgcccctt gtacatcacc gcggtttctt ctgcgatgta gtgtgcggtt
     6841 gccagatcat gagttatata caaaaagcca atgccaagct cttgcttcat tcgctgcatt
     6901 aaattcaaga cgcccaagcg aatcgataca tcaagcattg atgtcggttc atccgcgaga
     6961 attatctgtg atccaacggc gagagcacgc gctaaattaa cccgttggcg ctggccacca
     7021 cttagctcgt gtgggaactt atttaacgtt tcctctggaa gttccaccag cttcaacagc
     7081 tccagcaagc gggcagatat gtcacgatca gttttgactt gcttatgaat tttgatagga
     7141 cgcgtgaggt gatggcgaat agtatgcgtt ggattgagtg agccaaaagg atcttgaaag
     7201 accatttgta ctttactgcg atactctcgg atatcagatc gagtcgtgat ctcattgatg
     7261 tcggtaccat taaacaggat cttgccctca gttgccggat agactttcgt gatcaagcgc
     7321 gcacaggtgc ttttaccgca ccctgattca ccgaccaaag ccagtgtttt cccggcataa
     7381 agatcaaaac taacgccttg cagagcgcga aaggtttctt ctttctcaag accgccgccg
     7441 actttgaact ctttaatcac atctttcatt tggataatag gctggttcat gattaggctc
     7501 ctagtgtctc aggttgtttg tggacatcgt ggatattggg gaaagaagcc caaagcttct
     7561 gtgtgtaggg atgttgagga tgattgcgaa tgtcgtaagc ttggttaact tcaactattt
     7621 ctccatggcg catgatggcg attctgtcgc acaattggct cattagtgcc aagtcatggg
     7681 tgataaaaag tatcgagaac ccgaattcat ctctaagctg atagatttgc tgcaaaattt
     7741 ctcgttgtac aacgacatct aaagctgtcg ttggctcgtc cataatgatc agtttcggat
     7801 taagagacag ggcgatggca atgaccaagc gctgacgcat cccgccagaa aactgatggg
     7861 ggtattcgct tagtcgctgt cgaggaatgt tgaccaagtc catcaacttc tcggctcgat
     7921 cctgagcttg agcattggtt aagccttgat ggtgccgcaa tacatcggca aattgctctt
     7981 gaatcgttaa gacagggtta agtgagttca tcgcactttg aaacaccatc gcgatttcac
     8041 tccatcgtaa agccgttagc tcagaatcag agaggctaag gatatctttt ccctcaaaca
     8101 gtattttgcc gccagaaatg aatgcaggtg gcttatggag acgattcacg gagaatgcga
     8161 tggtgctttt cccacaccct gattcaccag caagaccaaa tatctcccct ttgccgatat
     8221 caaaactgac ggatttcact gcgttaaaat caccattatc tgtgatgtaa tcgacacaca
     8281 actctctgat ctggatgacc ggatcattgt ggtatgcatg atttaagtta ataccactca
     8341 tataaacacc ttaccaatct aaaagataat tattatcatt agcatgttgg gacggttttt
     8401 agaaagtgac agatagagaa tcggtgaagt gactcgaaag ttaagtgaaa taaaaacagg
     8461 tttacggtgt acgttaaaaa tgtctgagag gacgaaaatg agagctggat cagcacactt
     8521 ttcttagggg taatcattca aatttaatcc taatttgtta ctttggcaaa acttaaatga
     8581 tgaaactatt aatgagttag cgaaaggtcg ggagggttca catttcccta ctgttttgct
     8641 taccacacct gatggggttt gctatagatt actcatcgaa aacatggtgt gttcggagga
     8701 aatatgtcca ttaattctat cgaccatgaa gaaatgagta acatcgctca caaatgggaa
     8761 ttacctgaag aagaatccgt tgtgcagcct gacaaaaccg tgaaatcggc agaagccaga
     8821 agacgcattg aggcacttcg tgaaatccgt gaaagtggtt tgacgattga agaagccaaa
     8881 gaactgggtt tgatccactg attcatcttt gtcatcaaca aacaattcaa agggtagctc
     8941 attgctaccc tttttcattt tatgactcat cgcaccaact tcaatggtta atgtttttgt
     9001 caactttc
//
