# Supplementary material for: Rationally designed chromosome fusion does not prevent rapid growth of Vibrio natriegens
Source: Commun Biol. 2024 May 2;7:519. doi: 10.1038/s42003-024-06234-1 (PMC11066055; doi:10.1038/s42003-024-06234-1)
Supplement: Supplementary file 4 — Supplementary Data S2 [file 42003_2024_6234_MOESM4_ESM.zip › tDNA_integration_5'_homologous flank.gb]

LOCUS       tDNA_integration        9055 bp    DNA     linear   UNA 24-FEB-2024
DEFINITION  Generated by Gibson/Homology Cloning (896-1427, 1428-1429
            (reversed), 1420-899).
ACCESSION
VERSION     .
KEYWORDS    .
SOURCE      natural DNA sequence
  ORGANISM  unspecified.
REFERENCE   1  (bases 1 to 9055)
  AUTHORS   .
  TITLE     Direct Submission
  JOURNAL   Exported May 16, 2023 from SnapGene 6.2.0 https://www.snapgene.com
FEATURES             Location/Qualifiers
     CDS             complement(1..610)
                     /codon_start=1
                     /transl_table=11
                     /locus_tag="PN96_16255"
                     /product="polymerase"
                     /note="Derived by automated computational analysis using
                     gene prediction method: Protein Homology."
                     /inference="EXISTENCE:same species:RefSeq"
                     /protein_id="ALR17541.1"
                     /translation="MWKLCLEWSEDRTRIIARLSPDVDLESEFDRKELLAQLTLMNAD
                     SLFVEDDAVSRFIECVRVRDALAYKGVVVAQKKDAEISVELSNNDMLASITVTGAYGG
                     RGLRGAEIVRALAQAKVTKGINKLALKKVMLVSSQLKSGATFTQPVAVGKQPIKGRDS
                     IFTPLVKDITKRILKPKQGQSSSDKIDLRNLGETISVNVGDEV"
                     /modified_by="danie"
                     /label="PN96_16255"
     source          1..9055
                     /mol_type="genomic DNA"
                     /organism="unspecified"
     CDS             complement(866..2887)
                     /codon_start=1
                     /transl_table=11
                     /locus_tag="PN96_16260"
                     /product="DEAD/DEAH box helicase"
                     /note="Derived by automated computational analysis using
                     gene prediction method: Protein Homology."
                     /inference="EXISTENCE:same species:RefSeq"
                     /protein_id="ALR18840.1"
                     /translation="MHTQTEFLALLQQKAFQSFQRVGVAIQGDGDWQNELITSFYKAH
                     QELRWFCVGEWSLGDAFSVSSKQGHMLLGRECDVLVYDARKNFDANSFSAALGSLVGG
                     GILIVATDNVEPSNCAQQWMASQWQKLFVLEQHQPVPELPSFEPSSKAQRYTQQEQAV
                     AAIEKVVTGHRKRPLVLTADRGRGKSSALGIACANLLQTKPLRVLVTAPSIKAVEPVF
                     LHAERILPSGQRIRKDRFEAGQGSIQFIAPDELLVSLPECDLLLVDEAAAIPVPMLQQ
                     MTAHFHRLVFSSTIHGYEGCGRGFTLKFVDWLRKKRAGMKTCHLKQPIRWSEGDILES
                     WLYQAFVLDAELMAPPSVVAQEFLLKKIAKHELVSNPRLLPDCFALLVNAHYQTSPND
                     LLHLLQDECSSIYVATSEKKIVGVIMTVEEGSLDETIISDIQLGRRRPPGHLAPVTII
                     NQLGMPDVGRLSTLRIMRIAVHPELQNRGLGKRMLTQLEQSLPSHVNYLSTSFGLTDE
                     LLRFWNSVGYQPIRLGTMRDAASGCYSLLMVRQLANKPQKWIDESELLLCEFMSMNAN
                     LVYSKLEPSLYRSLLSAPRMEIVLHPCQLTLIRNYALGGGSYESVFVWLKQWLLKNGL
                     VSVSDLMICKLFLNHDWESCAKQFNLTGRKQVEQEIRREVQLLLKQFTL"
                     /modified_by="danie"
                     /label="PN96_16260"
     misc_feature    2963..5962
                     /label="5´-Flank - inverted in chrII"
     source          2963..5962
                     /chromosome=2
                     /strain="ATCC 14048"
                     /mol_type="genomic DNA"
                     /country="USA"
                     /isolation_source="salt marsh mud"
                     /db_xref="taxon:1219067"
                     /culture_collection="ATCC:14048"
                     /type_material="type strain of Vibrio natriegens"
                     /organism="Vibrio natriegens NBRC 15636 = ATCC 14048 =
                     DSM<br>759"
                     /label="source"
     source          2963..5962
                     /chromosome=1
                     /strain="ATCC 14048"
                     /mol_type="genomic DNA"
                     /country="USA"
                     /isolation_source="salt marsh mud"
                     /db_xref="taxon:1219067"
                     /culture_collection="ATCC:14048"
                     /type_material="type strain of Vibrio natriegens"
                     /organism="Vibrio natriegens NBRC 15636 = ATCC 14048 =
                     DSM<br>759"
                     /label="source"
     source          2963..2975
                     /chromosome=2
                     /strain="ATCC 14048"
                     /mol_type="genomic DNA"
                     /country="USA"
                     /isolation_source="salt marsh mud"
                     /db_xref="taxon:1219067"
                     /culture_collection="ATCC:14048"
                     /type_material="type strain of Vibrio natriegens"
                     /organism="Vibrio natriegens NBRC 15636 = ATCC 14048 =
                     DSM<br>759"
                     /label="source"
     source          2963..2975
                     /chromosome=1
                     /strain="ATCC 14048"
                     /mol_type="genomic DNA"
                     /country="USA"
                     /isolation_source="salt marsh mud"
                     /db_xref="taxon:1219067"
                     /culture_collection="ATCC:14048"
                     /type_material="type strain of Vibrio natriegens"
                     /organism="Vibrio natriegens NBRC 15636 = ATCC 14048 =
                     DSM<br>759"
                     /label="source"
     CDS             complement(4339..4776)
                     /codon_start=1
                     /transl_table=11
                     /locus_tag="PN96_05700"
                     /product="hypothetical protein"
                     /note="Derived by automated computational analysis using
                     gene prediction method: Protein Homology."
                     /inference="EXISTENCE:same species:RefSeq"
                     /protein_id="ALR15499.1"
                     /translation="MSHLKSINKIPFKELLICGSRVYETQKIIEYKDIEPIVIANGIK
                     PRIWLTVLVENGDSFALVDDSRAKHESVICNVTTSNVEIYVDDHFILKGTRSRTERFH
                     IHHLDLRSLGFSVYGSDESGLYANGVSLNSISARGGRCLIKLG"
                     /modified_by="danie"
                     /label="PN96_05700"
     CDS             complement(5597..5962)
                     /codon_start=1
                     /transl_table=11
                     /locus_tag="PN96_05690"
                     /product="hypothetical protein"
                     /note="Derived by automated computational analysis using
                     gene prediction method: Protein Homology."
                     /inference="EXISTENCE:same species:RefSeq"
                     /protein_id="ALR15498.1"
                     /translation="QSTITRMGQNSFLLKGWCITLIAALFALSPSSSNKSFALISYMP
                     LFLFWLMDAYYLSLERSYIQLYNLVAKNEVKSDALTLDLEQVGGGESLFNTAFSKTLL
                     VFYGSVISIVLFLMFGVLG"
                     /label="PN96_05690"
     source          5951..5962
                     /chromosome=2
                     /strain="ATCC 14048"
                     /mol_type="genomic DNA"
                     /country="USA"
                     /isolation_source="salt marsh mud"
                     /db_xref="taxon:1219067"
                     /culture_collection="ATCC:14048"
                     /type_material="type strain of Vibrio natriegens"
                     /organism="Vibrio natriegens NBRC 15636 = ATCC 14048 =
                     DSM<br>759"
                     /label="source"
     source          5951..5962
                     /chromosome=1
                     /strain="ATCC 14048"
                     /mol_type="genomic DNA"
                     /country="USA"
                     /isolation_source="salt marsh mud"
                     /db_xref="taxon:1219067"
                     /culture_collection="ATCC:14048"
                     /type_material="type strain of Vibrio natriegens"
                     /organism="Vibrio natriegens NBRC 15636 = ATCC 14048 =
                     DSM<br>759"
                     /label="source"
     CDS             complement(6008..6982)
                     /codon_start=1
                     /transl_table=11
                     /locus_tag="PN96_16265"
                     /product="chromosome partitioning protein ParB"
                     /note="Derived by automated computational analysis using
                     gene prediction method: Protein Homology."
                     /inference="EXISTENCE:same species:RefSeq"
                     /protein_id="ALR17542.1"
                     /translation="MALKTSELNAKLFGKTNKRRVATPQEAQTAAKEKTQTIELAVAG
                     ENTVQFELVRIPADKVESETTVFVDNAREQSFLNEHALSDVLVTLKERGQQYPAVGRR
                     TEDGKIEVLDGSRRRKSCILAEQDFLVYVGDNINSNHAKFLSDVANAHKPLSLYEKGK
                     EMQAKLDSGEAEDQKALAKMFQCSEALVSGALKAASLPLELLQAYPNVGDLGRPTIVK
                     LHKQFTNLSPEHQQGLLDKCRTTDGYLWQRSTAQGVARLTKEVTESLESWITELSPAK
                     PSPKVDKVDLIKGRASYSRKGSNLALNLKKVDDSLMEEILAFVHSKLQ"
                     /modified_by="danie"
                     /label="PN96_16265"
     CDS             complement(6990..8207)
                     /codon_start=1
                     /transl_table=11
                     /locus_tag="PN96_16270"
                     /product="chromosome partitioning protein ParA"
                     /note="Derived by automated computational analysis using
                     gene prediction method: Protein Homology."
                     /inference="EXISTENCE:same species:RefSeq"
                     /protein_id="ALR17543.1"
                     /translation="MKREKTIENLHELAELTQQVQADRIEIVLEERSDNYFPPMSKAM
                     METRSGLTRRKLDDAIGKMEAAGHQFTKNNANHYSITLEEAHMLMDAAEVPKFHERKK
                     NNGNKPWIINVQNQKGGTGKSMSAVHLAACLALNLDKRYRICLIDLDPQGSLRLFLNP
                     QISVAEHDNIYSAVDIMLGNVPDGVEIDSEFLHKNVLLPTQYPNLKSISAFPEDAMFN
                     AEAWQTLSEDPSLDIVRLLKEQLIDIIADDFDIIMIDTGPHVDPLVWNAMYASNALLI
                     PCAAKRLDWASTVNFFQHLPTVYEMFPEDWNGLEFVRLMPTMFEDDNKKQVSVLTEMN
                     YLLGDQVMMATIPRSRAFETCADTYSTVFDLTVSDFEGGKKTLATAQDAVHKSALELE
                     RVLHSNWPSLNQG"
                     /modified_by="danie"
                     /label="PN96_16270"
ORIGIN      
        1 tgacttcatc accaacattg acagagattg tttcgccaag atttctcaag tctattttgt
       61 cgctactcga ttgtccctgt tttggcttga gaatacgttt tgtgatgtct tttaccagag
      121 gcgtaaaaat agagtctcta cctttgattg gctgtttacc aacagcaaca ggttgggtga
      181 acgttgctcc agacttaagt tgactactga ccagcattac tttctttaag gcgagtttgt
      241 tgattccctt ggtaaccttt gcttgtgcta gtgccctgac aatttctgct ccacgtaatc
      301 cgcgtccgcc ataagcgccg gttacggtaa tacttgcaag catatcgtta ttggacaact
      361 ccacagaaat ctcagcgtct ttcttctgag cgaccactac gcctttataa gctagtgcgt
      421 ctcgaactct cacgcattca ataaatcggc tgaccgcgtc atcttcaaca aataacgaat
      481 cggcattcat taacgtaagt tgcgcaagta actcttttct atcgaactca ctttccaaat
      541 ccacatctgg tgacagacga gcgattatcc ttgttctgtc ctcagaccac tcaagacaca
      601 gcttccacat agcgatacca ctttgctgaa catcaacacc atcagtctaa ctaaaaatat
      661 tttctcgaca aactgtgcag tcttaataat caagcttata tcactaatag tgagataaat
      721 gtcaattccg ccaagtcagt gaatagtatc gtgaatataa tctaaaccag ctcaaatagg
      781 acaaataaaa aaagaggcga tttacagtgt aaacccctct tcttcgttat tttaatttac
      841 agtgtaaatc taattaaggt ctgctttaca gtgtaaattg tttcagaagc aactgcactt
      901 cacgccgaat ttcttgttca acttgcttac gtccagttag attgaactgt ttcgcacagc
      961 tctcccaatc atggttaagg aataacttgc agatcattaa atcggaaact gatactaagc
     1021 catttttcaa tagccactgt tttaaccaca caaacacaga ttcgtaacta ccaccaccta
     1081 gagcgtaatt gcgaataagc gtaagttggc aaggatggag tacgatctcc attcttggcg
     1141 cactgagtaa acttcgatat aagctaggct ctaacttcga gtaaaccaga ttggcgttca
     1201 tcgacataaa ctcacataaa agtagctcag attcatcaat ccatttctgc ggtttattgg
     1261 ccaactgtct gaccatcaat aaagagtaac aaccacttgc ggcatcgcgc attgttccaa
     1321 gtcgaatcgg ttgataaccg acactattcc aaaagcgcaa cagttcatct gtcaaaccaa
     1381 agctggtgga aagataattg acatgagaag gtagagactg ctcaagttga gtaagcatcc
     1441 gcttcccgag ccctctgttt tgtaactcag gatgcaccgc gatacgcata atacggagcg
     1501 ttgatagccg acccacatca ggcatgccga gttgattgat aatagtaaca ggggctagat
     1561 gacctggtgg acgacgcctc ccgagttgaa tatcagaaat aatcgtctca tctaaactgc
     1621 cctcttcaac cgtcatgata acgccgacta ttttcttttc actcgttgct acataaatag
     1681 aactacattc atcttgaagt aagtgcagca aatcattcgg agaagtttga tagtgcgcat
     1741 tcaccaaaag agcaaaacag tcaggtaata atctaggatt ggaaaccaat tcatgctttg
     1801 caattttttt aagtaggaat tcttgcgcaa ccacggatgg aggggccatc agttctgcat
     1861 ccaatacaaa tgcttgatat agccaggact caagaatatc accttcgctc cagcggattg
     1921 gttgcttaag atgacaggtt ttcattccgg ctcttttctt tctcagccag tcaacaaact
     1981 taagcgtaaa cccgcgtcca caaccctcgt aaccgtgaat ggtgctagaa aatacaaggc
     2041 gatggaaatg agccgtcatc tgctgcagca taggaactgg aattgcagcg gcttcgtcga
     2101 caagtagtaa gtcacattcg ggtagcgaca cgagtaactc gtccggcgcg ataaattgta
     2161 tgctcccctg cccggcttca aatctgtctt ttctgatacg ctggccgctt ggcaatattc
     2221 gttctgcgtg taagaaaacc ggttctaccg ctttaataga tggtgctgtc actaacactc
     2281 gcaacggctt agtttgtaat aagttcgcac acgcgatccc aagggcactg cttttcccac
     2341 ggccacggtc tgcggttaac actaaagggc gttttcgatg gcctgttacc actttttcaa
     2401 tagcagcaac tgcctgctct tgttgcgtat atctttgggc tttactggag ggttcaaaac
     2461 ttggtaactc aggcacaggt tgatgttgct ctaagacaaa taacttctgc cactgagacg
     2521 ccatccactg ttgagcgcag tttgatggct caacattatc ggtagccaca atcagaattc
     2581 cgccaccaac tagtgagccc aacgctgcag agaagctgtt cgcatcaaag tttttacgcg
     2641 catcataaac gagcacatca cattctcttc ctagcaacat atgcccttgt ttgctagata
     2701 ctgaaaaggc gtcgcctaac gaccattcac cgacacaaaa ccaacgtaat tcttgatgag
     2761 ctttatagaa cgaagtgata agttcgtttt gccagtcgcc atcaccctgg atagccacgc
     2821 ctacgcgttg gaaagactga aatgcctttt gttgaagtaa agcgagaaac tcagtttgtg
     2881 tgtgcatgct gtatacccaa ggtttaatca acgccatatt accacaactt aaacaggcta
     2941 ctgatcggca agcaaaaaca acaaagggtt aaaagattaa cagtgctgat gtcagcttaa
     3001 ttacaccgta tttggctttt gcttctttaa aggttttatc cgctttcttg cctggaccat
     3061 gaattcaact tcaccacgac gtccaatttt ttaaaaacca gtcatcagct ttaaacgccg
     3121 attaagttct tacactgatt cttttgttac gttcgacacc atgcacgtag gctcggcatc
     3181 ttgcttattc atcttgttca ttcaagtaac cgaatagctg gattgatttt ctattgcttg
     3241 cctacagcaa ctatatcctt gaactaaaat tcgctcggtt tatcagttca agttggcgtt
     3301 cttgaagttc tgctactaat tcgcctgagc attctaattg agccgtactt tcttacgctc
     3361 tgattttcta gagttctcat tgtgtagata cgctctcaac atttctgact gtccgactta
     3421 ctggcgttca gtgaaatgtt gtttgctgct tcttataaac tcaaagcgct ttaactttaa
     3481 tccggagtta ttggcggcgt cacttgcacc aagttcctgc tgcgtatggc tcttggtgtt
     3541 tctcaagtgt cgccttcatt tctattggga gcttactacc agaatgtgcg tgcgcgattt
     3601 gtttgtagaa agttcccgtt cctaactagt gtgacatgtg gcattcgtta caacaccaat
     3661 aacaaccatt tgactggtcg tattttttct ttgcttcaat gactgcttca gcacaattat
     3721 caaataagcc taaataagtc ttggattgga ttctatcaaa atgaggacaa cccgagttat
     3781 ggacttcatg gtcaccacta ttatggacct cgtggtcgct attatcttga gctatatcgc
     3841 ttacgtaata tgctagtttc attgtctagc ccatcttgtt aaatgtgata ttcaagataa
     3901 atatagctga aaaaaccaga ctgagaatac acgccatatt cagatcccac atctacctga
     3961 atcttgttga tttatcattg acattaagtt acgcggtcac taaaacttag attcactaga
     4021 atgtttactg acgacttgtg gagctaactt catgacttcc ctgctctttt ttctgaagag
     4081 ccaagtagcg ttggtttgat tacccaatgg ccgtcgttag tctaggttta aaatcatcga
     4141 gaaacgcgcc attgtcacca caccgtcgtg agttcagccc gaaggaatta gaaagctttg
     4201 cgtgacgaac atttttagtt tggcgaaatg tatggtcaca tcagccaacc taaggtctat
     4261 cctgcaaaag aaaacgtctt accgtttcgt ggcggccatc gaacgaaagc cgccgaatgg
     4321 atacccagca agcgtaaatt aacctaactt gataaggcaa cgaccgcctc tagctgagat
     4381 agaatttaaa gatactccat tcgcatacaa gccagattca tccgaaccgt atacactaaa
     4441 acctaagctt cttaagtcta ggtgatgtat atgaaatcgc tccgttctcg atctggtgcc
     4501 tttaaggata aaatggtcat ctacataaat ttccacgtta ctagttgtaa cattgcaaat
     4561 aacggattca tgcttcgctc tggagtcatc taccaaagcg aacgaatcgc cattttcaac
     4621 taataccgtt agccatattc ttggctttat cccattcgca attacaattg gctctatatc
     4681 tttgtattca ataatttttt gcgtttcata aactctactt ccacatataa gtaactcttt
     4741 gaaaggaatt ttatttattg acttcaaatg gctcattcgt ttgtatccag catcatactt
     4801 aatttttcta ggtctgccgc aacttctgat atacctagcg ggtttacagg gttttcgtac
     4861 actgcatcga aataaacatc tctttcattt aaattaagcc tttgtattaa ttcatttttt
     4921 attaatatgg atttcgattg atatttgtta gaaaaactat ttaataacca cttttttaat
     4981 tgatgttgtc tcttagtccg cgcctcccaa agtttggaaa actcagcttc agaatgaagg
     5041 gaccgaattg gactattaag gctctcggtt ttctgttcgt gctggattag ttcttctcta
     5101 attaaattta ctagctcttc tgctgtcgat tttaataact cattggtcag tgacttttgt
     5161 tttgttattg ttatcccgtc atcttgcagt ttttgtttaa tgaacttaac tatctcatct
     5221 ggcacaaatt ctcgggcatc caaataacca gttgtgtctg gaatatcagg aataatagtg
     5281 tcatcaaact ttacgggtaa tatgtactcc ctactttctt taaatgctct cgcctgagcc
     5341 attcgttttt cgtgtgaggt ccaaagtttt ttagcataat gctcggaaat aaacattaca
     5401 acgtagcggg atctattttg ataaacgtct gttaggtgct ggtaaagatc cttaccccag
     5461 agagaggctt gctcatactt gtcgtaaaaa actgatatac cattattctt taacccagag
     5521 gcaacagcat cgacatactc tctatcttca ccagcaaaag atagggatat taaataatca
     5581 cagctttcac tactcattag cccaaaactc caaacatcaa aaataaaact atagaaatca
     5641 cacttccata aaacaccaac agagttttgg aaaaagccgt attgaacaaa ctctctccac
     5701 cgcctacttg ttctaaatct aaggtaagtg catcactttt aacctcattc tttgccacta
     5761 ggttataaag ctggatgtat gaacgttcga gcgaaagata ataagcatcc atcaaccaga
     5821 ataaaaataa tggcatgtaa gagataagag caaacgactt gttagatgaa ctcggagata
     5881 acgcaaatag agcggcaatt agtgtaatac accacccctt tagcagaaaa gaattttgcc
     5941 ccatacgggt tatagtagac tgtggcataa aaaaaccgcc cgaaggcggt tgaagttttg
     6001 attaacgtta ttgcaatttg ctgtgaacaa aagcaagaat ttcttccatc aaactatcat
     6061 ctactttttt aaggttcagt gccagattac tgcctttgcg gctgtaactc gcgcgacctt
     6121 ttatcaaatc gactttgtct acctttggcg atggtttggc tggtgataat tcagtaatcc
     6181 aactttctag gctttctgtg acttcttttg ttagacgagc aacaccttgc gctgtgctac
     6241 gctgccacaa gtatccgtct gttgtacggc atttatctaa caacccttgc tgatgttcag
     6301 ggcttagatt cgtaaactgc ttgtgcaatt taacaatggt tgggcgacca aggtcgccaa
     6361 catttggata cgcttgaagc aactctagtg gtaaagaagc cgcttttaac gctccactta
     6421 ccaatgcctc actgcattgg aacattttcg ccagcgcttt ctggtcttct gcttcaccgc
     6481 tgtctaactt ggcttgcatc tccttgcctt tttcataaag agagagaggc ttgtgagcgt
     6541 ttgccacatc agacaggaac ttagcatgat tagagttaat gttgtcgcca acataaacca
     6601 gaaaatcttg ctcagccaga atacaagatt tacgacgacg actaccgtct aatacctcaa
     6661 tcttgccatc ttcagtgcga cggccgacgg ccggatactg ctgaccacgc tcttttaacg
     6721 taaccaatac atcggataaa gcatgctcat tcaagaaaga ttgttcgcgt gcgttatcaa
     6781 caaagactgt cgtttcagac tcaaccttgt cagcaggaat acgaaccaac tcgaattgaa
     6841 cggtattctc accagcgacc gctaactcaa tggtttgcgt tttttctttt gcagcggttt
     6901 gcgcttcttg aggcgtagcc acgcggcgtt tattagtttt gccaaataat tttgcgttta
     6961 attcagacgt tttcaaagcc atttacttat tacccctgat tcaatgacgg ccaattagag
     7021 tgcaatacac gctctagttc aagtgcgctc ttatgaacgg cgtcttgagc ggttgcgagc
     7081 gttttcttac caccttcaaa atcactcaca gtgagatcaa ataccgtact gtaggtgtca
     7141 gcacaggttt caaacgctcg actacgcgga atggtagcca tcataacttg gtcacctaga
     7201 agatagttca tttcagttaa aacagaaact tgcttcttat tgtcgtcctc aaacatggtt
     7261 ggcattaagc gcacaaactc aaggccattc caatcttctg ggaacatttc atacactgtc
     7321 ggtaagtgtt ggaaaaagtt taccgttgaa gcccagtcaa gacgtttggc agcacatgga
     7381 atcagcaatg cgttagaagc atacattgca ttccaaacta gcggatccac gtgcgggccg
     7441 gtatcaatca tgatgatatc gaaatcatct gcaataatgt cgataagctg ctcttttaac
     7501 aaacgcacga tatctaaaga tgggtcttca gataaggttt gccacgcttc ggcattaaac
     7561 atcgcgtctt ctgggaaagc agagattgac ttcaagtttg gatattgcgt aggtagcaat
     7621 acattcttat gcaaaaactc actatcaatc tcaacaccgt ctggtacgtt acctaacata
     7681 atatcaacgg cagaatagat attatcgtgt tcagcgacac tgatttgtgg gtttaggaat
     7741 agacgtaatg agccttgtgg atctaagtca atcaaacaaa tacggtagcg tttatctaag
     7801 ttaagcgcta aacaagccgc taaatgcacc gccgacatcg atttacccgt accacccttt
     7861 tggttttgta cgttgataat ccacggctta ttgccattgt tttttttacg ctcgtggaat
     7921 ttaggcacct cagccgcatc catcagcata tgtgcttctt ctaacgtaat ggaataatga
     7981 ttggcgttat tctttgtaaa ttgatggcca gcggcttcca ttttaccaat cgcgtcatcg
     8041 agttttcgac gagtcaaacc cgatcgggtt tccatcattg ccttagacat tggagggaag
     8101 tagttgtcac ttcgctcttc caaaacaatc tcaatacggt cagcttgaac ttgttgtgtg
     8161 agttctgcta actcatgaag attttcaatc gttttttctc ttttcatgcc aatttccgtt
     8221 gaaaggatat ctgattgcaa ttgtacagca gtgaacacca ataacaacaa aaaggtgcac
     8281 aaacattttg aataacaatc acatataaaa acaataaaat cgactctttt atgaattatg
     8341 gtaaaaaata tatcaaaata taatcaaaca agttcgcaca aacgctttgc taactctata
     8401 aattaaaagt gttacagcgt cacacattta cattgtaaat taaaaattat acggaacgat
     8461 tatattgacc ggctaaatta cggattatgt aaaatcaaca tgtttacaac aaaaaatgca
     8521 gaaacgggga caagattcat tcacggatac cctcttgatc atgcttccaa agcatttgag
     8581 gccgtttttt taatagatgg accggaaaga tgatcaagag agttacttga tcatctttcc
     8641 gtgttatatc ctacttacga aagcatgatc atggcaaaag taggggagtg catgagtaga
     8701 tggacgttat tctatgcgat caaaccatcg gaaaaatgat caagtgaata ggtttctcgg
     8761 aagcatgctt tttactcgcc attttacgga cgaatgcaga tatactgggg cattcagaga
     8821 atcaagcgta aacaaacctc ggaacgatga aataaaaaca tggtatttga taagtacggc
     8881 tatcatgatc atgcttccta aatttagaac agatatagga tttacacgct tagtactgat
     8941 atctgatgat attttcagca catgaataaa ttaccgccga aatgagactt taacttggca
     9001 ttaacgctac tcttgatcat cgatccggaa ccaaggaggc gataaaatcc atggt
//
