# Supplementary material for: Rationally designed chromosome fusion does not prevent rapid growth of Vibrio natriegens
Source: Commun Biol. 2024 May 2;7:519. doi: 10.1038/s42003-024-06234-1 (PMC11066055; doi:10.1038/s42003-024-06234-1)
Supplement: Supplementary file 5 — Supplementary Data S3 [file 42003_2024_6234_MOESM5_ESM.xlsx]

## Sheet: 2024_Ramming_et_al_Supporting_D
proteinName	Global.PG.Q.Value	nbPeptides	NrOfPrecursorsMeasured.Vnat.dns.S1	NrOfPrecursorsMeasured.Vnat.dns.S2	NrOfPrecursorsMeasured.Vnat.dns.S3	NrOfPrecursorsMeasured.Vnat.dns.S4	NrOfPrecursorsMeasured.Vnat.synSC1.0.S1	NrOfPrecursorsMeasured.Vnat.synSC1.0.S2	NrOfPrecursorsMeasured.Vnat.synSC1.0.S3	NrOfPrecursorsMeasured.Vnat.synSC1.0.S4	NrOfRazorPrecursors.Vnat.dns.S1	NrOfRazorPrecursors.Vnat.dns.S2	NrOfRazorPrecursors.Vnat.dns.S3	NrOfRazorPrecursors.Vnat.dns.S4	NrOfRazorPrecursors.Vnat.synSC1.0.S1	NrOfRazorPrecursors.Vnat.synSC1.0.S2	NrOfRazorPrecursors.Vnat.synSC1.0.S3	NrOfRazorPrecursors.Vnat.synSC1.0.S4	Vnat.dns.S1.Norm_Log2.Quantity	Vnat.dns.S2.Norm_Log2.Quantity	Vnat.dns.S3.Norm_Log2.Quantity	Vnat.dns.S4.Norm_Log2.Quantity	Vnat.synSC1.0.S1.Norm_Log2.Quantity	Vnat.synSC1.0.S2.Norm_Log2.Quantity	Vnat.synSC1.0.S3.Norm_Log2.Quantity	Vnat.synSC1.0.S4.Norm_Log2.Quantity	Vnat.dns.S1.Imp_Log2.Quantity	Vnat.dns.S2.Imp_Log2.Quantity	Vnat.dns.S3.Imp_Log2.Quantity	Vnat.dns.S4.Imp_Log2.Quantity	Vnat.synSC1.0.S1.Imp_Log2.Quantity	Vnat.synSC1.0.S2.Imp_Log2.Quantity	Vnat.synSC1.0.S3.Imp_Log2.Quantity	Vnat.synSC1.0.S4.Imp_Log2.Quantity	Vnat.dns-exponential.Imp_Log2_meanInt	Vnat.synSC1.0-exponential.Imp_Log2_meanInt	Vnat.dns-exponential.Imp_cv	Vnat.synSC1.0-exponential.Imp_cv	Vnat.synSC1.0-exponential.log2ratio	Vnat.synSC1.0-exponential.pValue	-log10_pValue.Vnat.synSC1.0-exponential
PN96_00040	0.000373134	17	15	15	17	17	15	14	15	16									27.379	27.2227	27.1746	26.8649	27.3748	26.8942	26.879	27.284	27.379	27.2227	27.1746	26.8649	27.3748	26.8942	26.879	27.284	27.1721	27.1254	0.00793151	0.00953331	-0.0467001	0.762412	0.11781
PN96_00045	0.000373134	2	2	2	2	2	1	2	2	2									22.691	22.4031	22.9554	23.0954	19.4073	22.6176	22.5228	22.7183	22.691	22.4031	22.9554	23.0954	19.4073	22.6176	22.5228	22.7183	22.8099	22.2577	0.0134093	0.0737102	-0.552273	0.232102	0.634321
PN96_00050	0.000373134	4	4	4	3	3	3	3	3	3									24.8625	24.8923	24.3291	24.5815	24.6726	24.7764	24.0755	24.1284	24.8625	24.8923	24.3291	24.5815	24.6726	24.7764	24.0755	24.1284	24.6841	24.4472	0.0107392	0.0148506	-0.236945	0.274365	0.561671
PN96_00055	0.000373134	6	4	4	5	5	4	4	4	4									24.7306	24.6539	24.3545	24.3699	24.595	24.4247	24.3023	24.2038	24.7306	24.6539	24.3545	24.3699	24.595	24.4247	24.3023	24.2038	24.537	24.3889	0.00787678	0.00691609	-0.148029	0.312333	0.505382
PN96_00060	0.000373134	4	0	0	2	3	1	0	2	3									NA	NA	22.6266	22.9479	20.4661	NA	22.8789	22.9377	20.5762	19.6634	22.6266	22.9479	20.4661	18.1961	22.8789	22.9377	22.0157	22.0605	0.0741102	0.10719	0.0448286	0.79747	0.0982854
PN96_00085	0.000373134	9	8	8	8	8	9	9	9	9									32.0454	31.836	31.6221	31.5514	31.8638	31.9532	31.7734	31.6052	32.0454	31.836	31.6221	31.5514	31.8638	31.9532	31.7734	31.6052	31.7769	31.8046	0.00703244	0.00467093	0.0276872	0.807201	0.0930184
PN96_00090	0.0086326	1	1	1	1	1	1	1	1	1									25.7876	25.7193	25.837	26.0476	24.985	26.1591	26.1029	26.1816	25.7876	25.7193	25.837	26.0476	24.985	26.1591	26.1029	26.1816	25.8532	25.9334	0.00547885	0.022523	0.0801749	0.974456	0.0112378
PN96_00095	0.000373134	19	17	18	17	19	19	18	17	16									30.0662	31.0041	29.8776	30.6055	31.0228	30.1941	30.8129	30.7126	30.0662	31.0041	29.8776	30.6055	31.0228	30.1941	30.8129	30.7126	30.4575	30.7162	0.0168963	0.0114789	0.258653	0.337922	0.471184
PN96_00100	0.000373134	34	33	31	30	28	32	33	34	32									34.1391	34.1095	33.8464	33.8671	34.11	34.0947	33.9281	33.9192	34.1391	34.1095	33.8464	33.8671	34.11	34.0947	33.9281	33.9192	33.9968	34.0158	0.00456512	0.00304073	0.0189905	0.841123	0.0751403
PN96_00105	0.000373134	41	37	41	37	37	39	41	40	40									34.1907	34.2023	33.8098	33.6004	34.2447	34.1135	34.0315	33.9563	34.1907	34.2023	33.8098	33.6004	34.2447	34.1135	34.0315	33.9563	33.9732	34.0905	0.00872851	0.00362192	0.117296	0.424033	0.372601
PN96_00110	0.000373134	23	22	22	21	20	23	22	23	21									32.7987	32.8423	32.5676	32.4586	32.7666	32.7534	32.7458	32.7189	32.7987	32.8423	32.5676	32.4586	32.7666	32.7534	32.7458	32.7189	32.6755	32.7463	0.00562781	0.000613805	0.0707726	0.483619	0.315497
PN96_00115	0.000373134	15	15	15	14	13	13	15	14	13									32.7601	32.7229	31.9106	32.5173	32.6692	32.8407	32.6364	32.589	32.7601	32.7229	31.9106	32.5173	32.6692	32.8407	32.6364	32.589	32.5148	32.687	0.0120972	0.00335467	0.172187	0.328012	0.48411
PN96_00120	0.000373134	160	153	155	158	152	157	158	157	160									33.6069	33.5244	33.182	33.0867	33.505	33.3813	33.3273	33.2483	33.6069	33.5244	33.182	33.0867	33.505	33.3813	33.3273	33.2483	33.3668	33.3685	0.00762354	0.00323279	0.00179624	0.916206	0.0380071
PN96_00125	0.000373134	171	160	167	169	161	166	168	171	170									34.0784	33.9734	33.6499	33.4783	33.935	33.8006	33.7389	33.6772	34.0784	33.9734	33.6499	33.4783	33.935	33.8006	33.7389	33.6772	33.815	33.7911	0.00825497	0.00326169	-0.0238749	0.964226	0.0158213
PN96_00130	0.000373134	9	1	2	4	4	5	6	5	6									19.3185	22.5295	22.3657	23.2029	24.5905	24.468	24.4283	25.041	19.3185	22.5295	22.3657	23.2029	24.5905	24.468	24.4283	25.041	22.3757	24.6536	0.0791057	0.0114192	2.27791	0.00943959	2.02505
PN96_00135	0.000373134	8	5	5	6	8	5	6	6	6									25.1717	25.1019	24.552	25.3118	24.7386	25.0414	24.5155	24.5828	25.1717	25.1019	24.552	25.3118	24.7386	25.0414	24.5155	24.5828	25.0614	24.7342	0.0133088	0.00946774	-0.327166	0.151082	0.820788
PN96_00140	0.000373134	25	23	23	23	23	23	24	24	24									29.3686	29.2767	29.2389	29.2608	29.2171	29.292	29.2001	29.1915	29.3686	29.2767	29.2389	29.2608	29.2171	29.292	29.2001	29.1915	29.2871	29.2257	0.00194806	0.00156806	-0.0613602	0.442823	0.35377
PN96_00150	0.000373134	4	4	3	4	4	4	4	3	4									23.0413	22.8934	22.9519	23.0948	22.9338	23.0084	22.3445	22.8747	23.0413	22.8934	22.9519	23.0948	22.9338	23.0084	22.3445	22.8747	22.9975	22.8126	0.0039134	0.0132624	-0.184892	0.233805	0.631147
PN96_00155	0.000373134	4	3	4	4	4	3	4	3	4									23.8711	24.0092	23.7859	23.8194	23.6455	23.894	23.6513	23.8188	23.8711	24.0092	23.7859	23.8194	23.6455	23.894	23.6513	23.8188	23.874	23.7564	0.00411812	0.00521986	-0.117544	0.264516	0.577548
PN96_00160	0.000373134	9	6	6	7	7	8	8	9	8									23.9786	24.1356	24.2712	24.216	24.2303	24.3781	24.5771	24.5843	23.9786	24.1356	24.2712	24.216	24.2303	24.3781	24.5771	24.5843	24.1545	24.4499	0.00527027	0.00698364	0.295431	0.0407184	1.39021
PN96_00165	0.000373134	13	10	11	12	12	11	12	12	13									31.1296	30.9974	30.9263	31.1034	31.0832	30.9204	30.898	30.9979	31.1296	30.9974	30.9263	31.1034	31.0832	30.9204	30.898	30.9979	31.0415	30.9767	0.00304435	0.00271001	-0.0647417	0.490504	0.309358
PN96_00170	0.000373134	8	7	8	8	8	8	7	8	8									23.8361	24.1114	24.0287	23.9401	24.1145	24.1692	24.1881	24.2639	23.8361	24.1114	24.0287	23.9401	24.1145	24.1692	24.1881	24.2639	23.9827	24.1849	0.00492948	0.00255533	0.202243	0.0566973	1.24644
PN96_00175	0.000373134	35	20	22	24	27	22	25	23	23									28.3838	28.2761	28.2039	28.3598	27.8326	27.8952	27.7787	27.7583	28.3838	28.2761	28.2039	28.3598	27.8326	27.8952	27.7787	27.7583	28.3077	27.8172	0.00290405	0.00220297	-0.490468	0.000470801	3.32716
PN96_00180	0.000373134	45	30	32	35	34	31	36	36	34									28.0696	28.1735	28.2022	28.7255	28.1949	28.2672	28.1988	28.2257	28.0696	28.1735	28.2022	28.7255	28.1949	28.2672	28.1988	28.2257	28.3165	28.2219	0.0103946	0.00118035	-0.0945309	0.64975	0.187254
PN96_00190	0.000373134	5	3	2	2	2	2	2	1	2									22.1083	21.4438	21.6882	21.3699	21.2984	21.2561	19.769	20.7341	22.1083	21.4438	21.6882	21.3699	21.2984	21.2561	19.769	20.7341	21.6825	20.8804	0.0153733	0.0342654	-0.802068	0.0424547	1.37207
PN96_00260	0.000373134	2	2	2	1	1	2	1	2	2									22.0497	21.896	21.093	20.1057	22.2656	21.3743	21.7925	21.3946	22.0497	21.896	21.093	20.1057	22.2656	21.3743	21.7925	21.3946	21.4687	21.7543	0.0418944	0.0193196	0.285539	0.381001	0.419074
PN96_00265	0.000373134	60	37	36	41	40	39	45	44	44									28.1247	28.1857	27.8797	27.9389	28.1143	28.2078	27.8103	27.9182	28.1247	28.1857	27.8797	27.9389	28.1143	28.2078	27.8103	27.9182	28.0378	28.0212	0.0052138	0.00646219	-0.0166287	0.879955	0.0555393
PN96_00270	0.000373134	20	16	15	17	20	16	20	20	19									27.2634	27.0764	27.0431	27.4369	27.0934	27.4091	27.1965	27.1894	27.2634	27.0764	27.0431	27.4369	27.0934	27.4091	27.1965	27.1894	27.2137	27.2268	0.00670863	0.00489524	0.0130638	0.89264	0.0493237
PN96_00275	0.000373134	11	4	4	5	7	4	4	6	6									25.7833	25.5586	26.3141	26.1846	25.8677	25.5722	26.427	26.9012	25.7833	25.5586	26.3141	26.1846	25.8677	25.5722	26.427	26.9012	25.9915	26.2833	0.0134932	0.0225601	0.291721	0.48894	0.310744
PN96_00280	0.00110579	2	1	2	2	2	2	2	2	2									20.4139	22.2932	22.5639	21.8733	22.1882	21.9184	22.1635	22.5349	20.4139	22.2932	22.5639	21.8733	22.1882	21.9184	22.1635	22.5349	21.9828	22.2182	0.0439671	0.0114212	0.235455	0.38928	0.409738
PN96_00285	0.000373134	46	31	37	45	46	35	39	37	44									28.1319	28.3478	28.2623	28.3877	28.1782	28.1589	28.1475	28.2378	28.1319	28.3478	28.2623	28.3877	28.1782	28.1589	28.1475	28.2378	28.2857	28.181	0.00400007	0.00142581	-0.104689	0.27716	0.55727
PN96_00290	0.000373134	23	21	22	22	21	19	23	22	22	4	4	4	4	4	4	4	4	29.2539	29.1121	28.9444	29.006	29.2563	29.2937	29.1511	29.095	29.2539	29.1121	28.9444	29.006	29.2563	29.2937	29.1511	29.095	29.0839	29.2012	0.00466101	0.00314915	0.117322	0.26918	0.569958
PN96_00300	0.000373134	8	5	8	7	8	8	8	8	8									29.1441	28.9586	28.6826	28.5146	29.1781	29.0253	28.8933	28.8613	29.1441	28.9586	28.6826	28.5146	29.1781	29.0253	28.8933	28.8613	28.8454	28.995	0.00973658	0.00498007	0.14954	0.331227	0.479875
PN96_00305	0.000373134	11	2	1	1	3	2	2	2	2									20.8952	19.9704	19.2947	21.2473	20.9693	20.8735	20.3721	20.6124	20.8952	19.9704	19.2947	21.2473	20.9693	20.8735	20.3721	20.6124	20.5427	20.7253	0.0435833	0.0130084	0.182578	0.430228	0.366301
PN96_00310	0.000373134	28	24	26	22	20	26	26	28	26									28.6564	28.6269	28.4533	28.5158	28.996	28.9032	28.9204	28.9577	28.6564	28.6269	28.4533	28.5158	28.996	28.9032	28.9204	28.9577	28.5655	28.9448	0.00332489	0.00142641	0.379302	0.00212372	2.6729
PN96_00315	0.000373134	5	2	4	4	5	4	4	4	4									26.1883	26.2332	26.0387	26.0705	26.4818	26.4193	26.3478	26.3856	26.1883	26.2332	26.0387	26.0705	26.4818	26.4193	26.3478	26.3856	26.1349	26.4095	0.00355469	0.00215313	0.274583	0.0123363	1.90882
PN96_00320	0.000373134	6	3	4	5	6	4	5	5	5									23.849	23.7319	24.2506	24.4288	24.0978	24.646	24.2554	24.3018	23.849	23.7319	24.2506	24.4288	24.0978	24.646	24.2554	24.3018	24.0932	24.3395	0.0136654	0.00949579	0.246317	0.220284	0.657017
PN96_00325	0.000373134	23	19	20	21	20	21	23	23	22									29.0203	28.8243	28.5133	28.3806	29.4015	29.0949	28.9779	28.8303	29.0203	28.8243	28.5133	28.3806	29.4015	29.0949	28.9779	28.8303	28.7067	29.0918	0.0101427	0.00833755	0.385073	0.0695776	1.15753
PN96_00330	0.000373134	5	1	3	3	4	4	5	2	3									20.6692	20.5314	21.3429	21.3812	22.4932	22.6973	20.7172	21.3798	20.6692	20.5314	21.3429	21.3812	22.4932	22.6973	20.7172	21.3798	21.0316	22.0323	0.0211446	0.04293	1.00074	0.117673	0.929323
PN96_00335	0.000373134	13	10	10	12	12	11	13	11	12									26.2926	26.1682	26.2284	26.306	26.5015	26.6881	26.2699	26.4484	26.2926	26.1682	26.2284	26.306	26.5015	26.6881	26.2699	26.4484	26.2498	26.4847	0.00241883	0.00650065	0.234836	0.0688939	1.16182
PN96_00340	0.000373134	36	27	29	30	36	30	31	31	31									28.2147	28.3753	27.8718	28.17	28.5784	28.4751	28.2458	28.3997	28.2147	28.3753	27.8718	28.17	28.5784	28.4751	28.2458	28.3997	28.1692	28.4298	0.00746384	0.00492504	0.260631	0.0827664	1.08215
PN96_00345	0.000373134	9	9	8	8	7	8	9	9	9									24.7546	24.6759	24.4554	24.4395	25.0148	24.9635	24.8429	24.8568	24.7546	24.6759	24.4554	24.4395	25.0148	24.9635	24.8429	24.8568	24.5878	24.9213	0.0064303	0.00334221	0.333491	0.0140283	1.853
PN96_00355	0.000373134	5	4	4	5	4	5	5	5	5									27.9908	28.2459	28.5635	29.312	28.4305	28.5568	28.5835	28.7997	27.9908	28.2459	28.5635	29.312	28.4305	28.5568	28.5835	28.7997	28.6183	28.5988	0.0200773	0.00536232	-0.0194398	0.821883	0.08519
PN96_00360	0.000373134	5	5	5	5	5	5	5	5	5									27.8301	27.539	26.9527	26.6676	27.3156	27.4352	27.2388	26.8683	27.8301	27.539	26.9527	26.6676	27.3156	27.4352	27.2388	26.8683	27.3198	27.2294	0.0195086	0.00898429	-0.0904214	0.907571	0.0421192
PN96_00365	0.000373134	3	2	2	2	3	3	3	3	3									22.665	22.5726	22.4613	23.1059	23.0506	23.3402	23.0701	23.0625	22.665	22.5726	22.4613	23.1059	23.0506	23.3402	23.0701	23.0625	22.7229	23.1361	0.0124395	0.00604363	0.413206	0.0284674	1.54565
PN96_00370	0.000373134	3	3	3	3	3	3	3	3	3									22.7126	22.5244	22.4127	22.0116	22.5658	22.1566	22.3751	22.0611	22.7126	22.5244	22.4127	22.0116	22.5658	22.1566	22.3751	22.0611	22.4374	22.3031	0.0132164	0.010148	-0.134268	0.510662	0.291866
PN96_00375	0.000373134	6	5	6	6	6	5	6	6	6									23.3671	23.8033	23.6221	23.7848	23.3355	23.6591	23.7622	23.7093	23.3671	23.8033	23.6221	23.7848	23.3355	23.6591	23.7622	23.7093	23.6546	23.6257	0.00854077	0.00812935	-0.028867	0.851375	0.0698791
PN96_00380	0.000373134	3	3	3	3	3	3	3	3	3									23.6639	23.6081	23.027	23.1747	23.609	23.4823	23.6704	23.6032	23.6639	23.6081	23.027	23.1747	23.609	23.4823	23.6704	23.6032	23.394	23.5928	0.0135058	0.00333687	0.198762	0.209839	0.678114
PN96_00390	0.000373134	29	26	27	27	27	28	29	29	27									30.6161	30.5865	30.2704	30.1899	30.5944	30.5522	30.4473	30.3407	30.6161	30.5865	30.2704	30.1899	30.5944	30.5522	30.4473	30.3407	30.4279	30.487	0.00713759	0.00372632	0.0590463	0.616599	0.209997
PN96_00395	0.000373134	13	12	13	13	11	13	13	12	13									26.9162	26.7734	26.5078	26.3679	26.9377	26.8027	26.7604	26.6988	26.9162	26.7734	26.5078	26.3679	26.9377	26.8027	26.7604	26.6988	26.6574	26.8026	0.00933473	0.00377976	0.145252	0.290201	0.5373
PN96_00405	0.000373134	4	2	2	3	4	2	3	3	2									24.1041	24.261	24.1275	24.1427	24.1122	24.1359	24.1016	23.9745	24.1041	24.261	24.1275	24.1427	24.1122	24.1359	24.1016	23.9745	24.1601	24.0824	0.00289404	0.00300889	-0.0777083	0.370559	0.431143
PN96_00410	0.000373134	30	29	28	28	23	29	29	30	29									27.9184	27.9358	27.6929	27.5505	27.9432	27.8455	27.8376	27.8789	27.9184	27.9358	27.6929	27.5505	27.9432	27.8455	27.8376	27.8789	27.7833	27.8769	0.00668868	0.00172303	0.0936472	0.384047	0.415616
PN96_00415	0.000373134	12	9	10	10	9	10	8	10	9									24.1056	24.3428	24.3382	24.1674	24.445	24.299	24.4585	24.2843	24.1056	24.3428	24.3382	24.1674	24.445	24.299	24.4585	24.2843	24.2423	24.3739	0.00497	0.00380699	0.131652	0.208157	0.68161
PN96_00420	0.000373134	15	2	2	2	3	3	3	2	4									24.1484	24.1601	24.1939	24.1504	23.9237	23.7606	24.1241	24.3674	24.1484	24.1601	24.1939	24.1504	23.9237	23.7606	24.1241	24.3674	24.1633	24.0619	0.000873255	0.0108919	-0.101385	0.411135	0.386015
PN96_00425	0.000373134	17	16	16	15	16	15	15	17	16									27.3157	27.1688	27.0462	27.1245	27.1995	27.2123	27.1932	27.0362	27.3157	27.1688	27.0462	27.1245	27.1995	27.2123	27.1932	27.0362	27.1672	27.1621	0.00417028	0.00305981	-0.00510524	0.970958	0.0127994
PN96_00430	0.000373134	18	0	0	0	0	0	2	0	1									NA	NA	NA	NA	NA	21.791	NA	20.3229	20.1378	17.6786	17.6447	19.2721	19.8681	21.791	18.5722	20.3229	19.0701	20.584	0.0659183	0.065947	1.51392	0.118449	0.926469
PN96_00435	0.000373134	55	52	50	52	48	53	55	53	52									30.529	30.3976	30.0642	29.8795	30.4948	30.4193	30.2254	30.1115	30.529	30.3976	30.0642	29.8795	30.4948	30.4193	30.2254	30.1115	30.2405	30.3207	0.00987795	0.00579652	0.0802208	0.593942	0.226256
PN96_00445	0.000373134	7	7	7	7	6	5	6	7	7									24.2219	24.127	24.0559	24.0641	23.9517	24.1365	24.3507	24.0103	24.2219	24.127	24.0559	24.0641	23.9517	24.1365	24.3507	24.0103	24.1188	24.1206	0.00317961	0.00732716	0.00180118	0.965576	0.0152135
PN96_00450	0.000373134	13	11	11	11	11	9	10	11	11									25.5378	25.3848	25.6661	25.6994	25.5944	25.5359	25.6488	25.6443	25.5378	25.3848	25.6661	25.6994	25.5944	25.5359	25.6488	25.6443	25.5773	25.6066	0.00559002	0.00206095	0.0293122	0.736022	0.133109
PN96_00455	0.000373134	17	14	15	16	15	17	17	17	16									28.1828	28.4522	28.3351	28.4555	28.4473	28.4473	28.3718	28.4849	28.1828	28.4522	28.3351	28.4555	28.4473	28.4473	28.3718	28.4849	28.3606	28.4384	0.00453415	0.00166768	0.0777741	0.403059	0.394631
PN96_00460	0.000373134	23	20	20	20	19	20	23	21	22									27.4833	27.423	27.1681	27.1792	27.5019	27.5434	27.4293	27.4044	27.4833	27.423	27.1681	27.1792	27.5019	27.5434	27.4293	27.4044	27.3203	27.4708	0.00597846	0.00233637	0.150495	0.175684	0.755267
PN96_00465	0.000373134	14	11	11	11	12	11	13	12	13									25.6266	26.005	25.7142	25.5539	25.9403	25.9899	26.0427	25.8195	25.6266	26.005	25.7142	25.5539	25.9403	25.9899	26.0427	25.8195	25.7354	25.9504	0.00769302	0.00367635	0.215026	0.104036	0.982815
PN96_00475	0.000373134	12	5	8	8	8	6	9	8	7									24.9967	25.4287	25.1439	25.4275	25.3971	25.4257	25.4429	25.5801	24.9967	25.4287	25.1439	25.4275	25.3971	25.4257	25.4429	25.5801	25.2611	25.4632	0.00852043	0.003194	0.20212	0.129191	0.888769
PN96_00480	0.000373134	6	6	6	6	6	6	6	6	6									26.2394	26.0452	25.3403	26.1586	25.7512	25.7069	25.7695	25.6758	26.2394	26.0452	25.3403	26.1586	25.7512	25.7069	25.7695	25.6758	25.9861	25.7263	0.0158595	0.00165136	-0.25975	0.304165	0.516891
PN96_00485	0.000373134	2	0	0	0	0	0	0	0	0									NA	NA	NA	NA	NA	NA	NA	NA	18.9773	19.9386	20.5946	19.52	17.5866	20.2614	18.916	19.819	19.8788	19.4542	0.034558	0.0616651	-0.42454	0.356045	0.448495
PN96_00490	0.000373134	10	9	8	10	9	8	9	10	9									25.1207	25.1134	25.0906	25.2437	25.1604	25.2329	25.1604	25.266	25.1207	25.1134	25.0906	25.2437	25.1604	25.2329	25.1604	25.266	25.1434	25.2057	0.00274212	0.0021092	0.0623138	0.447217	0.349482
PN96_00495	0.000373134	16	13	15	16	16	15	16	16	16									27.2313	27.5647	27.2435	27.2361	27.2881	27.4947	27.4575	27.4476	27.2313	27.5647	27.2435	27.2361	27.2881	27.4947	27.4575	27.4476	27.3261	27.4241	0.00600081	0.00333692	0.0979719	0.372812	0.42851
PN96_00500	0.000373134	7	7	7	7	7	7	7	7	6									25.8272	26.4791	26.153	25.9353	26.5588	26.5193	26.4505	25.6041	25.8272	26.4791	26.153	25.9353	26.5588	26.5193	26.4505	25.6041	26.1207	26.3314	0.0110178	0.0173089	0.210695	0.488255	0.311354
PN96_00505	0.000373134	7	5	5	5	7	5	6	6	6									24.3777	24.2593	24.0232	24.1445	24.4257	24.2479	24.2634	24.2254	24.3777	24.2593	24.0232	24.1445	24.4257	24.2479	24.2634	24.2254	24.2072	24.2928	0.00628554	0.003763	0.0855969	0.421544	0.375157
PN96_00510	0.000373134	12	9	10	10	10	10	11	11	11									27.3627	27.3775	27.1895	27.1959	27.4145	27.5589	27.3076	27.2738	27.3627	27.3775	27.1895	27.1959	27.4145	27.5589	27.3076	27.2738	27.2841	27.3931	0.00376118	0.00468552	0.10895	0.319456	0.495589
PN96_00520	0.000373134	7	7	7	7	7	7	7	7	7									25.3589	25.4707	25.4677	25.5488	25.5624	25.3378	25.4466	25.5616	25.3589	25.4707	25.4677	25.5488	25.5624	25.3378	25.4466	25.5616	25.4631	25.4801	0.0030653	0.004225	0.0169546	0.868246	0.0613572
PN96_00525	0.0021322	1	1	1	1	1	1	1	1	1									23.0196	22.5624	22.7334	22.6832	21.1484	22.6297	22.4979	22.4286	23.0196	22.5624	22.7334	22.6832	21.1484	22.6297	22.4979	22.4286	22.7596	22.2808	0.00851689	0.0311242	-0.478842	0.125455	0.901513
PN96_00530	0.000373134	4	4	3	4	4	3	4	4	4									26.7555	26.6798	26.5192	26.3076	26.9932	26.8754	26.7157	26.7704	26.7555	26.6798	26.5192	26.3076	26.9932	26.8754	26.7157	26.7704	26.5755	26.8426	0.00745874	0.00456473	0.267068	0.0639398	1.19423
PN96_00535	0.000373134	14	6	9	11	9	9	10	9	11									26.7191	26.4247	26.2225	25.7123	26.4849	26.0979	26.2626	26.4484	26.7191	26.4247	26.2225	25.7123	26.4849	26.0979	26.2626	26.4484	26.3145	26.3317	0.0161344	0.0068056	0.0171708	0.812627	0.0901087
PN96_00545	0.000373134	9	6	7	9	7	7	8	8	7									27.8248	27.8023	27.7585	28.1222	27.5079	27.526	27.3563	27.3593	27.8248	27.8023	27.7585	28.1222	27.5079	27.526	27.3563	27.3593	27.8843	27.4396	0.00594835	0.00336122	-0.444765	0.00460813	2.33648
PN96_00550	0.000373134	27	25	26	27	26	27	27	27	27									29.1853	29.1757	29.0751	29.2409	29.0577	29.1486	28.9661	28.8845	29.1853	29.1757	29.0751	29.2409	29.0577	29.1486	28.9661	28.8845	29.1705	29.0176	0.00236665	0.00393403	-0.152868	0.12907	0.889173
PN96_00555	0.000373134	12	11	11	11	10	12	12	12	11									27.5457	27.5416	26.8128	26.9297	27.6668	27.7232	27.5391	27.3841	27.5457	27.5416	26.8128	26.9297	27.6668	27.7232	27.5391	27.3841	27.2467	27.5841	0.014376	0.00546229	0.337428	0.106345	0.973282
PN96_00560	0.000373134	8	6	6	7	6	5	7	7	7									28.1783	28.2811	28.116	28.7667	28.0556	28.3095	28.2066	28.1671	28.1783	28.2811	28.116	28.7667	28.0556	28.3095	28.2066	28.1671	28.3595	28.1876	0.0104242	0.00372349	-0.171902	0.367937	0.434227
PN96_00565	0.000373134	19	10	13	13	13	12	12	13	13									26.6195	26.6254	26.4648	26.6702	26.9961	26.9456	26.8656	26.8483	26.6195	26.6254	26.4648	26.6702	26.9961	26.9456	26.8656	26.8483	26.597	26.9152	0.00337278	0.0025739	0.318152	0.00653383	2.18483
PN96_00570	0.000373134	34	16	17	21	19	22	23	24	23									26.7208	26.854	26.7913	27.0357	27.4079	27.3354	27.3142	27.2863	26.7208	26.854	26.7913	27.0357	27.4079	27.3354	27.3142	27.2863	26.8553	27.3367	0.00502573	0.00190143	0.481379	0.00114252	2.94214
PN96_00575	0.000373134	15	4	2	2	2	4	5	6	5									22.3086	21.0443	20.7964	19.7615	23.5517	23.3504	22.8633	22.4117	22.3086	21.0443	20.7964	19.7615	23.5517	23.3504	22.8633	22.4117	21.2632	23.1095	0.049905	0.0221852	1.84636	0.00551256	2.25865
PN96_00580	0.000373134	35	10	11	22	20	15	13	27	28									25.5763	25.164	27.4281	27.6523	25.8429	25.4149	28.0827	28.3149	25.5763	25.164	27.4281	27.6523	25.8429	25.4149	28.0827	28.3149	26.8359	27.4297	0.0479096	0.0556224	0.593753	0.621752	0.206383
PN96_00585	0.000373134	6	6	6	6	6	6	6	6	6									27.4839	27.2995	27.0075	26.8694	27.4316	27.3771	27.2362	27.0324	27.4839	27.2995	27.0075	26.8694	27.4316	27.3771	27.2362	27.0324	27.1852	27.2774	0.0102374	0.00653105	0.0921819	0.544634	0.263895
PN96_00595	0.000373134	4	3	4	4	4	3	4	3	4									24.2863	24.2213	24.1213	23.9955	24.2614	24.2821	24.1326	24.2062	24.2863	24.2213	24.1213	23.9955	24.2614	24.2821	24.1326	24.2062	24.1602	24.2217	0.00524856	0.00275814	0.0615163	0.512358	0.290426
PN96_00605	0.000373134	111	104	107	104	106	110	111	111	108									32.1628	32.1343	31.946	31.9566	32.2303	32.243	32.071	32.0268	32.1628	32.1343	31.946	31.9566	32.2303	32.243	32.071	32.0268	32.0533	32.1459	0.00357313	0.00342261	0.092617	0.376566	0.424158
PN96_00615	0.000373134	53	38	42	42	46	44	45	47	47									30.0344	30.0718	29.9486	29.9819	30.277	30.1877	30.2634	30.2478	30.0344	30.0718	29.9486	29.9819	30.277	30.1877	30.2634	30.2478	30.0099	30.2444	0.00182274	0.00130216	0.234421	0.014892	1.82705
PN96_00620	0.000373134	3	2	3	3	3	3	3	3	3									24.2063	24.324	24.0851	24.0848	24.1999	24.0503	24.1492	24.0837	24.2063	24.324	24.0851	24.0848	24.1999	24.0503	24.1492	24.0837	24.1785	24.1219	0.00473987	0.00277197	-0.0565732	0.566349	0.246916
PN96_00625	0.000373134	5	5	5	5	5	5	5	5	5									23.4902	23.6208	23.4198	23.5341	23.43	23.4103	23.3165	23.2387	23.4902	23.6208	23.4198	23.5341	23.43	23.4103	23.3165	23.2387	23.5181	23.3509	0.00357735	0.00379381	-0.167184	0.095022	1.02218
PN96_00630	0.000373134	3	1	3	3	3	3	3	3	3									21.1484	23.1151	23.861	24.1506	23.0211	23.3012	23.8255	24.1105	21.1484	23.1151	23.861	24.1506	23.0211	23.3012	23.8255	24.1105	23.432	23.6272	0.0586292	0.0209442	0.19515	0.473027	0.325114
PN96_00640	0.000373134	2	1	1	1	1	1	1	1	1									21.5283	21.2167	21.1845	20.6924	21.0254	21.1351	20.8419	20.7558	21.5283	21.2167	21.1845	20.6924	21.0254	21.1351	20.8419	20.7558	21.1855	20.9473	0.0163293	0.00822078	-0.238212	0.285386	0.544567
PN96_00655	0.000373134	23	16	19	18	18	17	18	17	17									27.1943	27.2627	26.9554	26.9781	27.1821	27.1979	27.0861	27.0321	27.1943	27.2627	26.9554	26.9781	27.1821	27.1979	27.0861	27.0321	27.1038	27.1262	0.00568229	0.00291158	0.0223831	0.801771	0.0959494
PN96_00770	0.00453911	2	0	1	2	2	0	2	2	2									NA	17.9868	20.9514	21.7026	NA	20.7795	20.9708	21.127	20.8937	17.9868	20.9514	21.7026	19.7816	20.7795	20.9708	21.127	20.8667	20.7485	0.0804483	0.029309	-0.118262	0.733394	0.134663
PN96_00775	0.000373134	21	20	18	20	21	19	18	19	19									28.998	28.9862	29.0232	29.1137	28.6018	28.7578	28.6177	28.6042	28.998	28.9862	29.0232	29.1137	28.6018	28.7578	28.6177	28.6042	29.0312	28.6469	0.00198831	0.00262749	-0.384269	0.00172498	2.76322
PN96_00780	0.000373134	11	8	7	9	11	9	9	10	8									25.6094	25.4339	25.4373	25.3854	25.6464	25.7246	25.7441	25.5575	25.6094	25.4339	25.4373	25.3854	25.6464	25.7246	25.7441	25.5575	25.469	25.67	0.00385379	0.0033107	0.200961	0.0574684	1.24057
PN96_00785	0.000373134	15	14	13	13	12	15	14	13	13									28.59	28.5014	28.244	28.1659	28.7846	28.7498	28.5733	28.4427	28.59	28.5014	28.244	28.1659	28.7846	28.7498	28.5733	28.4427	28.386	28.6441	0.00713906	0.0055695	0.258167	0.0911416	1.04028
PN96_00790	0.000373134	19	17	16	16	16	19	19	19	19									27.9568	27.9891	27.5583	27.2639	28.1538	28.1583	28.0311	27.946	27.9568	27.9891	27.5583	27.2639	28.1538	28.1583	28.0311	27.946	27.7223	28.075	0.012502	0.00366025	0.352739	0.0670009	1.17392
PN96_00795	0.000373134	5	3	3	5	5	3	5	4	5									25.0228	25.2482	24.9355	25.255	25.3545	25.5333	25.236	25.4383	25.0228	25.2482	24.9355	25.255	25.3545	25.5333	25.236	25.4383	25.1221	25.3947	0.00642356	0.0049737	0.27254	0.0461622	1.33571
PN96_00805	0.000373134	6	5	5	5	5	5	6	5	4									26.2371	26.2464	25.9714	25.87	26.0561	26.3002	25.9069	25.6383	26.2371	26.2464	25.9714	25.87	26.0561	26.3002	25.9069	25.6383	26.0905	25.9952	0.00728446	0.0106666	-0.0953107	0.544306	0.264157
PN96_00810	0.000373134	2	1	1	1	2	0	1	1	2									22.5999	23.0983	22.9235	23.4477	NA	23.3759	23.0942	23.3288	22.5999	23.0983	22.9235	23.4477	18.3946	23.3759	23.0942	23.3288	23.0498	22.8727	0.0153568	0.110619	-0.177139	0.413576	0.383444
PN96_00815	0.0021322	1	1	1	1	1	1	1	1	1									22.0557	21.713	21.5276	22.0165	21.7003	21.5036	21.5836	21.3444	22.0557	21.713	21.5276	22.0165	21.7003	21.5036	21.5836	21.3444	21.8445	21.5387	0.0115531	0.00693866	-0.305747	0.0861101	1.06495
PN96_00820	0.000373134	5	3	3	3	4	5	5	4	5									25.9283	25.7073	25.5674	26.0325	26.1855	25.7879	25.9203	26.3209	25.9283	25.7073	25.5674	26.0325	26.1855	25.7879	25.9203	26.3209	25.8203	26.069	0.00815559	0.00932972	0.248637	0.169268	0.771425
PN96_00825	0.000373134	14	11	12	14	14	12	13	13	13									26.6788	26.6793	26.6423	26.9817	26.7884	26.9173	26.7332	26.8945	26.6788	26.6793	26.6423	26.9817	26.7884	26.9173	26.7332	26.8945	26.7523	26.8353	0.00592284	0.0032524	0.0830845	0.434109	0.362402
PN96_00830	0.000373134	13	11	11	11	12	10	10	11	11									27.691	27.5483	27.4822	27.632	27.425	27.4498	27.352	27.3326	27.691	27.5483	27.4822	27.632	27.425	27.4498	27.352	27.3326	27.5906	27.3907	0.00332922	0.00205933	-0.199888	0.0472602	1.3255
PN96_00835	0.000373134	27	23	24	23	24	24	27	26	25									27.2719	27.237	27.1084	27.1674	27.5233	27.528	27.4977	27.3827	27.2719	27.237	27.1084	27.1674	27.5233	27.528	27.4977	27.3827	27.1975	27.4841	0.00267939	0.00247907	0.286573	0.00895741	2.04782
PN96_00840	0.000373134	16	11	11	13	11	13	14	13	15									26.5553	26.4987	26.2817	26.1863	26.8523	26.8239	26.6653	26.754	26.5553	26.4987	26.2817	26.1863	26.8523	26.8239	26.6653	26.754	26.3884	26.7757	0.00663846	0.00311257	0.387268	0.00868295	2.06133
PN96_00845	0.000373134	13	13	13	13	13	13	13	13	13									28.4154	28.4259	28.3334	28.5879	28.3433	28.4069	28.081	28.1514	28.4154	28.4259	28.3334	28.5879	28.3433	28.4069	28.081	28.1514	28.4436	28.2518	0.00374452	0.00546688	-0.191807	0.113602	0.944615
PN96_00850	0.000373134	3	2	2	2	3	2	2	2	3									24.3433	24.1771	24.0155	24.2746	24.1314	24.0725	23.8288	24.1601	24.3433	24.1771	24.0155	24.2746	24.1314	24.0725	23.8288	24.1601	24.2078	24.0539	0.00587405	0.00626805	-0.15388	0.221721	0.654194
PN96_00855	0.000373134	40	29	37	39	37	36	38	39	40									29.5048	29.5394	29.5548	29.9073	29.5884	29.6826	29.5173	29.7618	29.5048	29.5394	29.5548	29.9073	29.5884	29.6826	29.5173	29.7618	29.6362	29.6405	0.00635702	0.00361004	0.00431125	0.929333	0.0318287
PN96_00860	0.000373134	31	29	31	29	29	30	30	31	29									29.4347	29.4769	29.2513	29.3554	29.6486	29.5978	29.4215	29.599	29.4347	29.4769	29.2513	29.3554	29.6486	29.5978	29.4215	29.599	29.3821	29.5693	0.00337819	0.0033712	0.187148	0.0819367	1.08652
PN96_00870	0.0021322	3	1	2	2	2	3	3	3	2									20.5926	21.5586	21.4537	20.8513	21.6915	22.002	21.4239	21.2212	20.5926	21.5586	21.4537	20.8513	21.6915	22.002	21.4239	21.2212	21.1694	21.6147	0.0221117	0.015678	0.445317	0.12263	0.911404
PN96_00875	0.000373134	9	0	0	0	0	1	0	0	0									NA	NA	NA	NA	19.0155	NA	NA	NA	19.8286	18.1835	18.2142	19.4508	19.0155	19.0319	19.4209	20.6748	19.1012	19.7147	0.0447253	0.0400366	0.613526	0.278015	0.555932
PN96_00880	0.000373134	35	31	32	32	29	33	35	35	33									31.0045	30.9137	30.7491	30.7146	30.8796	30.9817	30.7127	30.6183	31.0045	30.9137	30.7491	30.7146	30.8796	30.9817	30.7127	30.6183	30.8504	30.805	0.00444247	0.00530174	-0.0453851	0.698888	0.155593
PN96_00890	0.000373134	11	10	11	11	11	11	11	11	11									27.4294	27.5935	27.4218	27.528	27.9319	27.5829	27.5122	27.5106	27.4294	27.5935	27.4218	27.528	27.9319	27.5829	27.5122	27.5106	27.495	27.6454	0.00300212	0.00727972	0.15038	0.274036	0.562193
PN96_00895	0.000373134	14	8	8	9	10	9	9	9	9									25.3374	25.3083	25.0118	25.4092	25.7119	25.6399	25.6085	25.6656	25.3374	25.3083	25.0118	25.4092	25.7119	25.6399	25.6085	25.6656	25.2744	25.657	0.00693114	0.00170324	0.382618	0.00731108	2.13602
PN96_00900	0.000373134	54	48	50	51	50	52	53	54	53									32.5401	32.49	32.2513	32.2536	32.4748	32.5004	32.2259	32.1384	32.5401	32.49	32.2513	32.2536	32.4748	32.5004	32.2259	32.1384	32.3898	32.3432	0.00472414	0.00557477	-0.0465667	0.710398	0.148499
PN96_00905	0.000373134	37	30	31	33	33	31	33	36	34									30.8136	30.9448	30.8561	30.9924	30.7779	30.8896	30.7155	30.6741	30.8136	30.9448	30.8561	30.9924	30.7779	30.8896	30.7155	30.6741	30.9035	30.7666	0.00263741	0.00304875	-0.136884	0.160112	0.795576
PN96_00910	0.000373134	12	7	7	6	9	8	9	10	9									27.0043	27.1287	26.9665	27.4113	27.5735	27.4863	27.5886	27.6596	27.0043	27.1287	26.9665	27.4113	27.5735	27.4863	27.5886	27.6596	27.1386	27.5783	0.00742294	0.00258075	0.439745	0.00611344	2.21371
PN96_00920	0.00279818	3	2	2	3	3	1	2	2	3									21.4141	21.3575	21.8615	21.6525	20.9357	21.2168	21.9461	22.4269	21.4141	21.3575	21.8615	21.6525	20.9357	21.2168	21.9461	22.4269	21.5856	21.7514	0.0107464	0.0314415	0.165893	0.86164	0.0646743
PN96_00925	0.000373134	15	5	7	9	11	6	8	7	9									24.715	24.922	25.2554	25.6789	24.8068	25.1351	24.8533	25.457	24.715	24.922	25.2554	25.6789	24.8068	25.1351	24.8533	25.457	25.1899	25.087	0.0167477	0.0119718	-0.102847	0.752478	0.123506
PN96_00930	0.000373134	28	16	18	22	24	23	23	22	23									28.3347	28.2707	28.175	28.7971	28.7404	28.6392	28.4442	28.4334	28.3347	28.2707	28.175	28.7971	28.7404	28.6392	28.4442	28.4334	28.4152	28.5702	0.0097334	0.00527835	0.155004	0.315644	0.500803
PN96_00935	0.000373134	25	17	19	20	22	18	22	22	20									28.651	28.7847	28.5729	28.9648	28.6194	28.8943	28.6605	28.6449	28.651	28.7847	28.5729	28.9648	28.6194	28.8943	28.6605	28.6449	28.7511	28.7091	0.00597077	0.00444027	-0.0419838	0.753013	0.123198
PN96_00940	0.000373134	3	2	2	2	2	2	3	3	3									22.871	22.7453	22.4859	22.1232	22.259	23.2238	22.7804	23.0668	22.871	22.7453	22.4859	22.1232	22.259	23.2238	22.7804	23.0668	22.5837	22.8767	0.0146443	0.0185766	0.29298	0.309002	0.510039
PN96_00945	0.000373134	7	6	6	7	6	7	7	7	7									26.8684	26.6416	26.4862	26.346	26.7298	26.7178	26.6101	26.4962	26.8684	26.6416	26.4862	26.346	26.7298	26.7178	26.6101	26.4962	26.5987	26.6415	0.0084223	0.0040938	0.0428445	0.698604	0.155769
PN96_00950	0.000373134	9	6	8	8	8	9	9	9	9									27.152	27.081	26.8994	26.9224	27.0205	27.0255	26.8894	26.8557	27.152	27.081	26.8994	26.9224	27.0205	27.0255	26.8894	26.8557	27.0176	26.9498	0.00453677	0.00326358	-0.0678541	0.513649	0.289333
PN96_00955	0.000373134	9	4	4	6	7	5	6	6	5									24.31	24.3606	24.3629	24.7481	24.2809	24.3131	24.5852	24.4247	24.31	24.3606	24.3629	24.7481	24.2809	24.3131	24.5852	24.4247	24.4566	24.406	0.00831544	0.00563165	-0.0506502	0.742249	0.12945
PN96_00960	0.000373134	18	17	15	16	16	17	18	18	17									27.1384	26.9346	26.7565	26.7012	27.2389	27.0721	27.0479	27.0597	27.1384	26.9346	26.7565	26.7012	27.2389	27.0721	27.0479	27.0597	26.893	27.1068	0.00734339	0.00332234	0.213837	0.103147	0.986545
PN96_00970	0.000373134	6	5	5	6	5	5	6	6	6									23.7834	23.4839	23.1356	23.1566	23.3064	23.4331	23.4221	23.165	23.7834	23.4839	23.1356	23.1566	23.3064	23.4331	23.4221	23.165	23.4149	23.3357	0.0131256	0.00535762	-0.0792624	0.733543	0.134574
PN96_00975	0.000373134	12	9	10	11	11	9	12	11	11									27.6842	27.3434	27.1233	27.0463	27.3423	27.4646	27.3077	27.1247	27.6842	27.3434	27.1233	27.0463	27.3423	27.4646	27.3077	27.1247	27.3212	27.3149	0.0104698	0.00514849	-0.00626795	0.949091	0.0226921
PN96_00980	0.000373134	6	2	3	3	3	3	3	4	3									23.6933	23.6991	24.6657	24.4902	23.8766	24.1382	24.9165	24.6685	23.6933	23.6991	24.6657	24.4902	23.8766	24.1382	24.9165	24.6685	24.2052	24.4583	0.0212998	0.0195308	0.253084	0.443485	0.353121
PN96_00990	0.000373134	16	10	13	13	16	14	14	14	15									26.0859	26.2977	26.2203	26.6089	26.4769	26.5953	26.484	26.5702	26.0859	26.2977	26.2203	26.6089	26.4769	26.5953	26.484	26.5702	26.3163	26.5325	0.0084309	0.00226166	0.2162	0.106338	0.973313
PN96_00995	0.000373134	7	7	6	7	7	7	7	7	7									25.7434	25.8407	25.7029	25.5696	25.837	25.7946	25.6933	25.7433	25.7434	25.8407	25.7029	25.5696	25.837	25.7946	25.6933	25.7433	25.7174	25.768	0.00437056	0.00241896	0.0506306	0.571038	0.243335
PN96_01000	0.000373134	11	9	10	9	10	10	10	10	10									26.0713	26.083	25.8559	25.7804	26.1208	25.9955	26.038	25.9979	26.0713	26.083	25.8559	25.7804	26.1208	25.9955	26.038	25.9979	25.9537	26.0389	0.00588751	0.00224807	0.0852493	0.396056	0.402243
PN96_01005	0.000373134	14	11	11	11	11	11	11	11	11									26.3539	26.2299	25.9746	25.9824	26.0364	26.0034	26.0168	26.1138	26.3539	26.2299	25.9746	25.9824	26.0364	26.0034	26.0168	26.1138	26.1444	26.0432	0.00718985	0.00189526	-0.101201	0.430228	0.366301
PN96_01010	0.000373134	2	2	2	2	2	2	2	2	2									22.6335	22.5687	22.393	22.1529	22.1261	22.4468	22.31	22.1119	22.6335	22.5687	22.393	22.1529	22.1261	22.4468	22.31	22.1119	22.4487	22.2554	0.00957951	0.00718904	-0.193344	0.215384	0.666786
PN96_01015	0.000373134	38	35	37	37	37	38	38	38	36									30.2198	30.2052	29.9348	30.0152	30.2086	30.1945	30.0011	30.0164	30.2198	30.2052	29.9348	30.0152	30.2086	30.1945	30.0011	30.0164	30.0989	30.1084	0.00468912	0.00370862	0.0095235	0.916884	0.0376856
PN96_01020	0.000373134	18	14	15	15	15	15	18	18	18									27.0724	27.0455	27.0725	27.2063	27.1529	27.1998	27.0412	27.2114	27.0724	27.0455	27.0725	27.2063	27.1529	27.1998	27.0412	27.2114	27.1006	27.1529	0.00267714	0.00286009	0.0523089	0.548708	0.260659
PN96_01025	0.000373134	16	15	16	16	15	15	16	16	16									27.7326	27.7821	27.4699	27.5622	27.5766	27.7038	27.613	27.5492	27.7326	27.7821	27.4699	27.5622	27.5766	27.7038	27.613	27.5492	27.6422	27.6118	0.00527365	0.0024398	-0.030356	0.800193	0.096805
PN96_01030	0.000373134	21	18	20	21	20	21	21	21	21									27.6931	27.7646	27.5326	27.5335	27.8198	27.8683	27.7427	27.6987	27.6931	27.7646	27.5326	27.5335	27.8198	27.8683	27.7427	27.6987	27.6345	27.7839	0.00422563	0.00273745	0.149389	0.14357	0.842937
PN96_01040	0.000373134	28	23	26	26	23	26	24	26	24									28.6157	28.6747	28.6583	28.7866	29.0248	28.9921	29.0693	29.0897	28.6157	28.6747	28.6583	28.7866	29.0248	28.9921	29.0693	29.0897	28.6852	29.0445	0.00254223	0.00151365	0.359249	0.00213805	2.66998
PN96_01045	0.0021322	1	1	1	1	1	1	1	1	1									23.458	23.6632	23.3229	23.5329	23.4054	23.2175	23.17	23.3785	23.458	23.6632	23.3229	23.5329	23.4054	23.2175	23.17	23.3785	23.4995	23.2964	0.00605515	0.00500543	-0.20313	0.100668	0.997108
PN96_01050	0.000373134	20	7	11	11	12	12	11	13	16									25.1853	25.231	25.1647	25.0958	25.6151	25.3636	25.4255	25.3983	25.1853	25.231	25.1647	25.0958	25.6151	25.3636	25.4255	25.3983	25.17	25.454	0.00223409	0.00442183	0.283977	0.0145199	1.83804
PN96_01055	0.000373134	16	11	12	15	14	14	16	16	15									26.2858	26.1995	25.891	25.7125	26.5469	26.3512	26.3248	26.2468	26.2858	26.1995	25.891	25.7125	26.5469	26.3512	26.3248	26.2468	26.0405	26.3717	0.0102653	0.00483871	0.331176	0.0534537	1.27202
PN96_01060	0.000373134	37	20	26	29	30	28	28	31	29									27.0125	27.2145	27.1963	27.2362	27.5005	27.3853	27.3982	27.3997	27.0125	27.2145	27.1963	27.2362	27.5005	27.3853	27.3982	27.3997	27.1676	27.4217	0.00378683	0.00194862	0.25408	0.0191504	1.71782
PN96_01065	0.000373134	7	6	6	6	6	6	6	6	6									24.5159	24.2571	23.9252	23.8271	24.4148	24.2996	24.0865	23.8946	24.5159	24.2571	23.9252	23.8271	24.4148	24.2996	24.0865	23.8946	24.1575	24.1876	0.0130768	0.00953681	0.0300413	0.828262	0.0818321
PN96_01070	0.000373134	57	46	57	57	54	54	57	57	57									31.3267	31.4121	31.1754	31.2033	31.084	31.2621	30.9952	30.9851	31.3267	31.4121	31.1754	31.2033	31.084	31.2621	30.9952	30.9851	31.2826	31.086	0.00352428	0.004127	-0.196589	0.0922332	1.03511
PN96_01075	0.000373134	54	49	50	51	50	54	54	51	54									32.7519	32.8158	32.6039	32.691	32.6086	32.6572	32.4017	32.4708	32.7519	32.8158	32.6039	32.691	32.6086	32.6572	32.4017	32.4708	32.7178	32.5382	0.00275876	0.00364749	-0.179539	0.0980164	1.0087
PN96_01080	0.000373134	2	0	2	1	2	2	2	2	2									NA	23.1806	22.7401	22.9906	23.2271	23.013	23.0861	22.9448	18.9034	23.1806	22.7401	22.9906	23.2271	23.013	23.0861	22.9448	22.5948	23.0716	0.0929921	0.00524005	0.476791	0.267584	0.57254
PN96_01085	0.000373134	11	6	8	9	11	6	7	7	9									25.4846	26.2023	26.26	26.4809	25.9036	26.0389	26.1057	26.0683	25.4846	26.2023	26.26	26.4809	25.9036	26.0389	26.1057	26.0683	26.1516	26.0311	0.0165446	0.00338253	-0.120502	0.722329	0.141265
PN96_01090	0.000373134	7	5	6	6	6	6	7	7	6									24.967	25.6571	25.4881	25.4952	25.3875	25.5123	25.2878	25.2326	24.967	25.6571	25.4881	25.4952	25.3875	25.5123	25.2878	25.2326	25.424	25.359	0.0118197	0.00484507	-0.0649619	0.78023	0.107777
PN96_01095	0.000373134	13	9	10	11	11	10	12	11	11									26.5852	26.3999	26.3687	26.251	26.6967	26.4962	26.2987	26.3344	26.5852	26.3999	26.3687	26.251	26.6967	26.4962	26.2987	26.3344	26.4062	26.4653	0.00524312	0.00686934	0.0590505	0.667158	0.175771
PN96_01100	0.000373134	14	10	11	11	11	10	12	12	12									26.4612	26.4539	26.2013	26.2772	26.4848	26.5747	26.3017	26.3569	26.4612	26.4539	26.2013	26.2772	26.4848	26.5747	26.3017	26.3569	26.3528	26.4335	0.00492702	0.0046715	0.0807475	0.466307	0.331328
PN96_01105	0.000373134	6	4	5	5	5	4	5	5	5									25.186	25.1299	24.9376	24.982	25.1278	25.182	24.9484	24.9337	25.186	25.1299	24.9376	24.982	25.1278	25.182	24.9484	24.9337	25.0625	25.0521	0.00471159	0.00501333	-0.0104441	0.918573	0.0368863
PN96_01110	0.000373134	3	3	3	3	3	2	2	2	2									22.1504	22.224	22.0481	22.0313	21.8134	21.6699	21.8933	21.9496	22.1504	22.224	22.0481	22.0313	21.8134	21.6699	21.8933	21.9496	22.1156	21.8353	0.0040945	0.00556155	-0.280246	0.0210276	1.67721
PN96_01115	0.000373134	14	0	0	0	0	1	3	3	1									NA	NA	NA	NA	20.3165	21.7704	21.3643	25.0259	18.4095	20.6585	19.1232	21.1951	20.3165	21.7704	21.3643	25.0259	20.2463	23.3151	0.0654792	0.0918771	3.06878	0.0747174	1.12658
PN96_01120	0.000373134	52	43	45	48	49	47	48	51	52									28.6736	28.6705	28.4098	28.6332	28.7996	28.7491	28.6642	28.6767	28.6736	28.6705	28.4098	28.6332	28.7996	28.7491	28.6642	28.6767	28.6008	28.7235	0.00440548	0.00221597	0.122644	0.217181	0.663178
PN96_01125	0.000373134	6	2	4	4	4	3	5	5	4									22.2859	23.5122	23.2001	23.8208	23.09	24.6483	24.6968	24.6983	22.2859	23.5122	23.2001	23.8208	23.09	24.6483	24.6968	24.6983	23.3077	24.4177	0.0285674	0.0327758	1.10992	0.0553625	1.25678
PN96_01130	0.000373134	36	26	26	28	27	27	30	31	29									30.2236	30.038	29.7887	29.8514	30.3412	30.3306	30.1272	30.0547	30.2236	30.038	29.7887	29.8514	30.3412	30.3306	30.1272	30.0547	29.9856	30.2188	0.00655349	0.0047849	0.233239	0.106811	0.971385
PN96_01135	0.00279818	2	1	0	1	1	0	0	1	1									19.5521	NA	20.0914	21.5231	NA	NA	19.3231	19.7151	19.5521	19.3402	20.0914	21.5231	17.9253	19.2207	19.3231	19.7151	20.4075	19.1804	0.04885	0.0407924	-1.22717	0.0986745	1.00579
PN96_01140	0.000373134	73	64	70	71	69	66	71	71	73									31.3938	31.2818	30.9961	31.0236	31.3867	31.3179	31.1788	31.1205	31.3938	31.2818	30.9961	31.0236	31.3867	31.3179	31.1788	31.1205	31.1837	31.2549	0.00625928	0.00392489	0.0711379	0.553677	0.256743
PN96_01145	0.000373134	17	15	16	16	17	14	16	15	14									27.1858	26.9939	26.5923	26.5753	26.5562	26.7657	26.2934	26.1931	27.1858	26.9939	26.5923	26.5753	26.5562	26.7657	26.2934	26.1931	26.8608	26.4697	0.0112737	0.00979623	-0.391066	0.0841818	1.07478
PN96_01150	0.000373134	5	4	5	4	5	5	5	5	5									29.2454	29.365	28.783	28.5774	29.2136	29.1778	29.2198	28.9538	29.2454	29.365	28.783	28.5774	29.2136	29.1778	29.2198	28.9538	29.0285	29.1453	0.012888	0.00433415	0.116829	0.460954	0.336343
PN96_01205	0.00279818	1	0	0	0	0	0	0	0	0									NA	NA	NA	NA	NA	NA	NA	NA	19.6626	20.0083	19.8118	19.0714	19.2638	18.5185	19.2137	20.2446	19.6782	19.4452	0.0205578	0.036757	-0.232961	0.410102	0.387108
PN96_01210	0.000373134	58	19	20	23	27	24	26	27	28									26.0545	26.2197	26.3045	26.4853	26.9189	26.7731	26.9617	27.1233	26.0545	26.2197	26.3045	26.4853	26.9189	26.7731	26.9617	27.1233	26.2744	26.9496	0.00682756	0.0053489	0.675266	0.000813318	3.08974
PN96_01220	0.000373134	15	9	12	12	13	10	13	13	12									27.521	27.5162	27.5929	27.9343	27.5271	27.5409	27.4608	27.5683	27.521	27.5162	27.5929	27.9343	27.5271	27.5409	27.4608	27.5683	27.6518	27.5248	0.00718402	0.00165879	-0.126951	0.339588	0.469048
PN96_01230	0.000373134	46	31	35	37	39	35	39	39	38									27.371	27.344	27.4664	27.3658	27.5694	27.6762	27.6398	27.8414	27.371	27.344	27.4664	27.3658	27.5694	27.6762	27.6398	27.8414	27.3875	27.6852	0.00198414	0.00416686	0.297651	0.0120061	1.9206
PN96_01235	0.000373134	12	10	10	11	12	9	10	11	11									27.0341	26.9572	26.9224	26.988	26.668	26.8781	26.7648	26.8943	27.0341	26.9572	26.9224	26.988	26.668	26.8781	26.7648	26.8943	26.976	26.8042	0.00175819	0.00395188	-0.171806	0.0796894	1.0986
PN96_01245	0.000373134	14	11	11	12	12	13	13	12	12									28.7501	28.6779	28.5611	29.0046	28.7208	28.7711	28.5922	28.6793	28.7501	28.6779	28.5611	29.0046	28.7208	28.7711	28.5922	28.6793	28.7578	28.6923	0.00652882	0.00263934	-0.0654513	0.627898	0.202111
PN96_01250	0.000373134	10	7	8	8	7	7	8	7	8									24.9652	24.9111	24.5041	24.4015	25.0508	24.7427	24.7698	24.764	24.9652	24.9111	24.5041	24.4015	25.0508	24.7427	24.7698	24.764	24.7163	24.8376	0.0115079	0.0058982	0.121259	0.420478	0.376257
PN96_01255	0.000373134	2	2	1	2	1	2	2	2	2									22.267	22.0035	21.9753	21.7524	22.2443	22.2588	22.0486	22.0379	22.267	22.0035	21.9753	21.7524	22.2443	22.2588	22.0486	22.0379	22.0112	22.1511	0.00957856	0.00543996	0.139975	0.288031	0.540561
PN96_01260	0.000373134	23	23	22	23	20	23	23	23	23									29.5557	29.4711	29.1482	29.2048	29.6632	29.4948	29.4131	29.4583	29.5557	29.4711	29.1482	29.2048	29.6632	29.4948	29.4131	29.4583	29.3552	29.5105	0.00677778	0.00369839	0.155285	0.22635	0.645219
PN96_01265	0.000373134	19	18	18	19	18	18	19	19	19									32.5438	32.7704	32.526	32.6819	32.7753	32.7502	32.641	32.5942	32.5438	32.7704	32.526	32.6819	32.7753	32.7502	32.641	32.5942	32.6341	32.6921	0.00356732	0.00264771	0.0580693	0.545904	0.262884
PN96_01270	0.000373134	13	13	13	12	11	12	12	12	12									28.2523	28.47	28.2067	28.3136	28.4388	28.4617	28.3068	28.2785	28.2523	28.47	28.2067	28.3136	28.4388	28.4617	28.3068	28.2785	28.3141	28.3736	0.00405907	0.00324919	0.0594923	0.54169	0.266249
PN96_01275	0.000373134	9	6	9	8	7	7	8	8	7									24.9587	25.3882	25.1561	24.9957	25.2196	25.0389	24.8979	24.8665	24.9587	25.3882	25.1561	24.9957	25.2196	25.0389	24.8979	24.8665	25.1348	25.0126	0.0077793	0.00644198	-0.12223	0.400015	0.397924
PN96_01280	0.000373134	22	21	22	22	19	20	22	22	19									33.516	33.2692	32.7597	32.5162	33.4054	33.1047	33.032	32.9286	33.516	33.2692	32.7597	32.5162	33.4054	33.1047	33.032	32.9286	33.0693	33.1289	0.0138761	0.0061891	0.0595856	0.678351	0.168546
PN96_01285	0.000373134	2	2	2	2	2	2	2	2	2									23.377	23.2143	22.6791	22.7246	23.1469	22.6715	22.971	23.001	23.377	23.2143	22.6791	22.7246	23.1469	22.6715	22.971	23.001	23.0305	22.9577	0.0152049	0.00869174	-0.0728631	0.799732	0.0970553
PN96_01290	0.000373134	4	1	2	3	1	3	4	4	4									24.6907	24.5447	24.2623	23.921	24.8034	24.6787	24.5105	24.5845	24.6907	24.5447	24.2623	23.921	24.8034	24.6787	24.5105	24.5845	24.3837	24.6485	0.013936	0.00513032	0.264737	0.144669	0.839625
PN96_01295	0.000373134	6	5	4	4	6	5	5	5	5									25.7683	25.6137	25.4126	25.6507	25.6076	25.8911	25.7137	25.5224	25.7683	25.6137	25.4126	25.6507	25.6076	25.8911	25.7137	25.5224	25.6169	25.6903	0.00577774	0.00618578	0.0733894	0.562484	0.24989
PN96_01300	0.000373134	4	2	2	2	2	2	3	3	3									22.7267	22.8406	22.3743	22.0521	22.7009	22.634	22.5619	22.6554	22.7267	22.8406	22.3743	22.0521	22.7009	22.634	22.5619	22.6554	22.5308	22.6389	0.0158992	0.00255937	0.108163	0.456171	0.340872
PN96_01320	0.000373134	11	8	11	11	10	7	9	11	10									27.6251	27.6608	27.5346	27.6817	27.3775	27.53	27.4619	27.3716	27.6251	27.6608	27.5346	27.6817	27.3775	27.53	27.4619	27.3716	27.6266	27.4367	0.00235254	0.00275081	-0.189888	0.0501376	1.29984
PN96_01325	0.000373134	6	1	2	2	3	2	2	2	3									22.544	22.7078	22.3425	22.4743	22.1901	21.7221	22.2135	22.197	22.544	22.7078	22.3425	22.4743	22.1901	21.7221	22.2135	22.197	22.5232	22.0947	0.00675602	0.0108341	-0.428476	0.0186892	1.72841
PN96_01330	0.000373134	13	12	12	13	11	12	12	12	12									27.8775	27.7328	27.3297	27.4101	27.8777	27.8241	27.5432	27.5768	27.8775	27.7328	27.3297	27.4101	27.8777	27.8241	27.5432	27.5768	27.6051	27.7129	0.0094326	0.00613251	0.107789	0.473608	0.324581
PN96_01335	0.000373134	116	102	109	112	106	111	116	116	113									34.8233	34.8092	34.4448	34.4825	34.8225	34.7076	34.5675	34.5139	34.8233	34.8092	34.4448	34.4825	34.8225	34.7076	34.5675	34.5139	34.6508	34.6579	0.00589589	0.0040251	0.00718469	0.924043	0.0343077
PN96_01340	0.000373134	52	44	48	50	48	52	48	50	51									32.5201	32.5252	32.2048	32.2455	32.5144	32.4515	32.3276	32.2735	32.5201	32.5252	32.2048	32.2455	32.5144	32.4515	32.3276	32.2735	32.3816	32.395	0.00533094	0.00341585	0.0133578	0.880353	0.0553429
PN96_01345	0.000373134	63	57	60	60	61	61	62	62	63									33.9618	33.8665	33.5129	33.3453	33.9541	33.7894	33.7314	33.6714	33.9618	33.8665	33.5129	33.3453	33.9541	33.7894	33.7314	33.6714	33.6934	33.7905	0.0086388	0.00360029	0.0970952	0.489376	0.310358
PN96_01350	0.000373134	2	1	1	1	1	2	2	2	2									25.1919	25.7177	24.8808	25.7858	25.1755	26.1024	26.0253	25.8296	25.1919	25.7177	24.8808	25.7858	25.1755	26.1024	26.0253	25.8296	25.4414	25.8256	0.0170525	0.0163323	0.384252	0.207851	0.682248
PN96_01355	0.000373134	23	16	18	21	22	18	20	20	21									28.1562	28.1663	28.0647	28.2617	28.068	28.1377	27.8875	27.8771	28.1562	28.1663	28.0647	28.2617	28.068	28.1377	27.8875	27.8771	28.1639	27.997	0.00286025	0.00466306	-0.166896	0.121613	0.915019
PN96_01360	0.000373134	18	16	18	18	18	16	18	18	18									28.8268	28.8844	28.681	28.73	28.5326	28.682	28.5261	28.4857	28.8268	28.8844	28.681	28.73	28.5326	28.682	28.5261	28.4857	28.7827	28.5586	0.00319657	0.00301707	-0.224168	0.0377547	1.42303
PN96_01365	0.000373134	6	5	5	6	5	6	5	4	4									24.4619	24.9157	25.1766	24.3054	25.6011	25.367	24.1938	24.1614	24.4619	24.9157	25.1766	24.3054	25.6011	25.367	24.1938	24.1614	24.757	24.9773	0.0162709	0.0306236	0.220263	0.777518	0.109289
PN96_01370	0.000373134	7	5	6	6	6	6	7	7	7									24.5205	24.5956	24.473	24.3602	24.9962	25.0665	24.9229	24.7915	24.5205	24.5956	24.473	24.3602	24.9962	25.0665	24.9229	24.7915	24.4898	24.9478	0.00402845	0.00471137	0.457971	0.00192723	2.71507
PN96_01380	0.000373134	22	18	22	19	21	19	21	21	20									29.029	29.0029	28.8276	28.8973	28.9337	29.1334	28.9397	28.8636	29.029	29.0029	28.8276	28.8973	28.9337	29.1334	28.9397	28.8636	28.9415	28.9712	0.0032369	0.00399701	0.029688	0.774312	0.111084
PN96_01385	0.000373134	14	13	13	14	13	12	13	13	14									28.5861	28.6394	28.409	28.6677	28.7384	28.7038	28.6894	28.7219	28.5861	28.6394	28.409	28.6677	28.7384	28.7038	28.6894	28.7219	28.579	28.7135	0.00406163	0.000742271	0.13449	0.151878	0.818506
PN96_01390	0.000373134	2	2	2	2	2	2	2	2	2									24.6782	24.502	24.1508	24.1227	24.6331	24.5145	24.33	24.1061	24.6782	24.502	24.1508	24.1227	24.6331	24.5145	24.33	24.1061	24.3827	24.4094	0.0111518	0.00942714	0.0266928	0.857598	0.0667162
PN96_01395	0.000373134	17	15	14	16	16	15	16	16	17									28.4626	28.4153	28.2143	28.1912	28.3512	28.3557	28.3252	28.2841	28.4626	28.4153	28.2143	28.1912	28.3512	28.3557	28.3252	28.2841	28.3258	28.3293	0.00487528	0.00115939	0.00353907	0.93216	0.0305098
PN96_01400	0.000373134	6	1	3	6	6	4	5	5	6									19.4839	23.3762	23.7595	24.2877	23.6999	23.6332	23.37	23.6706	19.4839	23.3762	23.7595	24.2877	23.6999	23.6332	23.37	23.6706	23.4646	23.5992	0.0965387	0.00641778	0.134626	0.412813	0.384247
PN96_01405	0.000373134	15	15	15	14	14	13	14	15	14									29.8158	29.6897	29.4198	29.3146	29.6224	29.5556	29.4106	29.3749	29.8158	29.6897	29.4198	29.3146	29.6224	29.5556	29.4106	29.3749	29.574	29.4945	0.00786535	0.0039827	-0.0795622	0.626106	0.203352
PN96_01410	0.000373134	16	15	15	13	14	14	16	15	15									26.4194	26.1863	25.8307	25.6304	25.9615	26.2689	25.9868	25.7683	26.4194	26.1863	25.8307	25.6304	25.9615	26.2689	25.9868	25.7683	26.0491	26.0076	0.0135858	0.00793382	-0.0415251	0.920675	0.0358936
PN96_01415	0.000373134	12	10	10	10	12	10	12	12	12									23.4682	23.3796	23.2559	24.0578	23.4199	23.6731	23.5106	23.5399	23.4682	23.3796	23.2559	24.0578	23.4199	23.6731	23.5106	23.5399	23.5754	23.5388	0.0151129	0.00445244	-0.036626	0.980767	0.00843397
PN96_01420	0.000373134	15	12	11	15	13	13	14	14	13									25.5676	25.3258	25.4079	25.002	25.7042	25.6407	25.5817	25.5021	25.5676	25.3258	25.4079	25.002	25.7042	25.6407	25.5817	25.5021	25.3402	25.6091	0.00940067	0.00336152	0.268905	0.0706526	1.15087
PN96_01425	0.000373134	9	3	3	4	5	2	4	4	4									22.3455	21.9698	22.5006	23.2572	22.2394	22.4685	22.5946	22.7223	22.3455	21.9698	22.5006	23.2572	22.2394	22.4685	22.5946	22.7223	22.5981	22.517	0.0240093	0.00914564	-0.0810999	0.965545	0.0152274
PN96_01430	0.000373134	97	47	46	54	60	58	57	60	66									29.1591	29.1473	29.3604	29.7767	29.8535	29.8868	29.9256	30.1052	29.1591	29.1473	29.3604	29.7767	29.8535	29.8868	29.9256	30.1052	29.3843	29.9461	0.0100119	0.00374712	0.561764	0.00716927	2.14452
PN96_01450	0.000373134	8	4	6	8	5	7	7	7	6									25.1296	24.6139	24.8694	24.3888	24.8536	24.7417	24.8669	24.6132	25.1296	24.6139	24.8694	24.3888	24.8536	24.7417	24.8669	24.6132	24.7771	24.7724	0.0129319	0.00476408	-0.00463888	0.915884	0.0381593
PN96_01465	0.000373134	23	20	20	23	23	20	22	21	23									30.6623	30.7267	30.7101	30.5918	30.6906	31.0881	30.586	30.7153	30.6623	30.7267	30.7101	30.5918	30.6906	31.0881	30.586	30.7153	30.6737	30.783	0.00197176	0.00712883	0.109336	0.454606	0.342365
PN96_01470	0.000373134	4	3	4	4	4	3	4	4	4									24.4481	24.2892	24.0523	23.7776	24.2464	24.2873	24.2731	24.1961	24.4481	24.2892	24.0523	23.7776	24.2464	24.2873	24.2731	24.1961	24.1636	24.2512	0.0121048	0.00165604	0.0875625	0.489417	0.310321
PN96_01475	0.000373134	11	9	8	9	9	10	10	11	10									25.8847	25.7778	25.6481	25.3506	25.8559	25.7675	25.899	25.712	25.8847	25.7778	25.6481	25.3506	25.8559	25.7675	25.899	25.712	25.6788	25.8104	0.00900156	0.00327499	0.13169	0.306229	0.513954
PN96_01480	0.00110579	3	3	2	2	2	3	3	3	2									26.4362	26.4714	26.5419	27.0341	26.6035	26.9382	26.6677	26.7104	26.4362	26.4714	26.5419	27.0341	26.6035	26.9382	26.6677	26.7104	26.6423	26.7356	0.010478	0.00544797	0.0933189	0.510516	0.291991
PN96_01485	0.000373134	10	6	6	9	9	8	7	7	8									23.4386	23.1073	24.0099	23.6721	23.8468	24.0142	23.7769	23.8887	23.4386	23.1073	24.0099	23.6721	23.8468	24.0142	23.7769	23.8887	23.5945	23.8842	0.0161576	0.00417339	0.289771	0.130318	0.884995
PN96_01525	0.00110579	2	2	2	2	2	2	2	2	2									21.9003	21.9876	21.9674	21.7023	22.0804	22.422	22.5034	22.1097	21.9003	21.9876	21.9674	21.7023	22.0804	22.422	22.5034	22.1097	21.8937	22.2909	0.00594897	0.00965871	0.397229	0.0206184	1.68575
PN96_01530	0.000373134	13	3	3	6	5	4	4	9	9									22.0513	22.4236	22.8579	22.5811	22.7053	22.4922	24.0319	23.6968	22.0513	22.4236	22.8579	22.5811	22.7053	22.4922	24.0319	23.6968	22.5074	23.3741	0.0149758	0.0322173	0.866717	0.0846255	1.0725
PN96_01540	0.000373134	11	11	10	10	11	11	11	10	10									26.4578	26.3324	26.04	26.0484	26.3489	26.3532	26.2119	26.171	26.4578	26.3324	26.04	26.0484	26.3489	26.3532	26.2119	26.171	26.2311	26.2735	0.0079704	0.00356512	0.0424154	0.689004	0.161778
PN96_01545	0.000373134	3	0	0	1	1	2	2	2	2									NA	NA	22.5831	23.0447	23.2407	23.534	23.1949	23.1519	18.9887	20.0682	22.5831	23.0447	23.2407	23.534	23.1949	23.1519	21.9808	23.2884	0.0924138	0.00742779	1.30755	0.0484649	1.31457
PN96_01550	0.000373134	22	21	20	20	20	21	21	21	20									29.4745	29.2919	29.2093	29.4071	29.4307	29.5142	29.3683	29.2626	29.4745	29.2919	29.2093	29.4071	29.4307	29.5142	29.3683	29.2626	29.3493	29.3969	0.0040248	0.00360654	0.0475557	0.638986	0.194509
PN96_01555	0.000373134	4	4	4	3	4	4	4	4	4									27.49	27.3627	27.0958	27.0086	27.2895	27.1993	27	26.9098	27.49	27.3627	27.0958	27.0086	27.2895	27.1993	27	26.9098	27.2525	27.1076	0.00825991	0.00646024	-0.144844	0.368497	0.433566
PN96_01560	0.000373134	5	0	0	0	1	1	0	1	0									NA	NA	NA	16.1951	17.3253	NA	18.6893	NA	18.6848	19.7156	19.9857	16.1951	17.3253	18.7944	18.6893	19.6009	19.192	18.8088	0.0926231	0.0507364	-0.383206	0.963099	0.0163292
PN96_01570	0.000373134	13	7	9	9	10	9	8	9	8									24.5554	24.8069	24.6267	24.5789	25.0262	24.763	24.9223	24.7382	24.5554	24.8069	24.6267	24.5789	25.0262	24.763	24.9223	24.7382	24.6454	24.8673	0.0046212	0.0054807	0.221858	0.072293	1.1409
PN96_01575	0.000373134	39	33	36	38	38	38	39	39	38									30.586	30.6976	30.4819	30.5494	30.7966	30.7831	30.6191	30.6077	30.586	30.6976	30.4819	30.5494	30.7966	30.7831	30.6191	30.6077	30.5809	30.7043	0.00295116	0.0033267	0.123452	0.219546	0.658475
PN96_01585	0.000373134	6	4	4	3	3	4	4	5	4									23.7979	23.4478	22.5317	21.572	23.7842	22.2425	23.6513	23.5969	23.7979	23.4478	22.5317	21.572	23.7842	22.2425	23.6513	23.5969	23.0694	23.4321	0.0437131	0.0309526	0.362715	0.418767	0.378027
PN96_01590	0.000373134	26	22	23	23	24	22	23	26	26									32.2642	32.1725	31.9301	31.9174	32.5209	32.4276	32.3531	32.3429	32.2642	32.1725	31.9301	31.9174	32.5209	32.4276	32.3531	32.3429	32.079	32.4129	0.00543301	0.00254084	0.333937	0.0168331	1.77384
PN96_01595	0.000373134	19	17	17	16	19	17	16	17	16									29.8799	29.6961	29.4153	29.4063	29.6118	29.6281	29.3932	29.2223	29.8799	29.6961	29.4153	29.4063	29.6118	29.6281	29.3932	29.2223	29.6133	29.4734	0.00778269	0.00656318	-0.139877	0.401149	0.396694
PN96_01600	0.000373134	3	2	1	2	2	2	2	2	2									25.7549	26.2365	26.6813	27.7363	25.7617	26.1179	26.1338	26.3685	25.7549	26.2365	26.6813	27.7363	25.7617	26.1179	26.1338	26.3685	26.7985	26.1114	0.0317778	0.00959071	-0.687104	0.249217	0.603422
PN96_01605	0.000373134	12	10	11	12	10	12	12	12	12									26.7293	26.7157	26.6485	26.7361	26.8912	26.7511	26.696	26.8622	26.7293	26.7157	26.6485	26.7361	26.8912	26.7511	26.696	26.8622	26.7078	26.8023	0.00150394	0.00343328	0.094496	0.290853	0.536326
PN96_01610	0.000373134	63	58	62	62	62	57	63	61	61									30.7783	30.7434	30.5556	30.6109	30.6358	30.7081	30.6839	30.7149	30.7783	30.7434	30.5556	30.6109	30.6358	30.7081	30.6839	30.7149	30.675	30.686	0.00345405	0.00116739	0.0110237	0.876386	0.0573048
PN96_01615	0.000373134	13	12	12	13	13	13	13	13	13									27.336	27.1188	27.0235	27.1511	27.1645	27.17	27.091	27.0724	27.336	27.1188	27.0235	27.1511	27.1645	27.17	27.091	27.0724	27.1619	27.1251	0.00481859	0.00184477	-0.0367487	0.732749	0.135045
PN96_01620	0.000373134	29	20	19	25	26	26	29	28	28									28.1928	28.0201	28.0638	28.4139	28.8674	28.8652	28.8007	28.872	28.1928	28.0201	28.0638	28.4139	28.8674	28.8652	28.8007	28.872	28.1809	28.8516	0.00627385	0.00117419	0.6707	0.000302129	3.51981
PN96_01625	0.000373134	2	2	2	2	2	2	2	2	2									25.1034	25.0219	24.9429	25.2363	25.4867	25.3553	25.239	25.4245	25.1034	25.0219	24.9429	25.2363	25.4867	25.3553	25.239	25.4245	25.0802	25.3793	0.00499679	0.0041835	0.299045	0.0192584	1.71538
PN96_01640	0.000373134	5	4	5	5	4	5	5	5	5									24.4485	25.5866	25.4204	25.4186	25.2826	25.475	25.5057	25.4216	24.4485	25.5866	25.4204	25.4186	25.2826	25.475	25.5057	25.4216	25.2806	25.4237	0.0205951	0.00388406	0.143112	0.440749	0.355809
PN96_01645	0.000373134	54	50	53	54	50	51	54	53	54									31.9872	31.9835	31.6232	31.5261	31.9394	31.9935	31.8358	31.7608	31.9872	31.9835	31.6232	31.5261	31.9394	31.9935	31.8358	31.7608	31.7949	31.8852	0.00756438	0.00326695	0.0902713	0.476755	0.321705
PN96_01650	0.000373134	96	93	91	90	82	94	94	96	91									32.2752	32.2582	31.9715	31.8462	32.2743	32.2121	32.1403	32.045	32.2752	32.2582	31.9715	31.8462	32.2743	32.2121	32.1403	32.045	32.0995	32.1704	0.00663721	0.00306454	0.0709805	0.54388	0.264497
PN96_01655	0.000373134	11	10	11	10	9	10	10	10	10									28.6633	28.6734	28.3313	28.2097	28.6434	28.7011	28.3871	28.3122	28.6633	28.6734	28.3313	28.2097	28.6434	28.7011	28.3871	28.3122	28.4837	28.5203	0.0082542	0.00667238	0.0366682	0.793193	0.100621
PN96_01660	0.000373134	24	18	22	22	22	24	23	23	23									28.0124	28.1221	27.883	27.965	28.1895	28.2036	28.0035	27.9692	28.0124	28.1221	27.883	27.965	28.1895	28.2036	28.0035	27.9692	27.9982	28.0954	0.00356521	0.0043544	0.097146	0.360915	0.442595
PN96_01670	0.000373134	73	58	68	66	62	69	72	73	70									32.0234	31.9427	31.6541	31.7013	32.012	31.9397	31.901	31.8483	32.0234	31.9427	31.6541	31.7013	32.012	31.9397	31.901	31.8483	31.8388	31.9265	0.00566715	0.00215853	0.0876778	0.417696	0.37914
PN96_01675	0.000373134	5	4	4	4	3	4	4	4	4	1	1	1	1	1	1	1	1	24.1696	23.3991	23.6802	23.805	24.3608	24.2673	24.2845	24.2435	24.1696	23.3991	23.6802	23.805	24.3608	24.2673	24.2845	24.2435	23.7903	24.2897	0.0134482	0.00208708	0.499408	0.0130843	1.88325
PN96_01695	0.000373134	8	6	7	6	6	8	7	8	8									23.448	23.7223	23.7665	23.752	24.3043	24.0009	23.9475	23.9753	23.448	23.7223	23.7665	23.752	24.3043	24.0009	23.9475	23.9753	23.6779	24.0644	0.0063628	0.00691404	0.38651	0.0151801	1.81872
PN96_01705	0.0021322	2	1	1	1	2	1	1	1	1									22.4366	22.4945	22.1034	22.8732	22.509	22.2516	22.4079	22.2466	22.4366	22.4945	22.1034	22.8732	22.509	22.2516	22.4079	22.2466	22.5029	22.3581	0.0140323	0.00571362	-0.144841	0.487029	0.312445
PN96_01710	0.000373134	4	2	2	3	4	2	2	3	3									23.6748	23.6414	23.3125	23.6676	23.4107	23.434	23.005	23.1279	23.6748	23.6414	23.3125	23.6676	23.4107	23.434	23.005	23.1279	23.5817	23.2559	0.00742338	0.00910908	-0.325781	0.0511336	1.29129
PN96_01720	0.000373134	36	30	34	34	33	36	36	35	36									29.274	29.307	29.2267	29.4823	29.2934	29.426	29.1889	29.1787	29.274	29.307	29.2267	29.4823	29.2934	29.426	29.1889	29.1787	29.3258	29.2752	0.00380244	0.00393417	-0.0505547	0.623875	0.204902
PN96_01730	0.0021322	1	0	0	1	1	0	1	0	1									NA	NA	18.9686	18.1844	NA	16.9335	NA	19.0313	20.0288	18.9926	18.9686	18.1844	21.1451	16.9335	19.2883	19.0313	19.1959	19.7877	0.0397269	0.090263	0.591736	0.94958	0.0224683
PN96_01735	0.000373134	3	1	2	2	2	2	2	2	2									21.6492	23.2964	24.9321	25.158	24.2998	24.1764	25.2146	25.5783	21.6492	23.2964	24.9321	25.158	24.2998	24.1764	25.2146	25.5783	24.3073	24.9389	0.0687266	0.0276781	0.631543	0.228271	0.64155
PN96_01740	0.000373134	36	21	24	29	27	25	24	29	29									28.4869	28.4844	29.5019	29.8963	28.4909	28.5362	29.2107	29.6073	28.4869	28.4844	29.5019	29.8963	28.4909	28.5362	29.2107	29.6073	29.2258	29.0386	0.0247103	0.0187168	-0.187195	0.759923	0.11923
PN96_01745	0.000373134	36	18	19	28	26	24	24	29	30									27.874	27.7191	28.889	29.1046	27.9842	27.9373	28.7328	29.2702	27.874	27.7191	28.889	29.1046	27.9842	27.9373	28.7328	29.2702	28.5215	28.5899	0.0247	0.02247	0.06841	0.851344	0.0698948
PN96_01750	0.000373134	32	25	24	31	29	28	29	31	31									27.9189	27.8497	29.1348	29.4266	28.1548	28.1722	29.0536	29.3838	27.9189	27.8497	29.1348	29.4266	28.1548	28.1722	29.0536	29.3838	28.7507	28.7919	0.0285292	0.0217486	0.0411688	0.823554	0.0843079
PN96_01755	0.000373134	40	22	23	23	24	27	26	28	27									28.3014	28.3837	28.7663	29.1939	29.1246	29.0384	29.2806	29.5244	28.3014	28.3837	28.7663	29.1939	29.1246	29.0384	29.2806	29.5244	28.7061	29.254	0.014263	0.00729357	0.547916	0.0318358	1.49708
PN96_01760	0.000373134	8	7	7	7	7	8	7	8	7									25.7372	25.4693	25.1819	25.0323	25.8072	25.5246	25.554	25.4879	25.7372	25.4693	25.1819	25.0323	25.8072	25.5246	25.554	25.4879	25.3808	25.5991	0.0123296	0.00566822	0.218216	0.202173	0.694277
PN96_01765	0.000373134	15	13	14	12	11	10	13	12	13									26.3349	26.1773	25.752	25.7602	26.2967	26.3314	26.2108	26.1083	26.3349	26.1773	25.752	25.7602	26.2967	26.3314	26.2108	26.1083	26.0289	26.2393	0.0113733	0.00379388	0.210423	0.182474	0.738799
PN96_01775	0.000373134	16	16	16	15	15	15	16	16	16									26.7326	26.5839	26.415	26.4436	26.3367	26.5902	26.4558	26.3263	26.7326	26.5839	26.415	26.4436	26.3367	26.5902	26.4558	26.3263	26.5494	26.4312	0.00549827	0.00467377	-0.118136	0.322365	0.491652
PN96_01780	0.000373134	115	107	109	112	105	115	114	110	111									34.8526	34.8506	34.6712	34.5804	34.7988	34.9069	34.6964	34.6266	34.8526	34.8506	34.6712	34.5804	34.7988	34.9069	34.6964	34.6266	34.7434	34.7611	0.00390193	0.00351985	0.0176606	0.867174	0.0618935
PN96_01785	0.00181422	3	1	0	1	2	1	2	2	2									17.3833	NA	16.726	18.4583	16.7555	19.6929	19.3977	20.0911	17.3833	18.5181	16.726	18.4583	16.7555	19.6929	19.3977	20.0911	17.953	19.3993	0.0489793	0.0796871	1.44627	0.16824	0.77407
PN96_01795	0.000373134	21	1	0	0	0	0	1	1	1									24.1882	NA	NA	NA	NA	24.995	24.7333	24.0446	24.1882	19.4652	20.9465	19.0715	20.0422	24.995	24.7333	24.0446	22.4177	24.2483	0.111142	0.0984679	1.83061	0.129668	0.887168
PN96_01805	0.0021322	1	0	0	0	0	0	0	0	1									NA	NA	NA	NA	NA	NA	NA	22.8901	19.5967	18.0155	18.9224	18.9405	20.6748	18.3666	18.2121	22.8901	18.9727	21.2663	0.0344278	0.110358	2.2936	0.299665	0.523364
PN96_01815	0.000373134	27	1	1	1	1	4	3	2	2									21.9048	18.8822	17.2167	19.3496	23.8144	23.0265	20.796	20.2012	21.9048	18.8822	17.2167	19.3496	23.8144	23.0265	20.796	20.2012	20.3184	22.6498	0.100343	0.0789828	2.33145	0.0601845	1.22052
PN96_01820	0.000373134	32	2	2	1	3	7	6	6	5									22.6858	21.1536	19.6891	22.3552	25.3668	24.1839	23.5843	22.9262	22.6858	21.1536	19.6891	22.3552	25.3668	24.1839	23.5843	22.9262	21.8661	24.3044	0.0632538	0.0431861	2.43831	0.0127438	1.8947
PN96_01825	0.000373134	28	2	2	2	2	6	6	5	3									20.7699	20.9757	20.6997	19.6646	23.3487	22.792	22.0707	21.6911	20.7699	20.9757	20.6997	19.6646	23.3487	22.792	22.0707	21.6911	20.6061	22.6172	0.0285986	0.0329144	2.01116	0.00250506	2.60118
PN96_01830	0.000373134	3	0	0	0	0	0	0	0	0									NA	NA	NA	NA	NA	NA	NA	NA	19.6046	19.106	18.8214	19.7946	20.1895	19.0698	18.5851	19.3604	19.3826	19.4233	0.023137	0.0348693	0.0406917	0.936982	0.0282688
PN96_01835	0.000373134	19	0	2	3	2	3	2	1	4									NA	18.7142	19.6166	19.0393	21.4202	18.4975	18.2747	22.5501	18.6637	18.7142	19.6166	19.0393	21.4202	18.4975	18.2747	22.5501	19.0612	21.1998	0.0230573	0.105544	2.13865	0.27031	0.568138
PN96_01840	0.000373134	5	0	0	0	0	0	0	0	0									NA	NA	NA	NA	NA	NA	NA	NA	20.5554	19.8621	18.2838	19.891	18.696	18.668	18.6706	19.6284	19.852	18.9804	0.049075	0.0251238	-0.871553	0.177948	0.749707
PN96_01845	0.000373134	2	0	1	0	0	0	2	1	1									NA	19.6513	NA	NA	NA	19.4343	18.6076	18.3325	19.5779	19.6513	18.7402	17.8897	19.7231	19.4343	18.6076	18.3325	19.1249	19.1353	0.0436258	0.0347156	0.010453	0.905334	0.0431912
PN96_01850	0.000373134	33	8	10	11	12	14	12	13	12									24.2326	24.6659	24.1278	24.3774	25.651	24.6584	24.4359	24.2217	24.2326	24.6659	24.1278	24.3774	25.651	24.6584	24.4359	24.2217	24.3654	24.8555	0.00959246	0.0255383	0.490093	0.249462	0.602996
PN96_01855	0.000373134	39	3	4	7	5	8	7	7	7									24.1216	24.0362	24.5591	23.8087	24.7924	24.3923	23.8567	24.3424	24.1216	24.0362	24.5591	23.8087	24.7924	24.3923	23.8567	24.3424	24.1578	24.3834	0.0130219	0.0157446	0.225589	0.389107	0.409931
PN96_01860	0.000373134	12	0	0	0	0	0	0	0	0									NA	NA	NA	NA	NA	NA	NA	NA	19.5294	18.8584	19.2	18.6341	21.1676	17.9727	19.0998	19.5893	19.0958	19.9183	0.0205928	0.0681466	0.822504	0.542853	0.265318
PN96_01865	0.000373134	21	3	3	2	2	5	2	3	3									21.8908	20.8596	21.3944	26.1913	22.5244	21.1243	22.3423	22.3748	21.8908	20.8596	21.3944	26.1913	22.5244	21.1243	22.3423	22.3748	24.3439	22.1852	0.108105	0.0294059	-2.15871	0.679697	0.167685
PN96_01870	0.000373134	27	10	10	12	10	12	12	13	14									24.7644	24.9834	24.9249	25.035	25.4094	25.6429	25.5311	25.6438	24.7644	24.9834	24.9249	25.035	25.4094	25.6429	25.5311	25.6438	24.9304	25.56	0.00470674	0.00436656	0.629586	0.000331559	3.47944
PN96_01875	0.000373134	4	1	1	3	4	3	3	3	3									20.3707	20.9908	22.1847	23.8074	21.7477	21.7205	21.6522	22.002	20.3707	20.9908	22.1847	23.8074	21.7477	21.7205	21.6522	22.002	22.4481	21.7868	0.0692919	0.00702286	-0.661243	0.935633	0.0288944
PN96_01895	0.000373134	3	2	1	2	2	1	2	1	2									23.8852	22.4531	22.7134	22.3591	22.0405	22.8844	22.0215	22.9371	23.8852	22.4531	22.7134	22.3591	22.0405	22.8844	22.0215	22.9371	22.9974	22.5371	0.0308269	0.0226266	-0.460287	0.369273	0.432652
PN96_01900	0.000373134	7	1	0	0	0	1	1	1	1									29.7575	NA	NA	NA	29.7977	29.5878	29.4366	29.5305	29.7575	17.6458	20.1524	19.9181	29.7977	29.5878	29.4366	29.5305	27.7613	29.5943	0.245993	0.00516958	1.83303	0.0148862	1.82722
PN96_01910	0.000373134	5	4	3	4	5	3	4	3	3									22.3112	21.3515	22.3551	23.0537	22.3758	22.107	21.9004	21.8172	22.3112	21.3515	22.3551	23.0537	22.3758	22.107	21.9004	21.8172	22.3878	22.0665	0.0314007	0.0112913	-0.321255	0.544598	0.263924
PN96_01915	0.000373134	7	0	1	1	2	2	3	2	2									NA	18.9919	20.4205	21.4523	21.2862	21.5482	20.9633	20.7674	21.7431	18.9919	20.4205	21.4523	21.2862	21.5482	20.9633	20.7674	20.9854	21.1724	0.0602225	0.0163416	0.186993	0.43186	0.364657
PN96_01920	0.000373134	11	4	5	6	6	3	5	6	8									23.344	23.1765	23.5623	23.7675	22.6214	23.1872	24.0369	24.4794	23.344	23.1765	23.5623	23.7675	22.6214	23.1872	24.0369	24.4794	23.4798	23.7545	0.010972	0.0354026	0.274613	0.775669	0.110324
PN96_01930	0.000373134	4	1	2	3	3	3	2	4	4									22.2788	22.7774	23.3041	24.0283	22.9504	22.5427	23.2651	23.6828	22.2788	22.7774	23.3041	24.0283	22.9504	22.5427	23.2651	23.6828	23.2442	23.1704	0.032416	0.0208941	-0.0737987	0.975267	0.0108763
PN96_01940	0.000373134	7	3	3	3	5	5	5	6	5									23.557	23.4382	23.4711	23.5742	24.4892	24.4911	24.7593	24.5792	23.557	23.4382	23.4711	23.5742	24.4892	24.4911	24.7593	24.5792	23.5112	24.584	0.00280064	0.00516227	1.07272	6.29e-06	5.20169
PN96_01945	0.000373134	23	6	6	7	6	9	9	7	7									23.1149	22.8881	23.74	24.1357	24.7779	24.6301	24.31	24.3445	23.1149	22.8881	23.74	24.1357	24.7779	24.6301	24.31	24.3445	23.5547	24.529	0.0243617	0.00922464	0.974242	0.00756394	2.12125
PN96_01950	0.000373134	20	12	13	15	15	13	13	12	12									26.1584	26.2291	26.26	26.1128	26.5685	26.519	26.3261	26.2771	26.1584	26.2291	26.26	26.1128	26.5685	26.519	26.3261	26.2771	26.1912	26.428	0.00254981	0.00539845	0.23676	0.0482452	1.31655
PN96_01955	0.000373134	44	15	18	21	25	21	26	25	26									27.4727	27.5925	27.473	27.3978	27.6923	27.6688	27.3145	27.6761	27.4727	27.5925	27.473	27.3978	27.6923	27.6688	27.3145	27.6761	27.4857	27.5962	0.0029297	0.00661729	0.110519	0.386358	0.41301
PN96_01960	0.00727147	2	0	0	0	1	1	1	1	1									NA	NA	NA	16.5167	18.0548	17.3094	18.2065	17.4111	19.4052	19.5335	20.3783	16.5167	18.0548	17.3094	18.2065	17.4111	19.4725	17.7978	0.0888303	0.0254149	-1.67466	0.167794	0.775223
PN96_01970	0.000373134	8	2	1	0	0	1	2	0	1									21.0733	20.231	NA	NA	23.0409	23.2048	NA	20.0027	21.0733	20.231	18.6016	19.9124	23.0409	23.2048	19.237	20.0027	20.2011	22.251	0.0514356	0.0958094	2.04994	0.213276	0.671059
PN96_01975	0.000373134	26	23	23	24	22	23	24	25	24									30.1481	30.0396	29.8327	29.7644	30.151	30.0681	29.9441	29.8555	30.1481	30.0396	29.8327	29.7644	30.151	30.0681	29.9441	29.8555	29.9545	30.0091	0.00595589	0.00436018	0.0546144	0.642639	0.192033
PN96_01985	0.000373134	9	9	9	9	8	8	8	9	9									26.7102	26.659	26.8117	26.7262	26.8822	26.8175	27.0043	26.9627	26.7102	26.659	26.8117	26.7262	26.8822	26.8175	27.0043	26.9627	26.7278	26.9185	0.00237413	0.00309617	0.190672	0.0533856	1.27258
PN96_01990	0.000373134	5	2	5	5	5	4	4	4	4									23.7621	23.7496	23.4667	23.6891	23.9928	22.8062	22.831	22.957	23.7621	23.7496	23.4667	23.6891	23.9928	22.8062	22.831	22.957	23.6716	23.2401	0.00579662	0.0245344	-0.431455	0.0966811	1.01466
PN96_02000	0.000373134	5	4	4	5	4	4	5	5	5									23.6511	23.5836	23.0214	22.9425	23.7168	23.557	23.3486	23.3232	23.6511	23.5836	23.0214	22.9425	23.7168	23.557	23.3486	23.3232	23.3348	23.4955	0.0158486	0.0079157	0.160668	0.378032	0.422471
PN96_02005	0.000373134	8	3	3	4	4	3	3	4	3									21.3318	22.4545	23.4889	23.2775	21.68	22.6549	23.446	23.2516	21.3318	22.4545	23.4889	23.2775	21.68	22.6549	23.446	23.2516	22.8541	22.9033	0.0432267	0.0348749	0.0491581	0.840314	0.0755584
PN96_02010	0.000373134	23	16	19	22	20	21	23	21	23									25.2246	25.4518	25.0115	25.1428	25.3098	25.2696	25.0828	25.1636	25.2246	25.4518	25.0115	25.1428	25.3098	25.2696	25.0828	25.1636	25.2167	25.2092	0.00733579	0.00408395	-0.00748442	0.992025	0.00347722
PN96_02015	0.000373134	12	6	6	6	7	7	8	8	8									24.0783	24.0973	23.8315	23.5018	23.9813	24.1392	23.9817	24.0632	24.0783	24.0973	23.8315	23.5018	23.9813	24.1392	23.9817	24.0632	23.8966	24.0428	0.0116442	0.00315126	0.14623	0.299459	0.523663
PN96_02020	0.000373134	16	1	2	2	3	2	2	3	2									20.4793	21.7692	21.647	20.8537	21.4578	21.4251	21.6334	21.7474	20.4793	21.7692	21.647	20.8537	21.4578	21.4251	21.6334	21.7474	21.2842	21.5719	0.0293818	0.00703248	0.287738	0.242652	0.615016
PN96_02030	0.000373134	17	16	17	17	16	17	16	17	17									27.0134	27.1355	27.081	27.0334	27.2945	27.241	27.2177	27.2778	27.0134	27.1355	27.081	27.0334	27.2945	27.241	27.2177	27.2778	27.0666	27.2581	0.00201129	0.00127745	0.191466	0.0337809	1.47133
PN96_02035	0.000373134	18	18	18	18	18	18	18	18	18									27.5189	27.457	26.9825	26.9454	27.6732	27.5563	27.3728	27.2877	27.5189	27.457	26.9825	26.9454	27.6732	27.5563	27.3728	27.2877	27.2499	27.4804	0.0111635	0.00635374	0.230543	0.194239	0.711664
PN96_02045	0.000373134	3	0	0	0	0	2	1	2	0									NA	NA	NA	NA	22.7061	19.1525	22.6114	NA	18.324	20.5975	19.0968	18.3719	22.7061	19.1525	22.6114	21.7951	19.4246	22.0585	0.0555379	0.0769879	2.63398	0.0269191	1.56994
PN96_02050	0.000373134	7	6	6	6	6	6	7	7	7									24.6424	24.6014	24.3773	24.6615	24.1156	24.7033	24.0201	24.4169	24.6424	24.6014	24.3773	24.6615	24.1156	24.7033	24.0201	24.4169	24.575	24.3394	0.00534475	0.0127396	-0.23562	0.165639	0.780837
PN96_02055	0.000373134	5	2	2	5	3	3	3	3	3									24.3932	23.8428	24.3333	23.166	23.5107	24.5781	23.7415	23.2457	24.3932	23.8428	24.3333	23.166	23.5107	24.5781	23.7415	23.2457	24.0111	23.8616	0.0237401	0.0242422	-0.149523	0.671022	0.173263
PN96_02065	0.000373134	18	9	8	14	13	11	13	15	13									27.9904	28.0892	28.3427	28.491	27.9845	28.1502	28.7258	28.8371	27.9904	28.0892	28.3427	28.491	27.9845	28.1502	28.7258	28.8371	28.2421	28.4697	0.00813059	0.0147842	0.227622	0.415375	0.381559
PN96_02075	0.000373134	5	1	0	0	0	0	0	1	0									17.9684	NA	NA	NA	NA	NA	19.9156	NA	17.9684	18.8835	18.1114	19.9185	18.3846	19.455	19.9156	18.227	18.9418	19.1683	0.0477616	0.0432146	0.226551	0.633894	0.197983
PN96_02085	0.000373134	5	3	3	3	3	2	3	1	2									22.6668	21.8456	21.7459	22.0608	21.1446	22.1389	18.8776	21.3754	22.6668	21.8456	21.7459	22.0608	21.1446	22.1389	18.8776	21.3754	22.1268	21.2733	0.0186958	0.0672065	-0.853509	0.113771	0.943967
PN96_02090	0.00181422	1	1	1	1	1	1	1	1	1									21.2883	20.8175	20.745	20.4149	20.2441	21.1488	21.2878	21.1544	21.2883	20.8175	20.745	20.4149	20.2441	21.1488	21.2878	21.1544	20.8508	21.0124	0.0172989	0.0229394	0.161637	0.626428	0.203129
PN96_02095	0.000373134	4	3	4	4	4	2	4	4	4									21.6912	21.6479	22.455	22.5453	21.9193	22.7423	22.4917	22.9301	21.6912	21.6479	22.455	22.5453	21.9193	22.7423	22.4917	22.9301	22.1443	22.568	0.0217936	0.0195116	0.423703	0.191176	0.718567
PN96_02100	0.000373134	10	9	9	9	9	9	9	9	9									28.0021	27.9856	27.9275	27.898	27.925	27.9797	28.0859	28.1383	28.0021	27.9856	27.9275	27.898	27.925	27.9797	28.0859	28.1383	27.9539	28.0347	0.00174581	0.00346974	0.0807727	0.375388	0.425519
PN96_02105	0.000373134	8	8	8	7	7	8	7	8	8									25.9662	25.6176	25.428	25.2959	25.8987	25.7012	25.7104	25.6319	25.9662	25.6176	25.428	25.2959	25.8987	25.7012	25.7104	25.6319	25.5996	25.739	0.0113852	0.00443952	0.139419	0.34443	0.462899
PN96_02110	0.000373134	13	12	13	13	11	12	12	12	12									28.1221	28.6779	28.7901	27.9028	28.2421	28.3217	28.1784	28.1114	28.1221	28.6779	28.7901	27.9028	28.2421	28.3217	28.1784	28.1114	28.4201	28.2155	0.0151031	0.00318264	-0.204593	0.469361	0.328493
PN96_02115	0.000373134	42	35	37	39	37	40	41	41	41									31.426	31.417	31.2041	31.1297	31.6921	31.6356	31.5422	31.5661	31.426	31.417	31.2041	31.1297	31.6921	31.6356	31.5422	31.5661	31.3	31.6102	0.00479721	0.0021541	0.310187	0.015769	1.8022
PN96_02120	0.00181422	1	1	1	1	1	1	1	1	1									24.0508	24.3243	24.73	25.0183	24.0423	24.0341	24.4489	25.2424	24.0508	24.3243	24.73	25.0183	24.0423	24.0341	24.4489	25.2424	24.5782	24.5322	0.0174616	0.0232264	-0.045988	0.794488	0.0999125
PN96_02125	0.000373134	20	20	20	20	20	20	20	20	20									30.5345	30.4214	30.1045	30.0109	30.704	30.4856	30.5035	30.4458	30.5345	30.4214	30.1045	30.0109	30.704	30.4856	30.5035	30.4458	30.284	30.5383	0.0082567	0.00377951	0.254248	0.099962	1.00017
PN96_02135	0.0021322	1	1	1	1	1	1	1	1	1									25.989	25.7952	25.4354	25.3616	25.831	25.7901	25.6799	25.6101	25.989	25.7952	25.4354	25.3616	25.831	25.7901	25.6799	25.6101	25.6684	25.7304	0.0115926	0.00393052	0.0619873	0.615971	0.210439
PN96_02140	0.000373134	41	40	41	37	36	41	40	40	40									31.5314	31.474	31.1795	31.0684	31.6416	31.491	31.4872	31.5704	31.5314	31.474	31.1795	31.0684	31.6416	31.491	31.4872	31.5704	31.3263	31.549	0.00717092	0.0023306	0.222622	0.104778	0.979731
PN96_02145	0.000373134	29	28	29	29	29	29	29	29	29									29.0456	28.9881	28.75	28.7	29.1202	29.0058	28.9564	28.9285	29.0456	28.9881	28.75	28.7	29.1202	29.0058	28.9564	28.9285	28.8785	29.0046	0.00593592	0.0029165	0.126049	0.267422	0.572803
PN96_02150	0.000373134	2	1	2	2	1	2	2	2	2									25.2547	25.3399	25.0354	24.6681	25.5783	25.6449	25.6223	25.5974	25.2547	25.3399	25.0354	24.6681	25.5783	25.6449	25.6223	25.5974	25.097	25.6109	0.0119571	0.00113407	0.513925	0.00902546	2.04453
PN96_02155	0.000373134	7	0	0	0	0	1	1	1	0									NA	NA	NA	NA	20.3559	19.4403	18.9251	NA	19.0048	19.8074	19.4019	18.6315	20.3559	19.4403	18.9251	19.1469	19.2778	19.5785	0.0263786	0.0323122	0.30073	0.513042	0.289847
PN96_02165	0.000373134	4	3	3	4	4	3	4	4	4									22.86	21.2851	22.6431	22.6258	22.7667	22.9201	23.3438	23.0587	22.86	21.2851	22.6431	22.6258	22.7667	22.9201	23.3438	23.0587	22.467	23.0382	0.0322183	0.010653	0.571205	0.0966391	1.01485
PN96_02170	0.000373134	8	6	7	7	7	7	8	6	7									24.3	24.4565	24.2388	24.4895	24.1967	23.5816	22.8816	24.0505	24.3	24.4565	24.2388	24.4895	24.1967	23.5816	22.8816	24.0505	24.375	23.7615	0.00496153	0.0250022	-0.61346	0.0419405	1.37737
PN96_02175	0.000373134	9	6	6	7	9	6	6	6	6									26.6648	26.6142	26.2149	26.2708	26.476	26.4685	26.1233	26.0702	26.6648	26.6142	26.2149	26.2708	26.476	26.4685	26.1233	26.0702	26.455	26.2968	0.00873902	0.00829002	-0.158229	0.355556	0.449092
PN96_02185	0.000373134	2	2	2	2	2	2	2	2	2									23.4662	23.49	23.4698	23.5174	22.8149	23.2579	22.6035	22.7194	23.4662	23.49	23.4698	23.5174	22.8149	23.2579	22.6035	22.7194	23.486	22.8712	0.000999688	0.0125176	-0.6148	0.00302709	2.51897
PN96_02190	0.000373134	6	6	6	6	6	6	6	6	6									27.6689	27.6252	27.3632	27.3	27.4087	27.4826	27.3221	27.1712	27.6689	27.6252	27.3632	27.3	27.4087	27.4826	27.3221	27.1712	27.4982	27.3508	0.00672233	0.00489441	-0.147423	0.282587	0.548848
PN96_02195	0.000373134	58	48	51	53	54	53	54	57	58									30.921	30.9895	30.7978	31.0524	31.1698	31.068	30.996	31.0248	30.921	30.9895	30.7978	31.0524	31.1698	31.068	30.996	31.0248	30.9433	31.0662	0.0035236	0.00244996	0.122906	0.209751	0.678296
PN96_02200	0.000373134	4	3	2	3	4	2	4	4	3									24.4699	23.7259	23.6687	23.6056	23.0478	24.5182	24.1682	24.0033	24.4699	23.7259	23.6687	23.6056	23.0478	24.5182	24.1682	24.0033	23.9136	24.0268	0.0169517	0.0262729	0.113174	0.85164	0.0697439
PN96_02210	0.000373134	12	12	12	12	12	12	11	12	11									25.4074	25.5106	24.9797	24.8457	25.2631	25.2804	25.1152	24.8974	25.4074	25.5106	24.9797	24.8457	25.2631	25.2804	25.1152	24.8974	25.2127	25.147	0.0128201	0.0070533	-0.0657394	0.801868	0.0958969
PN96_02215	0.000373134	9	8	8	9	8	9	9	9	9									24.3691	24.4356	24.419	24.3229	24.925	24.7687	24.5814	24.3825	24.3691	24.4356	24.419	24.3229	24.925	24.7687	24.5814	24.3825	24.3873	24.6786	0.00209236	0.00951294	0.291258	0.064989	1.18716
PN96_02220	0.000373134	7	2	5	6	5	5	5	5	6									23.8463	24.5796	24.5665	24.6991	24.5362	24.6545	24.4539	24.3574	23.8463	24.5796	24.5665	24.6991	24.5362	24.6545	24.4539	24.3574	24.4589	24.5046	0.0159272	0.00514339	0.0457697	0.704967	0.151831
PN96_02230	0.000373134	19	14	16	19	19	16	18	17	19									27.9505	27.8741	27.9101	28.1763	28.0313	28.0744	27.7692	27.9919	27.9505	27.8741	27.9101	28.1763	28.0313	28.0744	27.7692	27.9919	27.9827	27.9714	0.00486064	0.00485966	-0.011259	0.923154	0.0347256
PN96_02235	0.000373134	2	2	2	2	2	2	2	2	2									23.5157	23.2742	22.8858	23.169	23.4061	23.1734	23.2522	23.1708	23.5157	23.2742	22.8858	23.169	23.4061	23.1734	23.2522	23.1708	23.2287	23.2539	0.0112434	0.00474391	0.0251314	0.793042	0.100704
PN96_02240	0.000373134	11	6	8	11	10	9	9	9	10									24.1635	23.5938	24.8584	24.3425	24.7019	24.6912	23.7884	24.3227	24.1635	23.5938	24.8584	24.3425	24.7019	24.6912	23.7884	24.3227	24.309	24.421	0.0215191	0.0176234	0.111976	0.675673	0.170263
PN96_02245	0.000373134	17	8	8	11	7	10	8	10	9									24.2719	24.2794	25.0086	24.7926	24.6473	24.563	24.998	25.3078	24.2719	24.2794	25.0086	24.7926	24.6473	24.563	24.998	25.3078	24.6242	24.9101	0.015107	0.0137585	0.285898	0.260386	0.584382
PN96_02250	0.000373134	38	19	20	26	26	23	25	28	26									25.4307	25.4656	25.5793	25.5448	25.654	25.6516	25.858	25.8549	25.4307	25.4656	25.5793	25.5448	25.654	25.6516	25.858	25.8549	25.5063	25.7582	0.00269486	0.00456683	0.251904	0.0282267	1.54934
PN96_02255	0.000373134	23	23	22	23	23	23	23	23	23									30.3737	30.2559	29.9519	29.9758	30.2196	30.2093	29.992	29.9005	30.3737	30.2559	29.9519	29.9758	30.2196	30.2093	29.992	29.9005	30.1507	30.0869	0.00691744	0.00529617	-0.0637715	0.6785	0.16845
PN96_02260	0.000373134	59	57	57	57	52	58	59	58	58									34.6904	34.5774	34.2761	34.232	34.5741	34.5399	34.4198	34.3853	34.6904	34.5774	34.2761	34.232	34.5741	34.5399	34.4198	34.3853	34.4571	34.482	0.0065284	0.00264966	0.0248233	0.788948	0.102951
PN96_02265	0.000373134	55	52	52	51	52	55	55	51	52									34.6143	34.5986	34.3909	34.4299	34.5386	34.5816	34.3895	34.3246	34.6143	34.5986	34.3909	34.4299	34.5386	34.5816	34.3895	34.3246	34.5119	34.4624	0.00331769	0.00352517	-0.0494488	0.637197	0.195726
PN96_02270	0.000373134	31	24	29	28	30	26	30	31	28									30.0817	30.1715	29.995	30.3043	30.1423	30.2691	30.1441	30.0831	30.0817	30.1715	29.995	30.3043	30.1423	30.2691	30.1441	30.0831	30.1427	30.1613	0.00438551	0.00259471	0.0185839	0.830265	0.080783
PN96_02275	0.000373134	25	24	23	22	18	24	25	23	22									30.3171	30.2284	30.0306	30.3184	29.9872	30.1484	29.8753	29.726	30.3171	30.2284	30.0306	30.3184	29.9872	30.1484	29.8753	29.726	30.2283	29.9425	0.00448104	0.00596007	-0.28578	0.0477553	1.32098
PN96_02280	0.000373134	4	2	2	3	2	3	3	3	4									23.2726	23.0701	22.9808	22.5541	26.5372	26.4482	22.9174	26.5137	23.2726	23.0701	22.9808	22.5541	26.5372	26.4482	22.9174	26.5137	22.9923	26.1248	0.0131744	0.0699717	3.13247	0.0143624	1.84277
PN96_02290	0.000373134	15	10	14	14	13	15	14	15	14									26.3736	26.5989	26.4547	26.4953	26.7726	26.7195	26.5912	26.5867	26.3736	26.5989	26.4547	26.4953	26.7726	26.7195	26.5912	26.5867	26.4829	26.6697	0.00353857	0.00349719	0.186835	0.0755096	1.122
PN96_02295	0.000373134	9	7	7	8	9	8	8	9	9									26.4308	26.2746	25.9392	25.8611	26.5253	26.3098	26.3723	26.3139	26.4308	26.2746	25.9392	25.8611	26.5253	26.3098	26.3723	26.3139	26.1456	26.383	0.0103663	0.00382	0.237421	0.126555	0.89772
PN96_02300	0.000373134	42	35	36	41	38	41	39	41	39									29.0746	28.9865	28.8138	28.749	29.0502	29.0744	29.1046	29.0582	29.0746	28.9865	28.8138	28.749	29.0502	29.0744	29.1046	29.0582	28.9119	29.072	0.00521049	0.000826844	0.160099	0.127925	0.893046
PN96_02305	0.000373134	14	11	12	13	11	12	13	13	13									28.3209	28.2344	28.1801	28.0248	28.5709	28.6759	28.4676	28.6277	28.3209	28.2344	28.1801	28.0248	28.5709	28.6759	28.4676	28.6277	28.194	28.5876	0.00441605	0.00313395	0.393556	0.0042628	2.3703
PN96_02310	0.000373134	14	13	13	13	11	14	14	14	14									28.839	28.6922	28.5727	28.3426	29.0191	29.0351	29.0698	29.0234	28.839	28.6922	28.5727	28.3426	29.0191	29.0351	29.0698	29.0234	28.6229	29.037	0.00733266	0.000792134	0.414075	0.00775225	2.11057
PN96_02315	0.000373134	4	2	2	4	4	3	4	4	4									25.867	25.5393	25.0981	25.1018	25.9347	25.5475	25.2368	25.0026	25.867	25.5393	25.0981	25.1018	25.9347	25.5475	25.2368	25.0026	25.4385	25.4733	0.0146883	0.0158679	0.0348709	0.913898	0.0391022
PN96_02320	0.000373134	16	15	15	16	15	14	15	14	16									28.2675	28.237	27.837	27.8067	28.0986	27.9974	28.0289	27.9306	28.2675	28.237	27.837	27.8067	28.0986	27.9974	28.0289	27.9306	28.0531	28.0151	0.00888558	0.00249153	-0.0379793	0.868594	0.0611834
PN96_02325	0.000373134	10	6	6	6	6	7	5	6	6									25.3085	25.3987	25.4245	25.456	25.4628	25.5635	25.4952	25.359	25.3085	25.3987	25.4245	25.456	25.4628	25.5635	25.4952	25.359	25.398	25.472	0.00249876	0.00334213	0.0740336	0.40551	0.391999
PN96_02330	0.000373134	14	11	12	14	14	11	12	13	14									26.0504	26.201	25.911	25.7946	26.226	26.1111	25.9983	25.9482	26.0504	26.201	25.911	25.7946	26.226	26.1111	25.9983	25.9482	25.9973	26.0749	0.00675989	0.00474994	0.0775706	0.512226	0.290539
PN96_02335	0.000373134	40	33	38	38	39	36	36	40	40									28.0032	28.1353	27.7633	27.7262	28.2136	28.1554	28.2337	28.2528	28.0032	28.1353	27.7633	27.7262	28.2136	28.1554	28.2337	28.2528	27.917	28.2143	0.00700619	0.00149365	0.297353	0.0287073	1.54201
PN96_02340	0.000373134	44	43	42	43	40	41	43	43	42									31.3229	31.2364	31.0093	30.8891	31.4476	31.1846	31.2612	31.1916	31.3229	31.2364	31.0093	30.8891	31.4476	31.1846	31.2612	31.1916	31.1248	31.2752	0.00643265	0.00391885	0.150422	0.251507	0.599449
PN96_02345	0.000373134	3	1	3	3	3	1	2	2	3									20.6934	21.6672	21.4055	21.9658	19.373	21.1554	21.6087	21.6093	20.6934	21.6672	21.4055	21.9658	19.373	21.1554	21.6087	21.6093	21.5044	21.166	0.0253626	0.0508251	-0.338408	0.391608	0.407148
PN96_02355	0.000373134	10	4	5	5	6	4	5	5	5	0	0	0	0	0	0	0	0	28.4466	28.2316	28.0116	28.0484	28.3751	28.2831	28.108	28.0253	28.4466	28.2316	28.0116	28.0484	28.3751	28.2831	28.108	28.0253	28.1951	28.2045	0.00707585	0.00566423	0.00948087	0.923128	0.0347379
PN96_02360	0.00279818	1	1	1	1	1	1	1	1	1									21.0737	21.2972	20.8313	20.6251	21.5437	20.9724	21.1963	20.2551	21.0737	21.2972	20.8313	20.6251	21.5437	20.9724	21.1963	20.2551	20.9789	21.0639	0.0139205	0.0259401	0.0849744	0.90642	0.0426705
PN96_02370	0.000373134	18	14	13	16	18	11	12	13	14									26.2426	26.1373	26.1075	26.2682	25.91	25.9137	26.071	26.1155	26.2426	26.1373	26.1075	26.2682	25.91	25.9137	26.071	26.1155	26.1905	26.0055	0.00299568	0.00408862	-0.185046	0.0760427	1.11894
PN96_02375	0.000373134	14	10	10	11	12	11	13	11	9									27.0104	26.1469	26.2585	26.9869	26.7256	26.8413	25.9894	25.9088	27.0104	26.1469	26.2585	26.9869	26.7256	26.8413	25.9894	25.9088	26.6553	26.4267	0.017364	0.0184006	-0.228598	0.47422	0.32402
PN96_02380	0.000373134	6	0	2	3	3	2	2	2	3									NA	19.2988	20.2312	20.3351	19.6707	19.9715	20.1472	20.8825	20.0815	19.2988	20.2312	20.3351	19.6707	19.9715	20.1472	20.8825	20.0386	20.241	0.0235288	0.0255531	0.202432	0.591334	0.228167
PN96_02385	0.000373134	7	6	7	7	6	7	7	7	7									24.2851	24.4307	24.277	24.2747	24.4283	24.6057	24.2807	24.3075	24.2851	24.4307	24.277	24.2747	24.4283	24.6057	24.2807	24.3075	24.3184	24.4114	0.00312683	0.00606749	0.0929487	0.40886	0.388426
PN96_02390	0.000373134	7	6	7	7	7	7	7	7	7									26.4033	26.4022	26.0935	25.9822	26.3259	26.2777	26.1424	26.1077	26.4033	26.4022	26.0935	25.9822	26.3259	26.2777	26.1424	26.1077	26.2323	26.2163	0.00821996	0.00400098	-0.015987	0.958578	0.0183724
PN96_02395	0.000373134	4	3	3	4	4	4	4	4	3									22.6434	22.542	22.6162	22.6798	22.6345	22.935	23.0008	22.2145	22.6434	22.542	22.6162	22.6798	22.6345	22.935	23.0008	22.2145	22.6212	22.7281	0.00258035	0.0157963	0.106893	0.681748	0.166376
PN96_02400	0.000373134	5	0	0	0	0	1	1	1	1									NA	NA	NA	NA	20.1129	22.4315	22.5509	22.3693	18.7162	19.3181	17.9897	20.2065	20.1129	22.4315	22.5509	22.3693	19.2846	22.1295	0.0492677	0.0535644	2.84491	0.00409702	2.38753
PN96_02405	0.000373134	9	0	0	0	0	0	0	0	0									NA	NA	NA	NA	NA	NA	NA	NA	18.6945	18.7808	19.2807	18.8876	19.9654	17.5563	20.8448	20.199	18.9291	20.037	0.0136889	0.0732601	1.10798	0.307124	0.512686
PN96_02410	0.000373134	14	8	9	11	13	9	10	10	12									24.7524	25.4907	26.482	27.6595	25.0934	25.3424	25.6971	26.1757	24.7524	25.4907	26.482	27.6595	25.0934	25.3424	25.6971	26.1757	26.5057	25.6357	0.0482942	0.0183623	-0.869979	0.423816	0.372823
PN96_02415	0.000373134	8	7	7	7	7	8	8	8	8									26.795	26.7421	26.6732	26.6947	26.7007	26.8259	26.6665	26.6144	26.795	26.7421	26.6732	26.6947	26.7007	26.8259	26.6665	26.6144	26.727	26.704	0.00202493	0.00336901	-0.023047	0.775869	0.110212
PN96_02420	0.000373134	12	5	7	8	7	5	6	6	7									25.023	25.1971	24.9077	24.6982	24.537	24.4727	24.34	24.2189	25.023	25.1971	24.9077	24.6982	24.537	24.4727	24.34	24.2189	24.9678	24.3973	0.00838691	0.00580782	-0.570495	0.00344553	2.46274
PN96_02425	0.000373134	19	12	13	13	14	13	13	15	14									25.5958	25.4614	25.56	26.0499	25.545	25.4992	25.3804	25.2955	25.5958	25.4614	25.56	26.0499	25.545	25.4992	25.3804	25.2955	25.6854	25.4333	0.0101939	0.00445764	-0.252107	0.146413	0.834419
PN96_02430	0.000373134	42	35	35	37	33	36	39	36	36									31.2213	31.1367	30.9108	30.9053	31.1479	31.2008	30.9083	30.9206	31.2213	31.1367	30.9108	30.9053	31.1479	31.2008	30.9083	30.9206	31.0502	31.0504	0.00516081	0.00488679	0.000142224	0.994573	0.00236317
PN96_02440	0.000373134	15	13	14	15	15	12	13	14	15									26.1183	26.2046	26.2136	26.3577	26.2284	26.2313	26.086	26.2173	26.1183	26.2046	26.2136	26.3577	26.2284	26.2313	26.086	26.2173	26.2261	26.192	0.00378473	0.00267765	-0.0341112	0.717442	0.144213
PN96_02445	0.00110579	1	1	1	1	1	1	1	1	1									22.1326	22.0303	21.9039	21.7937	22.4733	22.2696	22.3169	22.2559	22.1326	22.0303	21.9039	21.7937	22.4733	22.2696	22.3169	22.2559	21.9708	22.3316	0.00672439	0.00446753	0.360775	0.00989319	2.00466
PN96_02455	0.000373134	9	8	7	8	9	8	8	8	8									28.4961	28.3893	28.1803	28.2519	28.6617	28.5532	28.4226	28.3388	28.4961	28.3893	28.1803	28.2519	28.6617	28.5532	28.4226	28.3388	28.3346	28.4994	0.00497515	0.00499605	0.164766	0.186979	0.728207
PN96_02460	0.000373134	15	3	4	8	8	9	7	8	7									20.8858	22.6009	23.3113	22.6532	27.8683	23.5058	23.6193	23.4708	20.8858	22.6009	23.3113	22.6532	27.8683	23.5058	23.6193	23.4708	22.5928	26.0682	0.046344	0.0881169	3.47542	0.0759272	1.1196
PN96_02465	0.000373134	4	3	4	3	3	4	4	4	3									19.3302	19.2517	20.1047	19.9096	20.0694	20.0746	19.7669	19.8313	19.3302	19.2517	20.1047	19.9096	20.0694	20.0746	19.7669	19.8313	19.6953	19.9422	0.0214921	0.00801262	0.246904	0.223228	0.651252
PN96_02475	0.000373134	8	4	5	6	7	5	7	6	6									24.2319	25.4265	25.79	26.3107	25.4609	25.8835	25.766	25.9601	24.2319	25.4265	25.79	26.3107	25.4609	25.8835	25.766	25.9601	25.6185	25.7798	0.0347195	0.00852052	0.16129	0.457067	0.34002
PN96_02480	0.000373134	6	4	4	4	4	5	5	5	5									23.5132	23.8388	23.4991	23.9562	23.636	23.9543	23.6807	23.885	23.5132	23.8388	23.4991	23.9562	23.636	23.9543	23.6807	23.885	23.7158	23.7952	0.00974903	0.00649615	0.0794379	0.560327	0.251559
PN96_02485	0.000373134	29	23	26	27	25	27	27	27	28									28.8563	28.8614	28.729	28.9374	29.0064	29.0215	28.8337	28.827	28.8563	28.8614	28.729	28.9374	29.0064	29.0215	28.8337	28.827	28.848	28.9251	0.00299557	0.00367209	0.0771341	0.43272	0.363793
PN96_02490	0.000373134	18	15	17	17	17	17	17	16	16									28.8368	28.9873	28.9695	28.8108	29.3893	29.1445	28.926	28.9293	28.8368	28.9873	28.9695	28.8108	29.3893	29.1445	28.926	28.9293	28.9032	29.1101	0.00312083	0.00755731	0.206928	0.164684	0.78335
PN96_02495	0.000373134	2	1	0	1	1	1	1	1	1									16.1188	NA	16.2026	15.211	17.7828	17.2207	17.724	17.1704	16.1188	19.309	16.2026	15.211	17.7828	17.2207	17.724	17.1704	17.6697	17.5015	0.107099	0.0185198	-0.168179	0.384555	0.415042
PN96_02500	0.000373134	5	1	2	4	3	3	2	3	3									20.1172	21.2043	22.4485	21.9131	21.1568	21.5275	21.3514	21.4133	20.1172	21.2043	22.4485	21.9131	21.1568	21.5275	21.3514	21.4133	21.6569	21.3684	0.0470313	0.00726335	-0.288516	0.903483	0.0440798
PN96_02505	0.000373134	23	16	20	21	23	18	18	18	20									27.5053	27.4199	27.3622	27.5919	27.5251	27.6176	27.3925	27.4148	27.5053	27.4199	27.3622	27.5919	27.5251	27.6176	27.3925	27.4148	27.4725	27.4903	0.00365422	0.00379407	0.0178779	0.856295	0.0673766
PN96_02510	0.000373134	18	16	16	18	15	15	17	17	17									27.6432	27.7787	27.9248	28.182	27.7121	28.0203	27.8396	27.8751	27.6432	27.7787	27.9248	28.182	27.7121	28.0203	27.8396	27.8751	27.8962	27.866	0.00827101	0.00454969	-0.0302226	0.885813	0.0526581
PN96_02525	0.000373134	6	6	6	6	5	6	6	6	6									24.255	23.9764	23.6818	23.2828	24.3178	24.0835	24.2033	24.065	24.255	23.9764	23.6818	23.2828	24.3178	24.0835	24.2033	24.065	23.843	24.171	0.0174873	0.00486333	0.328066	0.116709	0.932896
PN96_02535	0.000373134	21	15	17	19	17	19	18	20	19									29.0669	29.0764	29.068	29.1283	28.9634	29.0947	28.9847	28.9408	29.0669	29.0764	29.068	29.1283	28.9634	29.0947	28.9847	28.9408	29.0851	28.9971	0.0010051	0.00235343	-0.0880122	0.27518	0.560383
PN96_02545	0.000373134	10	10	7	9	10	10	10	10	10	1	0	1	1	1	1	1	1	24.8756	24.3603	25.0108	25.1732	25.7515	25.6556	25.6591	25.6344	24.8756	24.3603	25.0108	25.1732	25.7515	25.6556	25.6591	25.6344	24.8853	25.6759	0.0141413	0.00202596	0.790581	0.00196054	2.70762
PN96_02550	NA	19	14	15	16	16	17	18	19	19	6	6	6	6	7	7	7	7	26.1226	25.9914	26.1897	26.2331	26.7089	26.7366	26.9225	26.8733	26.1226	25.9914	26.1897	26.2331	26.7089	26.7366	26.9225	26.8733	26.1371	26.8131	0.00403691	0.00386971	0.676075	0.000156345	3.80592
PN96_02580	0.000373134	10	9	7	8	9	10	9	9	10									26.2087	26.1158	25.6557	25.6919	26.2044	26.1241	25.9388	25.621	26.2087	26.1158	25.6557	25.6919	26.2044	26.1241	25.9388	25.621	25.9391	25.9889	0.0109937	0.00997784	0.0498596	0.780627	0.107557
PN96_02585	0.000373134	6	6	6	6	6	6	6	6	6									24.5855	24.5192	24.3242	24.2667	24.6845	24.754	24.5964	24.6968	24.5855	24.5192	24.3242	24.2667	24.6845	24.754	24.5964	24.6968	24.4299	24.684	0.00624812	0.00264001	0.254092	0.0360032	1.44366
PN96_02590	0.000373134	9	7	6	9	8	7	9	8	8									25.4609	25.3504	25.0776	25.0825	25.5752	25.6092	25.2347	25.3024	25.4609	25.3504	25.0776	25.0825	25.5752	25.6092	25.2347	25.3024	25.2526	25.4397	0.00765947	0.00744773	0.187077	0.22033	0.656926
PN96_02600	0.000373134	9	6	8	8	8	8	9	9	9									24.4124	24.5617	24.1848	24.0552	24.8733	24.7375	24.7102	24.799	24.4124	24.5617	24.1848	24.0552	24.8733	24.7375	24.7102	24.799	24.3169	24.7814	0.00933179	0.00292378	0.464508	0.0066563	2.17677
PN96_02605	0.00894085	1	1	1	1	1	1	1	1	1									21.4721	21.4913	21.2622	21.0738	21.8648	21.3822	21.5095	21.6485	21.4721	21.4913	21.2622	21.0738	21.8648	21.3822	21.5095	21.6485	21.3347	21.6125	0.00923275	0.00956691	0.277721	0.0981038	1.00831
PN96_02610	0.000373134	5	5	5	5	4	4	4	4	4									22.964	22.7319	22.4837	22.3093	22.373	22.0002	21.9037	21.8389	22.964	22.7319	22.4837	22.3093	22.373	22.0002	21.9037	21.8389	22.6436	22.0444	0.0126554	0.0108391	-0.599233	0.0129808	1.8867
PN96_02615	0.000373134	5	5	5	5	5	5	5	5	5									24.0875	23.849	23.5898	23.3704	24.2263	24.0398	23.962	23.9702	24.0875	23.849	23.5898	23.3704	24.2263	24.0398	23.962	23.9702	23.7493	24.0536	0.0131224	0.00510805	0.304255	0.0888812	1.05119
PN96_02625	0.000373134	5	3	4	4	4	5	4	5	5									22.0537	22.2013	22.1077	21.8734	23.0128	22.4647	22.6758	22.6694	22.0537	22.2013	22.1077	21.8734	23.0128	22.4647	22.6758	22.6694	22.0639	22.7193	0.00625544	0.0099969	0.655418	0.00199242	2.70062
PN96_02630	0.000373134	3	2	2	2	2	3	3	3	3									21.2317	21.1205	21.379	21.3313	22.1331	22.0116	22.194	21.9998	21.2317	21.1205	21.379	21.3313	22.1331	22.0116	22.194	21.9998	21.269	22.0869	0.00538748	0.00428328	0.81795	4.46e-05	4.35062
PN96_02635	0.000373134	11	5	6	10	7	10	10	11	10									23.6769	23.392	24.0884	24.0913	24.9427	24.3966	24.6061	24.4821	23.6769	23.392	24.0884	24.0913	24.9427	24.3966	24.6061	24.4821	23.8416	24.6224	0.0143245	0.00974714	0.780795	0.00497567	2.30315
PN96_02640	0.000373134	3	3	3	3	3	3	3	3	3									24.7885	24.951	24.9197	24.8723	25.2293	25.3357	25.2309	25.2879	24.7885	24.951	24.9197	24.8723	25.2293	25.3357	25.2309	25.2879	24.8842	25.2716	0.00284379	0.00202101	0.387465	0.00144375	2.84051
PN96_02645	0.0052356	2	1	1	1	1	1	1	2	2									22.8142	22.7621	22.6335	22.2527	23.1952	23.2866	23.1991	23.25	22.8142	22.7621	22.6335	22.2527	23.1952	23.2866	23.1991	23.25	22.6316	23.2332	0.0112133	0.00188184	0.601646	0.00226604	2.64473
PN96_02650	0.00279818	1	1	1	1	1	1	1	1	1									22.2172	21.4874	21.3321	21.1681	21.9068	21.8715	22.126	22.0704	22.2172	21.4874	21.3321	21.1681	21.9068	21.8715	22.126	22.0704	21.611	21.9977	0.0214712	0.00562246	0.386672	0.0906494	1.04263
PN96_02670	0.000373134	3	2	3	3	2	3	3	3	3									21.9947	22.0512	21.9921	21.2716	21.9336	21.8144	21.8889	21.9526	21.9947	22.0512	21.9921	21.2716	21.9336	21.8144	21.8889	21.9526	21.8602	21.8984	0.0170217	0.00280417	0.0381518	0.713655	0.146512
PN96_02675	0.000373134	10	7	7	7	5	8	9	8	8									25.2899	24.5233	24.8383	24.2222	25.4025	25.1844	25.043	25.0973	25.2899	24.5233	24.8383	24.2222	25.4025	25.1844	25.043	25.0973	24.7733	25.1885	0.0184691	0.00628406	0.415138	0.0809212	1.09194
PN96_02680	0.000373134	12	8	11	10	9	11	12	12	11									26.2657	26.2044	24.3652	24.8552	26.3134	26.215	26.147	24.9058	26.2657	26.2044	24.3652	24.8552	26.3134	26.215	26.147	24.9058	25.6456	25.9924	0.0377424	0.0256102	0.346814	0.402939	0.394761
PN96_02685	0.0021322	1	1	1	1	1	1	1	1	1									20.991	20.7802	20.7646	20.4214	20.9162	21.0435	20.8446	20.7406	20.991	20.7802	20.7646	20.4214	20.9162	21.0435	20.8446	20.7406	20.7534	20.8904	0.0113678	0.00609375	0.137031	0.32375	0.48979
PN96_02690	0.000373134	3	1	1	2	3	2	2	2	2									20.9289	18.8733	22.3858	24.4044	21.7499	21.7709	21.9147	22.2613	20.9289	18.8733	22.3858	24.4044	21.7499	21.7709	21.9147	22.2613	22.8462	21.9393	0.107867	0.0107813	-0.906941	0.802548	0.095529
PN96_02695	0.000373134	5	2	1	2	3	3	4	4	5									22.896	22.3672	22.4364	22.8275	24.6171	24.7423	24.5648	24.5833	22.896	22.3672	22.4364	22.8275	24.6171	24.7423	24.5648	24.5833	22.6504	24.6286	0.0118634	0.00324614	1.97814	1.6e-06	5.79475
PN96_02700	0.000373134	32	22	22	24	27	31	32	32	32									26.7001	26.5215	26.5978	26.6115	28.2402	28.225	28.15	28.1843	26.7001	26.5215	26.5978	26.6115	28.2402	28.225	28.15	28.1843	26.6091	28.2003	0.00275174	0.00144605	1.59121	9.73e-08	7.0117
PN96_02705	0.000373134	11	11	8	9	10	10	11	10	10									25.1474	24.7299	24.9406	25.145	26.1842	26.5102	26.1095	26.0371	25.1474	24.7299	24.9406	25.145	26.1842	26.5102	26.1095	26.0371	25.0008	26.222	0.00796573	0.00796565	1.22119	5.65e-05	4.24831
PN96_02710	0.000373134	5	3	3	3	4	4	4	5	4									21.7918	21.9035	22.8707	23.2171	23.5454	23.8504	23.4253	24.3489	21.7918	21.9035	22.8707	23.2171	23.5454	23.8504	23.4253	24.3489	22.5739	23.8384	0.0314737	0.017309	1.26451	0.00835693	2.07795
PN96_02720	0.000373134	11	9	10	11	11	10	11	11	11									28.2732	28.1291	28.1289	28.1126	28.6458	28.6671	28.6384	28.5715	28.2732	28.1291	28.1289	28.1126	28.6458	28.6671	28.6384	28.5715	28.1625	28.6312	0.00267087	0.00144307	0.468716	0.000445449	3.3512
PN96_02725	0.000373134	6	4	2	2	3	3	5	6	6									22.8686	22.4515	22.2607	22.4047	23.6684	23.5017	23.8758	23.7848	22.8686	22.4515	22.2607	22.4047	23.6684	23.5017	23.8758	23.7848	22.5148	23.7144	0.0116062	0.0068103	1.19954	8.22e-05	4.08508
PN96_02730	0.000373134	9	6	7	8	7	7	7	8	8									24.2635	25.2673	25.1577	24.8765	24.7359	25.0171	25.451	25.5325	24.2635	25.2673	25.1577	24.8765	24.7359	25.0171	25.451	25.5325	24.9401	25.2197	0.0180669	0.0148818	0.279637	0.318411	0.497013
PN96_02750	0.000373134	10	6	6	8	8	10	10	10	8									25.1696	25.4827	25.9093	26.0552	25.7754	25.6894	26.1257	26.2115	25.1696	25.4827	25.9093	26.0552	25.7754	25.6894	26.1257	26.2115	25.6956	25.9676	0.0157563	0.00989049	0.271957	0.231506	0.635437
PN96_02755	0.000373134	5	3	3	3	3	3	3	3	3									24.0222	23.9277	23.9878	23.8745	24.2706	24.0857	24.0698	24.1891	24.0222	23.9277	23.9878	23.8745	24.2706	24.0857	24.0698	24.1891	23.9541	24.1561	0.0027279	0.00389772	0.201994	0.0490678	1.3092
PN96_02760	0.000373134	4	3	3	4	3	3	4	4	4									22.3336	22.6185	23.2487	23.4832	22.8213	23.4272	23.1577	22.9607	22.3336	22.6185	23.2487	23.4832	22.8213	23.4272	23.1577	22.9607	22.9941	23.11	0.0233583	0.0113816	0.115865	0.55823	0.253187
PN96_02765	0.000373134	8	8	3	4	4	5	4	4	4									23.4014	23.3978	23.1811	23.2143	23.793	23.6432	23.6556	23.5763	23.4014	23.3978	23.1811	23.2143	23.793	23.6432	23.6556	23.5763	23.3022	23.6692	0.00503706	0.00384048	0.36699	0.00566608	2.24672
PN96_02770	0.000373134	24	18	18	20	20	18	19	20	20									26.6787	26.5281	26.449	26.2985	26.7592	26.6577	26.7894	26.819	26.6787	26.5281	26.449	26.2985	26.7592	26.6577	26.7894	26.819	26.4951	26.7576	0.00598539	0.00262079	0.262479	0.0348674	1.45758
PN96_02775	0.000373134	2	1	1	1	2	1	1	1	2									22.2715	21.5735	22.0709	22.2403	23.1011	22.7056	22.8095	23.0378	22.2715	21.5735	22.0709	22.2403	23.1011	22.7056	22.8095	23.0378	22.0644	22.9225	0.0146389	0.00815214	0.858059	0.00172017	2.76443
PN96_02780	0.000373134	3	3	3	1	1	3	3	3	3									22.7007	22.4116	21.6257	21.4946	23.2119	22.0062	22.1147	21.9603	22.7007	22.4116	21.6257	21.4946	23.2119	22.0062	22.1147	21.9603	22.1478	22.4266	0.0267232	0.0266968	0.278851	0.512858	0.290002
PN96_02785	0.000373134	17	17	16	16	16	17	16	16	16									28.25	28.2415	28.0961	28.2262	28.4027	28.331	28.2592	28.355	28.25	28.2415	28.0961	28.2262	28.4027	28.331	28.2592	28.355	28.2048	28.3379	0.00256059	0.00210975	0.133093	0.136416	0.865133
PN96_02790	0.000373134	13	2	3	4	2	5	3	4	4									21.0842	21.6834	21.7952	20.8511	22.4053	21.7469	21.8612	21.7879	21.0842	21.6834	21.7952	20.8511	22.4053	21.7469	21.8612	21.7879	21.4069	21.9764	0.0214418	0.0139861	0.569472	0.0527759	1.27756
PN96_02795	0.000373134	5	2	2	2	1	1	1	1	2									22.0479	20.6969	21.5262	21.5238	21.3967	21.0149	21.2683	21.2836	22.0479	20.6969	21.5262	21.5238	21.3967	21.0149	21.2683	21.2836	21.5251	21.2475	0.0260404	0.00758907	-0.277563	0.468371	0.32941
PN96_02800	0.000373134	25	6	9	7	8	9	8	11	11									24.3074	24.726	23.9486	24.5172	24.8571	24.7308	24.8503	25.2635	24.3074	24.726	23.9486	24.5172	24.8571	24.7308	24.8503	25.2635	24.4026	24.9401	0.0136031	0.00933735	0.537434	0.024741	1.60658
PN96_02805	0.000373134	60	15	15	17	16	17	17	17	19									25.4943	25.365	25.2377	25.212	25.7586	25.3446	25.5352	25.83	25.4943	25.365	25.2377	25.212	25.7586	25.3446	25.5352	25.83	25.3317	25.6296	0.00512872	0.00862004	0.29789	0.0660394	1.1802
PN96_02810	0.000373134	6	3	3	4	3	3	3	3	3									23.4593	23.4847	23.9263	23.5035	24.2891	25.2345	24.2472	25.1157	23.4593	23.4847	23.9263	23.5035	24.2891	25.2345	24.2472	25.1157	23.607	24.7926	0.00943596	0.021283	1.18565	0.00356548	2.44788
PN96_02815	0.000373134	25	5	7	8	11	9	8	10	11									22.7924	23.6735	23.1566	24.4315	24.2894	23.9435	23.8484	24.4484	22.7924	23.6735	23.1566	24.4315	24.2894	23.9435	23.8484	24.4484	23.6491	24.1533	0.0302294	0.0117408	0.504214	0.121131	0.916745
PN96_02820	0.000373134	4	2	2	2	2	2	4	2	2									24.5958	23.9773	23.6592	23.5123	23.9093	23.8011	23.9295	23.8266	24.5958	23.9773	23.6592	23.5123	23.9093	23.8011	23.9295	23.8266	23.9995	23.8677	0.0200823	0.00261238	-0.131809	0.770514	0.113219
PN96_02825	0.000373134	8	5	7	7	8	8	8	8	8									23.783	23.9518	24.2977	24.2991	24.9989	24.6932	24.7121	24.5237	23.783	23.9518	24.2977	24.2991	24.9989	24.6932	24.7121	24.5237	24.1	24.7422	0.0107219	0.00796865	0.642284	0.00467762	2.32998
PN96_02830	0.000373134	6	4	5	5	6	5	5	5	5									25.8544	26.064	25.8056	26.0822	25.8578	26.1187	26.0594	26.0812	25.8544	26.064	25.8056	26.0822	25.8578	26.1187	26.0594	26.0812	25.9568	26.0327	0.00547004	0.00449245	0.0759839	0.491061	0.308864
PN96_02835	0.000373134	13	10	10	12	10	12	11	11	11									27.2072	27.059	26.9535	26.7617	27.1651	26.9603	27.1166	27.0908	27.2072	27.059	26.9535	26.7617	27.1651	26.9603	27.1166	27.0908	27.0044	27.0852	0.00693927	0.00323132	0.0807588	0.470583	0.327364
PN96_02845	0.000373134	5	5	5	5	5	5	5	5	5									23.8695	23.7686	23.9407	23.9379	23.9611	24.0297	24.0692	23.8818	23.8695	23.7686	23.9407	23.9379	23.9611	24.0297	24.0692	23.8818	23.8809	23.9872	0.00338082	0.00342974	0.106341	0.251673	0.599163
PN96_02850	0.000373134	10	10	9	9	9	10	9	9	10									27.7859	27.7242	27.3914	27.3134	27.6419	27.6836	27.4962	27.3942	27.7859	27.7242	27.3914	27.3134	27.6419	27.6836	27.4962	27.3942	27.5682	27.5586	0.00856409	0.00484277	-0.00958844	0.998733	0.000550564
PN96_02855	0.000373134	2	1	2	2	2	0	2	2	2									20.2736	20.5078	21.3585	22.2519	NA	20.0283	20.2587	20.9386	20.2736	20.5078	21.3585	22.2519	19.2572	20.0283	20.2587	20.9386	21.3158	20.242	0.0426334	0.0344593	-1.07387	0.0997109	1.00126
PN96_02860	0.000373134	16	14	15	14	13	14	16	15	15									26.1254	26.1345	25.7891	25.6077	26.441	26.43	26.3095	26.2478	26.1254	26.1345	25.7891	25.6077	26.441	26.43	26.3095	26.2478	25.9315	26.3594	0.0100324	0.00357033	0.427922	0.016071	1.79396
PN96_02865	0.000373134	35	31	32	34	32	33	33	35	33									31.2357	31.1048	30.9256	30.8838	31.1097	31.0777	30.8201	30.7503	31.2357	31.1048	30.9256	30.8838	31.1097	31.0777	30.8201	30.7503	31.0445	30.9479	0.00526067	0.00584445	-0.0965252	0.472382	0.325707
PN96_02870	0.00279818	1	1	0	1	1	1	1	1	1									17.7593	NA	18.618	18.1415	18.3991	17.8569	18.8961	19.2968	17.7593	19.5773	18.618	18.1415	18.3991	17.8569	18.8961	19.2968	18.6934	18.7097	0.0423852	0.0334836	0.0163917	0.852798	0.0691539
PN96_02890	0.0021322	6	0	0	0	0	0	0	0	0	0	0	0	0	0	0	0	0	NA	NA	NA	NA	NA	NA	NA	NA	20.4908	19.2751	19.7008	19.9658	18.3829	18.9743	18.7236	21.3649	19.9258	19.9281	0.0256204	0.0701132	0.00233311	0.475152	0.323167
PN96_02895	0.000373134	17	15	16	17	17	15	16	16	16									27.0285	26.9611	26.917	27.0554	27.1553	27.1924	27.0747	26.9858	27.0285	26.9611	26.917	27.0554	27.1553	27.1924	27.0747	26.9858	26.9915	27.1042	0.00233455	0.00338595	0.11272	0.225532	0.646793
PN96_02900	0.000373134	24	18	21	23	24	20	23	24	23									29.1735	29.2007	28.8217	28.7632	29.1022	29.1023	28.9699	28.9356	29.1735	29.2007	28.8217	28.7632	29.1022	29.1023	28.9699	28.9356	29.0034	29.0295	0.00791189	0.00301248	0.0261097	0.77975	0.108044
PN96_02905	0.000373134	14	11	11	12	11	11	12	12	11									25.8292	25.9593	25.8638	25.6821	26.2041	26.077	26.3545	26.2855	25.8292	25.9593	25.8638	25.6821	26.2041	26.077	26.3545	26.2855	25.837	26.2339	0.00445114	0.00454677	0.396919	0.0052073	2.28339
PN96_02910	0.000373134	21	17	18	18	19	18	20	21	20									27.4695	27.5253	27.1365	26.94	27.5309	27.5978	27.3552	27.291	27.4695	27.5253	27.1365	26.94	27.5309	27.5978	27.3552	27.291	27.2876	27.4492	0.0101914	0.0052604	0.16159	0.298108	0.525627
PN96_02915	0.000373134	29	26	28	28	28	29	27	28	28									30.7983	30.7426	30.4413	30.2937	30.8589	30.6644	30.6174	30.5968	30.7983	30.7426	30.4413	30.2937	30.8589	30.6644	30.6174	30.5968	30.584	30.6882	0.00789763	0.00390274	0.104222	0.4342	0.36231
PN96_02920	0.000373134	5	4	4	3	3	4	4	5	4									24.1221	24.0224	23.7139	23.5789	24.3752	24.2297	24.052	23.8883	24.1221	24.0224	23.7139	23.5789	24.3752	24.2297	24.052	23.8883	23.8762	24.1479	0.010697	0.0087692	0.271739	0.134539	0.871152
PN96_02935	0.000373134	27	11	13	14	16	14	17	16	16									25.9063	25.9892	25.7823	26.1614	26.0853	26.1701	26.2746	26.0927	25.9063	25.9892	25.7823	26.1614	26.0853	26.1701	26.2746	26.0927	25.9664	26.1577	0.00612712	0.00336661	0.1913	0.106642	0.972071
PN96_02940	0.000373134	19	15	15	16	14	17	17	16	18									26.1929	26.3208	25.9765	25.889	26.3975	26.6114	26.2665	26.5305	26.1929	26.3208	25.9765	25.889	26.3975	26.6114	26.2665	26.5305	26.105	26.4574	0.00756936	0.00573216	0.352413	0.0288227	1.54027
PN96_02945	0.000373134	13	0	0	1	0	1	1	0	1									NA	NA	17.8973	NA	19.3341	19.9191	NA	20.0101	20.07	17.2068	17.8973	17.195	19.3341	19.9191	19.4221	20.0101	18.6507	19.7016	0.0751018	0.0174125	1.05094	0.041103	1.38613
PN96_02960	0.000373134	9	7	9	9	8	9	9	9	8									27.2436	27.4405	27.2315	27.1467	27.2123	27.3096	27.2212	27.0714	27.2436	27.4405	27.2315	27.1467	27.2123	27.3096	27.2212	27.0714	27.2697	27.2061	0.00456043	0.0036202	-0.0635327	0.549031	0.260404
PN96_02965	0.000373134	29	25	23	26	26	25	25	25	28									28.0762	27.7984	27.3843	26.7157	27.8459	27.6638	27.5772	27.5263	28.0762	27.7984	27.3843	26.7157	27.8459	27.6638	27.5772	27.5263	27.5787	27.6585	0.0215123	0.00507814	0.0798073	0.590081	0.229088
PN96_02970	0.000373134	9	9	9	8	7	9	9	9	8									28.8992	28.7844	28.6521	28.6462	28.7745	28.9905	28.742	28.6645	28.8992	28.7844	28.6521	28.6462	28.7745	28.9905	28.742	28.6645	28.7493	28.798	0.00419922	0.00484771	0.0487336	0.671985	0.172641
PN96_02975	0.000373134	10	6	9	9	9	9	9	9	9									25.5074	25.6556	25.4833	25.58	25.6332	25.603	25.2945	25.2892	25.5074	25.6556	25.4833	25.58	25.6332	25.603	25.2945	25.2892	25.5582	25.4642	0.00304281	0.00741731	-0.0939625	0.403062	0.394628
PN96_02985	0.000373134	4	2	3	3	3	4	3	3	2									22.1026	22.2744	21.6225	21.8578	22.7093	22.452	22.2425	21.6447	22.1026	22.2744	21.6225	21.8578	22.7093	22.452	22.2425	21.6447	21.9851	22.3126	0.0129697	0.0203813	0.327428	0.273927	0.562365
PN96_02995	0.000373134	2	2	2	2	2	2	2	2	2									23.3696	23.2969	22.8254	22.915	23.4155	23.7561	23.4728	23.2074	23.3696	23.2969	22.8254	22.915	23.4155	23.7561	23.4728	23.2074	23.1208	23.4764	0.011751	0.00964341	0.355621	0.0744072	1.12839
PN96_03000	0.000373134	10	4	6	8	8	6	8	10	10									24.3015	24.5971	24.9132	24.8074	25.2913	25.121	25.4572	25.4688	24.3015	24.5971	24.9132	24.8074	25.2913	25.121	25.4572	25.4688	24.6732	25.3414	0.0109385	0.00646885	0.668247	0.00321617	2.49266
PN96_03015	0.000373134	6	0	0	0	0	1	0	0	0									NA	NA	NA	NA	23.825	NA	NA	NA	18.5655	18.6276	21.0071	19.3776	23.825	18.7383	18.097	19.267	19.7721	21.9503	0.058607	0.130438	2.17815	0.661902	0.179206
PN96_03020	0.000373134	15	12	12	13	13	13	14	15	14									25.7047	25.8679	25.8559	25.7206	26.0128	25.8091	26.0007	25.9918	25.7047	25.8679	25.8559	25.7206	26.0128	25.8091	26.0007	25.9918	25.7892	25.956	0.0033574	0.00372604	0.166801	0.103747	0.984025
PN96_03025	0.000373134	7	7	6	6	7	7	7	7	7									24.6072	24.1163	24.088	24.411	24.8248	24.8751	24.6596	24.534	24.6072	24.1163	24.088	24.411	24.8248	24.8751	24.6596	24.534	24.3219	24.7297	0.0102238	0.00632121	0.4078	0.0252993	1.59689
PN96_03030	0.000373134	35	27	27	30	29	30	33	34	35	3	3	3	2	3	3	3	3	32.9261	32.8745	32.7452	32.914	33.1213	33.1571	32.9598	32.902	32.9261	32.8745	32.7452	32.914	33.1213	33.1571	32.9598	32.902	32.8667	33.039	0.00252029	0.00373627	0.172286	0.115868	0.936038
PN96_03035	0.000373134	11	11	11	11	11	10	10	10	10									28.1841	27.9868	27.6887	27.6822	27.8974	27.8745	27.6743	27.5321	28.1841	27.9868	27.6887	27.6822	27.8974	27.8745	27.6743	27.5321	27.9012	27.7523	0.00877089	0.00625473	-0.148881	0.382599	0.417256
PN96_03045	0.000373134	9	6	7	8	8	7	7	8	8									24.6271	24.6614	25.9805	26.7956	24.7898	24.6168	25.6299	26.096	24.6271	24.6614	25.9805	26.7956	24.7898	24.6168	25.6299	26.096	25.809	25.4104	0.0415591	0.0276706	-0.398572	0.698909	0.15558
PN96_03050	0.000373134	7	7	6	7	7	7	7	7	7									27.0138	26.9025	26.6865	26.8561	27.0766	27.1434	27.016	26.9633	27.0138	26.9025	26.6865	26.8561	27.0766	27.1434	27.016	26.9633	26.8695	27.0514	0.00506109	0.00287159	0.18194	0.0988545	1.005
PN96_03055	0.000373134	21	21	18	19	18	21	20	21	19									28.3749	28.2043	27.9729	27.9044	28.653	28.4518	28.4292	28.433	28.3749	28.2043	27.9729	27.9044	28.653	28.4518	28.4292	28.433	28.1264	28.4949	0.00768612	0.00378912	0.368515	0.0207345	1.68331
PN96_03060	0.000373134	42	0	0	4	8	3	0	12	17									NA	NA	22.7739	23.771	21.4451	NA	25.5695	26.0027	18.3987	18.6968	22.7739	23.771	21.4451	19.264	25.5695	26.0027	22.4077	24.8447	0.132024	0.14151	2.43694	0.300037	0.522825
PN96_03065	0.000373134	21	21	19	18	20	18	20	18	18									28.7925	28.2442	28.0485	28.2106	28.0287	28.3659	28.0129	27.824	28.7925	28.2442	28.0485	28.2106	28.0287	28.3659	28.0129	27.824	28.3527	28.0714	0.0114339	0.00803333	-0.281329	0.204496	0.689316
PN96_03070	0.000373134	10	8	7	7	7	10	9	9	8									23.7255	23.7488	23.0444	23.203	24.447	24.0177	24.2969	23.8699	23.7255	23.7488	23.0444	23.203	24.447	24.0177	24.2969	23.8699	23.4637	24.1756	0.0153722	0.0108347	0.711949	0.0103866	1.98353
PN96_03075	0.000373134	15	7	7	7	8	7	8	7	7									24.3097	24.5825	24.5055	24.6963	24.6988	24.8642	24.7022	24.8314	24.3097	24.5825	24.5055	24.6963	24.6988	24.8642	24.7022	24.8314	24.5303	24.7761	0.00663245	0.00347667	0.245781	0.0506077	1.29578
PN96_03080	0.000373134	7	6	6	7	6	7	7	7	7									24.1891	24.0974	24.5164	23.9122	24.7837	24.7039	24.3919	24.5507	24.1891	24.0974	24.5164	23.9122	24.7837	24.7039	24.3919	24.5507	24.1957	24.6153	0.0104572	0.0070399	0.419539	0.0261959	1.58177
PN96_03085	0.000373134	7	3	2	2	3	4	3	4	4									21.4238	21.6135	21.5439	21.6488	22.4215	21.8418	22.4557	22.3149	21.4238	21.6135	21.5439	21.6488	22.4215	21.8418	22.4557	22.3149	21.56	22.2783	0.0046016	0.0127666	0.718249	0.00219218	2.65912
PN96_03090	0.000373134	5	1	1	1	1	1	1	2	1									20.5255	20.3541	20.2212	19.1878	21.2071	20.9903	21.5262	21.4458	20.5255	20.3541	20.2212	19.1878	21.2071	20.9903	21.5262	21.4458	20.1547	21.3074	0.0300224	0.0113982	1.15265	0.00448154	2.34857
PN96_03095	0.000373134	12	4	4	5	6	4	5	5	6									22.8823	22.83	23.1398	23.3138	23.1724	23.1402	23.378	24.0136	22.8823	22.83	23.1398	23.3138	23.1724	23.1402	23.378	24.0136	23.0549	23.4718	0.00983003	0.0173146	0.41687	0.123463	0.908463
PN96_03110	0.000373134	17	10	14	17	16	12	14	14	15									25.1567	25.2753	25.2512	25.1738	25.0018	25.0292	25.0568	24.9477	25.1567	25.2753	25.2512	25.1738	25.0018	25.0292	25.0568	24.9477	25.2151	25.0094	0.00229423	0.00186079	-0.205677	0.0284961	1.54521
PN96_03125	0.000373134	40	40	40	40	38	38	39	38	38									29.8638	29.8751	29.4391	29.2201	29.2414	29.0548	28.9058	28.8368	29.8638	29.8751	29.4391	29.2201	29.2414	29.0548	28.9058	28.8368	29.6263	29.0181	0.0109565	0.00617934	-0.60818	0.0130176	1.88547
PN96_03130	0.00181422	2	1	2	2	1	1	2	1	1									20.9641	22.5555	22.7844	21.7367	22.482	22.8375	21.8131	22.2067	20.9641	22.5555	22.7844	21.7367	22.482	22.8375	21.8131	22.2067	22.174	22.383	0.0377019	0.0193955	0.208956	0.473015	0.325125
PN96_03140	0.000373134	13	7	9	12	10	10	11	10	11									24.6747	24.8184	25.2522	24.9515	24.9045	25.4872	25.2265	25.494	24.6747	24.8184	25.2522	24.9515	24.9045	25.4872	25.2265	25.494	24.9403	25.2975	0.00987614	0.0110161	0.357182	0.0902266	1.04467
PN96_03145	0.000373134	4	3	3	3	3	3	4	4	3									24.9873	25.0935	25.2338	25.9349	24.9692	25.2683	25.0844	25.3276	24.9873	25.0935	25.2338	25.9349	24.9692	25.2683	25.0844	25.3276	25.3634	25.1694	0.0168735	0.00656734	-0.194021	0.512716	0.290123
PN96_03150	0.000373134	18	15	18	17	17	18	18	18	18									28.1492	28.3425	28.146	28.2587	28.5783	28.5739	28.4719	28.4561	28.1492	28.3425	28.146	28.2587	28.5783	28.5739	28.4719	28.4561	28.2264	28.5212	0.00335773	0.00228191	0.294709	0.00971164	2.01271
PN96_03155	0.000373134	4	2	3	3	2	3	3	3	3									21.3393	20.2316	20.5798	19.4451	21.2929	21.8199	21.1884	21.3041	21.3393	20.2316	20.5798	19.4451	21.2929	21.8199	21.1884	21.3041	20.5558	21.4235	0.0385458	0.0132642	0.867717	0.0337411	1.47184
PN96_03160	0.000373134	7	1	2	3	3	2	2	3	3									21.7078	21.9575	23.0288	21.9058	23.008	22.4483	22.4214	22.873	21.7078	21.9575	23.0288	21.9058	23.008	22.4483	22.4214	22.873	22.2524	22.7107	0.0268941	0.0131043	0.458261	0.123467	0.90845
PN96_03170	0.000373134	38	24	25	29	31	27	28	29	29									28.814	28.8732	28.9188	29.1209	29.0519	29.0543	28.9888	29.0628	28.814	28.8732	28.9188	29.1209	29.0519	29.0543	28.9888	29.0628	28.9364	29.0397	0.00460482	0.00117303	0.103308	0.277842	0.556202
PN96_03185	0.000373134	71	49	50	56	53	64	66	68	66	44	45	50	46	59	60	61	59	29.967	29.9839	29.7808	29.8276	31.1218	31.0375	30.9912	30.9877	29.967	29.9839	29.7808	29.8276	31.1218	31.0375	30.9912	30.9877	29.8924	31.0356	0.00337634	0.00201155	1.14313	2.22e-06	5.65396
PN96_03190	0.000373134	7	0	1	0	1	1	0	0	0									NA	26.3528	NA	25.6724	25.5706	NA	NA	NA	20.9186	26.3528	18.5126	25.6724	25.5706	19.0411	18.162	17.8582	25.0765	23.6013	0.165158	0.180729	-1.47525	0.290791	0.536419
PN96_03200	0.000373134	9	7	7	9	9	8	9	9	9									30.8028	30.6096	30.5174	30.6349	31.129	31.0961	30.8496	30.8162	30.8028	30.6096	30.5174	30.6349	31.129	31.0961	30.8496	30.8162	30.6449	30.9796	0.00388305	0.00524899	0.334674	0.0212547	1.67254
PN96_03205	0.000373134	13	12	12	11	10	12	12	12	13									28.0942	28.3492	28.3005	28.6718	28.1843	28.4456	28.2476	28.1908	28.0942	28.3492	28.3005	28.6718	28.1843	28.4456	28.2476	28.1908	28.369	28.271	0.00842907	0.0043284	-0.0980006	0.551216	0.258678
PN96_03210	0.000373134	3	3	3	3	3	3	3	3	3									24.2508	24.13	23.9262	23.811	24.3781	24.3714	24.2325	24.1668	24.2508	24.13	23.9262	23.811	24.3781	24.3714	24.2325	24.1668	24.0397	24.29	0.00823652	0.00430944	0.25037	0.0705298	1.15163
PN96_03220	0.000373134	10	4	9	10	9	8	9	9	9									26.0783	26.3711	26.1484	26.1179	26.2398	26.1837	26.2646	26.3527	26.0783	26.3711	26.1484	26.1179	26.2398	26.1837	26.2646	26.3527	26.1835	26.2615	0.00501523	0.00267828	0.0779887	0.421503	0.375199
PN96_03230	0.000373134	8	4	3	5	2	2	2	2	1									22.5944	22.0986	22.5133	22.1806	20.3364	20.1982	20.505	19.2736	22.5944	22.0986	22.5133	22.1806	20.3364	20.1982	20.505	19.2736	22.3621	20.1484	0.0109083	0.0274397	-2.21371	6.76e-05	4.17011
PN96_03235	0.000373134	10	10	10	10	9	10	10	10	10									28.3885	28.2818	28.2004	28.1949	28.6039	28.6135	28.4806	28.3249	28.3885	28.2818	28.2004	28.1949	28.6039	28.6135	28.4806	28.3249	28.2686	28.5104	0.00320541	0.00473096	0.241824	0.0462579	1.33481
PN96_03240	0.000373134	7	6	6	7	7	7	7	7	7									26.0982	26.082	25.9753	25.9265	26.6949	26.514	26.5661	26.606	26.0982	26.082	25.9753	25.9265	26.6949	26.514	26.5661	26.606	26.0223	26.5968	0.0031928	0.00287106	0.57451	0.000210616	3.67651
PN96_03250	0.000373134	5	2	3	4	4	2	4	4	3									25.1978	25.2516	25.0341	25.2284	25.4808	25.5237	25.4591	25.2549	25.1978	25.2516	25.0341	25.2284	25.4808	25.5237	25.4591	25.2549	25.1804	25.4332	0.00390986	0.0047019	0.252809	0.0349183	1.45695
PN96_03255	0.000373134	3	3	3	3	3	3	3	3	3									23.8773	23.6732	23.4009	22.9993	23.9157	23.903	23.878	23.6586	23.8773	23.6732	23.4009	22.9993	23.9157	23.903	23.878	23.6586	23.5239	23.8425	0.0161618	0.00508162	0.318601	0.109321	0.961297
PN96_03260	0.000373134	52	44	48	52	46	48	49	52	51									28.6413	28.5304	28.3011	28.003	28.2313	28.686	28.582	28.4754	28.6413	28.5304	28.3011	28.003	28.2313	28.686	28.582	28.4754	28.3891	28.5033	0.00994448	0.0068403	0.114262	0.484285	0.314899
PN96_03265	0.000373134	5	5	3	3	2	3	4	3	3									26.2475	25.9495	25.6256	25.3414	26.2335	26.106	25.987	25.8892	26.2475	25.9495	25.6256	25.3414	26.2335	26.106	25.987	25.8892	25.8309	26.0597	0.015232	0.00571718	0.228776	0.232288	0.633973
PN96_03280	0.000373134	15	13	12	14	14	11	11	12	12									25.7486	25.5283	25.5725	25.4018	25.2578	25.4082	25.356	25.5997	25.7486	25.5283	25.5725	25.4018	25.2578	25.4082	25.356	25.5997	25.5682	25.4109	0.00561203	0.00565847	-0.157334	0.208516	0.68086
PN96_03285	0.000373134	17	11	13	15	14	13	15	14	15									25.3883	25.5169	25.5372	25.7944	25.8796	25.9941	25.9514	25.9678	25.3883	25.5169	25.5372	25.7944	25.8796	25.9941	25.9514	25.9678	25.5669	25.9488	0.00665569	0.0018885	0.381934	0.00697856	2.15623
PN96_03295	0.000373134	16	6	7	9	9	11	12	10	10									23.5386	23.8435	24.4483	24.9277	25.1946	25.3387	25.3915	25.5023	23.5386	23.8435	24.4483	24.9277	25.1946	25.3387	25.3915	25.5023	24.2899	25.361	0.0256544	0.00503993	1.07111	0.00499409	2.30154
PN96_03300	0.000373134	5	4	4	4	4	3	3	4	4									22.5437	22.7016	22.4019	22.3506	22.2973	22.6386	22.584	22.662	22.5437	22.7016	22.4019	22.3506	22.2973	22.6386	22.584	22.662	22.506	22.5526	0.00700437	0.00748107	0.0466413	0.721928	0.141506
PN96_03305	0.000373134	19	16	18	18	17	18	18	18	18									27.8821	28.1052	27.9462	27.916	28.092	28.0754	28.106	28.1595	27.8821	28.1052	27.9462	27.916	28.092	28.0754	28.106	28.1595	27.965	28.1086	0.00353154	0.00129429	0.143601	0.119303	0.923349
PN96_03310	0.000373134	12	7	11	11	10	8	11	9	9									26.1716	26.3423	26.2454	26.1364	26.1614	26.2338	26.0151	26.0426	26.1716	26.3423	26.2454	26.1364	26.1614	26.2338	26.0151	26.0426	26.2261	26.116	0.00347229	0.00392385	-0.110135	0.265187	0.576448
PN96_03315	0.000373134	10	5	7	8	7	7	8	7	7									26.1956	26.3623	26.3016	26.3533	26.2709	26.4209	26.2194	26.2312	26.1956	26.3623	26.3016	26.3533	26.2709	26.4209	26.2194	26.2312	26.3047	26.2879	0.00291048	0.00353176	-0.0168464	0.844666	0.0733152
PN96_03320	0.000373134	7	4	4	4	4	4	5	4	5									24.5327	24.1854	23.8832	23.8144	24.3506	24.3308	24.1446	24.1971	24.5327	24.1854	23.8832	23.8144	24.3506	24.3308	24.1446	24.1971	24.1327	24.2584	0.0136123	0.00415211	0.125768	0.398655	0.399403
PN96_03325	0.000373134	57	27	27	30	33	32	32	34	38									28.2198	28.4343	28.3683	28.5876	29.0719	28.9194	29.0074	29.0707	28.2198	28.4343	28.3683	28.5876	29.0719	28.9194	29.0074	29.0707	28.4086	29.0187	0.00537193	0.00247808	0.610136	0.000444101	3.35252
PN96_03335	0.000373134	3	1	1	2	3	3	3	3	3									21.7836	21.3465	22.2159	22.4896	22.9135	23.442	23.5766	23.79	21.7836	21.3465	22.2159	22.4896	22.9135	23.442	23.5766	23.79	22.0222	23.4648	0.022822	0.0159312	1.44267	0.00128278	2.89185
PN96_03340	0.000373134	20	6	7	10	11	11	11	15	16									24.9834	25.026	25.2315	25.3009	26.2621	25.952	26.07	26.2335	24.9834	25.026	25.2315	25.3009	26.2621	25.952	26.07	26.2335	25.1417	26.1348	0.00614986	0.00556608	0.993172	4.94e-05	4.30656
PN96_03345	0.000373134	14	9	11	10	10	12	13	12	13									25.1768	25.3662	25.0155	25.0916	26.3336	26.2691	26.2195	26.516	25.1768	25.3662	25.0155	25.0916	26.3336	26.2691	26.2195	26.516	25.1685	26.339	0.00599894	0.00492444	1.17048	1.21e-05	4.91889
PN96_03350	0.000373134	11	2	2	3	3	4	3	2	2									21.278	21.4106	21.6518	21.5058	22.2213	21.3792	21.362	20.9449	21.278	21.4106	21.6518	21.5058	22.2213	21.3792	21.362	20.9449	21.468	21.5558	0.00734073	0.0249297	0.087798	0.954922	0.0200323
PN96_03360	0.000373134	79	72	77	73	65	79	79	78	76									33.2237	33.1487	32.8135	32.8311	33.3704	33.284	33.141	33.1066	33.2237	33.1487	32.8135	32.8311	33.3704	33.284	33.141	33.1066	33.016	33.2295	0.00643629	0.00371485	0.213529	0.131056	0.882542
PN96_03365	0.000373134	34	32	34	34	34	34	34	34	34									32.9047	32.9052	32.5952	32.5683	32.8267	32.8611	32.5798	32.4431	32.9047	32.9052	32.5952	32.5683	32.8267	32.8611	32.5798	32.4431	32.7524	32.688	0.00570843	0.00613316	-0.0643957	0.655613	0.183352
PN96_03375	0.000373134	13	3	3	4	3	4	5	5	4									22.2999	22.1268	22.4297	21.6715	22.5263	23.1173	22.4197	22.9652	22.2999	22.1268	22.4297	21.6715	22.5263	23.1173	22.4197	22.9652	22.159	22.7865	0.0149609	0.0147973	0.627476	0.0258198	1.58805
PN96_03385	0.000373134	9	0	2	0	1	0	0	0	0									NA	24.3428	NA	23.3174	NA	NA	NA	NA	21.1333	24.3428	18.1769	23.3174	19.6193	18.0624	19.0899	19.2777	23.0328	19.116	0.125468	0.0352476	-3.91683	0.0675892	1.17012
PN96_03390	0.000373134	10	0	0	1	1	1	1	1	1									NA	NA	20.9087	21.8326	19.1343	20.4765	20.113	18.1344	20.0356	22.2526	20.9087	21.8326	19.1343	20.4765	20.113	18.1344	21.4892	19.7207	0.046535	0.0540708	-1.76849	0.0282467	1.54903
PN96_03400	0.000373134	9	7	7	8	8	7	9	7	8									25.5001	25.6269	25.3342	25.4458	25.7425	25.8868	25.6141	25.3027	25.5001	25.6269	25.3342	25.4458	25.7425	25.8868	25.6141	25.3027	25.4806	25.6522	0.00477407	0.00970675	0.171575	0.297536	0.52646
PN96_03405	0.000373134	4	4	4	4	4	4	4	4	3									25.5892	25.4286	25.2667	25.2997	25.5587	25.6112	25.3634	25.1983	25.5892	25.4286	25.2667	25.2997	25.5587	25.6112	25.3634	25.1983	25.4017	25.4421	0.00576743	0.00744302	0.0403698	0.781019	0.107339
PN96_03415	0.000373134	5	2	1	1	2	2	2	2	2									24.0185	23.2171	23.1176	23.2389	24.5693	24.3142	24.33	24.4817	24.0185	23.2171	23.1176	23.2389	24.5693	24.3142	24.33	24.4817	23.4471	24.4277	0.017822	0.00503184	0.980614	0.00149316	2.82589
PN96_03420	0.000373134	6	5	4	4	2	2	5	4	4									26.6702	26.633	26.4602	26.8759	26.4485	26.6504	26.3254	26.3738	26.6702	26.633	26.4602	26.8759	26.4485	26.6504	26.3254	26.3738	26.6674	26.455	0.00639966	0.00541222	-0.212462	0.124951	0.90326
PN96_03430	0.000373134	36	32	36	36	34	33	34	36	36									29.6632	29.7798	29.6482	29.7658	29.7337	29.8208	29.7539	29.8355	29.6632	29.7798	29.6482	29.7658	29.7337	29.8208	29.7539	29.8355	29.7154	29.7866	0.00229318	0.00167045	0.0711904	0.384795	0.414771
PN96_03435	0.000373134	10	8	8	9	10	8	8	8	9									27.1714	27.1005	27.0811	27.2075	27.0379	27.2352	26.9631	27.0473	27.1714	27.1005	27.0811	27.2075	27.0379	27.2352	26.9631	27.0473	27.141	27.0744	0.00218653	0.00428055	-0.066605	0.46425	0.333248
PN96_03440	0.000373134	17	16	16	16	14	16	17	17	17									28.5623	28.3049	27.8551	27.6648	28.2232	28.1762	27.9147	27.792	28.5623	28.3049	27.8551	27.6648	28.2232	28.1762	27.9147	27.792	28.1404	28.0376	0.014603	0.00738711	-0.102849	0.757287	0.12074
PN96_03445	0.000373134	33	19	19	24	24	25	26	26	26									26.683	26.6546	26.687	27.2839	27.2838	27.3399	27.4451	27.4701	26.683	26.6546	26.687	27.2839	27.2838	27.3399	27.4451	27.4701	26.8529	27.3867	0.0113636	0.00320596	0.533811	0.00914961	2.0386
PN96_03450	0.000373134	12	11	12	12	11	12	12	12	12									28.5735	28.3438	27.9848	27.8743	28.3695	28.4583	28.1982	28.0672	28.5735	28.3438	27.9848	27.8743	28.3695	28.4583	28.1982	28.0672	28.2214	28.2812	0.0114466	0.00617978	0.0598284	0.671606	0.172886
PN96_03455	0.000373134	3	3	3	3	3	2	3	3	3									23.8157	23.695	23.4171	23.1946	22.8582	23.3918	23.301	22.9977	23.8157	23.695	23.4171	23.1946	22.8582	23.3918	23.301	22.9977	23.5506	23.1534	0.0118714	0.010847	-0.397183	0.0668951	1.17461
PN96_03460	0.000373134	11	11	11	10	10	11	11	10	10									28.1905	28.1424	27.679	27.5936	28.2804	28.141	28.0138	27.9852	28.1905	28.1424	27.679	27.5936	28.2804	28.141	28.0138	27.9852	27.926	28.1099	0.0110638	0.00480626	0.183935	0.259994	0.585036
PN96_03465	0.000373134	78	72	77	76	77	75	78	76	78									31.4212	31.3828	31.1524	30.9282	31.3137	31.335	31.3374	31.206	31.4212	31.3828	31.1524	30.9282	31.3137	31.335	31.3374	31.206	31.2344	31.299	0.00732024	0.00198963	0.0645911	0.56255	0.249839
PN96_03470	0.000373134	8	7	7	6	7	7	8	7	8									30.2954	25.8454	25.0609	26.1349	28.7084	29.1016	29.1364	29.006	30.2954	25.8454	25.0609	26.1349	28.7084	29.1016	29.1364	29.006	28.4695	28.9976	0.0876387	0.0067083	0.52809	0.0823643	1.08426
PN96_03475	0.000373134	2	2	2	2	2	1	1	1	1									21.3576	21.4639	21.547	22.1774	20.5438	20.8598	20.9797	20.6749	21.3576	21.4639	21.547	22.1774	20.5438	20.8598	20.9797	20.6749	21.6743	20.7742	0.0170475	0.00930925	-0.900051	0.00300993	2.52144
PN96_03480	0.000373134	12	10	10	12	10	11	11	11	12									28.6964	28.5342	28.2853	27.9878	28.095	28.5392	28.4345	28.2749	28.6964	28.5342	28.2853	27.9878	28.095	28.5392	28.4345	28.2749	28.4002	28.3456	0.0108935	0.00684436	-0.0546552	0.828741	0.0815812
PN96_03485	0.000373134	6	6	6	6	6	6	6	6	6									32.1731	32.1883	31.7767	31.5191	32.285	32.0955	32.0539	31.9036	32.1731	32.1883	31.7767	31.5191	32.285	32.0955	32.0539	31.9036	31.9411	32.091	0.0101886	0.00489528	0.149826	0.366758	0.43562
PN96_03490	0.000373134	6	4	6	6	6	4	5	6	6									22.6839	23.6182	23.566	23.8344	23.7215	23.8326	23.606	23.9084	22.6839	23.6182	23.566	23.8344	23.7215	23.8326	23.606	23.9084	23.4859	23.7716	0.0216846	0.00555506	0.285743	0.207641	0.682688
PN96_03495	0.000373134	14	9	12	14	13	12	13	13	12									28.5682	28.4583	28.3036	28.4369	28.4414	28.4361	28.2437	28.2099	28.5682	28.4583	28.3036	28.4369	28.4414	28.4361	28.2437	28.2099	28.4448	28.3367	0.00381854	0.0043464	-0.108059	0.312656	0.504933
PN96_03500	0.000373134	16	13	14	16	16	12	16	15	16									28.6433	28.7074	28.7628	29.222	28.4917	28.5735	28.389	28.481	28.6433	28.7074	28.7628	29.222	28.4917	28.5735	28.389	28.481	28.8528	28.4853	0.00913278	0.00265068	-0.367552	0.0408883	1.3884
PN96_03505	0.000373134	13	13	13	13	12	13	13	12	13									30.954	30.8856	30.6963	30.7699	30.823	30.8253	30.6478	30.5594	30.954	30.8856	30.6963	30.7699	30.823	30.8253	30.6478	30.5594	30.8299	30.7184	0.00374151	0.00430936	-0.111524	0.314802	0.501963
PN96_03510	0.000373134	7	7	7	7	7	7	7	7	6									29.7568	29.8011	29.7575	30.055	29.509	29.9535	29.6468	29.5687	29.7568	29.8011	29.7575	30.055	29.509	29.9535	29.6468	29.5687	29.8481	29.68	0.00479535	0.00665898	-0.168104	0.22135	0.654921
PN96_03515	0.000373134	32	29	30	31	28	31	32	31	30									30.2714	30.3479	30.1179	30.0952	30.4601	30.4967	30.2932	30.258	30.2714	30.3479	30.1179	30.0952	30.4601	30.4967	30.2932	30.258	30.212	30.3807	0.00402963	0.00391395	0.168692	0.141501	0.849241
PN96_03520	0.000373134	3	1	1	1	1	2	2	2	2									20.8154	20.2854	20.0553	20.5169	21.3993	21.1111	21.4775	21.003	20.8154	20.2854	20.0553	20.5169	21.3993	21.1111	21.4775	21.003	20.4459	21.261	0.0159161	0.0106739	0.815164	0.00311444	2.50662
PN96_03525	0.000373134	5	5	5	4	5	5	5	5	4									24.8032	24.7822	24.6604	24.6091	24.9975	24.931	24.8372	24.7631	24.8032	24.7822	24.6604	24.6091	24.9975	24.931	24.8372	24.7631	24.716	24.885	0.00380195	0.00414345	0.168969	0.109465	0.960726
PN96_03530	0.000373134	12	7	9	11	12	9	9	10	9									24.8613	25.5073	25.732	26.3425	25.9396	25.8195	25.7992	25.7337	24.8613	25.5073	25.732	26.3425	25.9396	25.8195	25.7992	25.7337	25.7063	25.8249	0.0238846	0.00332834	0.118585	0.483813	0.315323
PN96_03535	0.000373134	4	4	4	4	3	4	4	4	4									23.7307	23.4436	23.4029	22.8384	24.1908	23.706	23.8008	23.4701	23.7307	23.4436	23.4029	22.8384	24.1908	23.706	23.8008	23.4701	23.3884	23.8158	0.0159865	0.0126118	0.427456	0.0933822	1.02974
PN96_03540	0.000373134	12	7	9	10	12	9	9	9	9									26.4755	26.7066	26.3342	26.326	26.6373	26.6219	26.4461	26.4184	26.4755	26.7066	26.3342	26.326	26.6373	26.6219	26.4461	26.4184	26.469	26.5343	0.00671898	0.00432135	0.0653427	0.566563	0.246752
PN96_03545	0.000373134	10	10	10	9	9	10	10	10	10									30.1415	30.2256	30.1124	29.8387	30.2437	30.1159	30.2517	30.241	30.1415	30.2256	30.1124	29.8387	30.2437	30.1159	30.2517	30.241	30.0866	30.2141	0.00557199	0.0021495	0.127503	0.245668	0.609652
PN96_03555	0.000373134	20	7	8	14	13	9	10	12	13									24.8368	24.899	26.4842	26.7469	25.6188	25.8697	26.4355	26.5638	24.8368	24.899	26.4842	26.7469	25.6188	25.8697	26.4355	26.5638	25.9963	26.1737	0.039431	0.0172668	0.177452	0.477092	0.321398
PN96_03560	0.00110579	1	1	1	1	1	1	1	1	1									24.013	23.9502	23.4822	23.6275	23.8421	23.6617	23.6408	23.5288	24.013	23.9502	23.4822	23.6275	23.8421	23.6617	23.6408	23.5288	23.7849	23.6728	0.0107162	0.00547982	-0.112107	0.515179	0.288042
PN96_03570	0.00279818	1	0	0	0	0	0	0	0	1									NA	NA	NA	NA	NA	NA	NA	22.2384	20.3986	19.8748	20.3091	19.128	19.0664	19.4009	18.823	22.2384	20.0074	20.6656	0.0291111	0.0798999	0.658186	0.954418	0.0202613
PN96_03580	0.000373134	5	0	0	0	0	0	0	0	0									NA	NA	NA	NA	NA	NA	NA	NA	18.6677	19.9459	19.8092	19.1623	19.0618	19.8166	19.162	19.2693	19.4833	19.3587	0.0306203	0.0174323	-0.124656	0.833746	0.0789662
PN96_03585	0.000373134	46	12	14	19	21	21	24	22	22									26.0944	28.2932	28.0913	27.8411	28.2678	28.3194	28.189	28.2317	26.0944	28.2932	28.0913	27.8411	28.2678	28.3194	28.189	28.2317	27.788	28.2528	0.0365301	0.00195761	0.464834	0.187173	0.727757
PN96_03590	0.000373134	10	3	2	5	6	2	3	7	6									23.3711	22.9965	23.9282	23.4982	22.0781	22.5415	23.8141	24.083	23.3711	22.9965	23.9282	23.4982	22.0781	22.5415	23.8141	24.083	23.487	23.3596	0.0163859	0.0419859	-0.127449	0.524346	0.280382
PN96_03600	0.0021322	2	0	0	0	0	0	0	0	0									NA	NA	NA	NA	NA	NA	NA	NA	20.2825	16.8127	17.8955	19.1696	19.5429	19.0519	19.3836	19.8759	19.0847	19.494	0.0813941	0.0176033	0.409281	0.229183	0.639817
PN96_03610	0.000373134	19	14	16	15	16	16	17	17	16									28.4827	28.4398	28.3754	28.388	28.452	28.7022	28.574	28.5768	28.4827	28.4398	28.3754	28.388	28.452	28.7022	28.574	28.5768	28.4221	28.579	0.00173993	0.00357508	0.156881	0.10918	0.961857
PN96_03615	0.000373134	36	28	31	32	30	33	36	35	35									27.7082	28.0896	27.9135	27.9302	28.1471	28.1789	28.2209	28.2108	27.7082	28.0896	27.9135	27.9302	28.1471	28.1789	28.2209	28.2108	27.9167	28.1897	0.00560363	0.00118436	0.273034	0.0247181	1.60699
PN96_03620	0.000373134	23	20	23	21	19	21	22	21	21									29.7384	29.617	29.3631	29.374	29.6422	29.6803	29.4405	29.3529	29.7384	29.617	29.3631	29.374	29.6422	29.6803	29.4405	29.3529	29.5321	29.5354	0.00627616	0.00533913	0.00327288	0.965278	0.0153476
PN96_03625	0.000373134	93	84	90	93	84	90	93	91	91									34.8394	34.866	34.578	34.4171	34.832	34.7153	34.6688	34.5837	34.8394	34.866	34.578	34.4171	34.832	34.7153	34.6688	34.5837	34.687	34.7028	0.00621723	0.00298487	0.0157364	0.85092	0.070111
PN96_03630	0.000373134	13	8	9	9	9	11	11	12	10									27.2176	27.4331	27.2873	27.2632	27.8308	27.7181	27.5791	27.377	27.2176	27.4331	27.2873	27.2632	27.8308	27.7181	27.5791	27.377	27.3026	27.636	0.00341127	0.00707497	0.333421	0.027815	1.55572
PN96_03635	0.000373134	8	5	6	7	6	6	6	7	6									24.2272	24.4874	24.5296	24.3875	24.8699	24.617	24.6744	24.7818	24.2272	24.4874	24.5296	24.3875	24.8699	24.617	24.6744	24.7818	24.4125	24.7391	0.00550687	0.00454873	0.326566	0.0153482	1.81394
PN96_03640	0.000373134	4	2	1	1	1	2	2	3	1									21.0943	20.4168	19.3532	19.6153	21.5059	20.518	21.0361	20.3122	21.0943	20.4168	19.3532	19.6153	21.5059	20.518	21.0361	20.3122	20.2853	20.9192	0.0393468	0.025749	0.633868	0.141097	0.850483
PN96_03645	0.000373134	21	15	14	19	20	16	18	18	18									27.402	27.3074	27.3788	27.5628	27.281	27.4127	27.2467	27.2276	27.402	27.3074	27.3788	27.5628	27.281	27.4127	27.2467	27.2276	27.4158	27.2938	0.00393388	0.00305787	-0.121959	0.226966	0.644039
PN96_03650	0.000373134	22	2	1	1	1	4	2	2	2									21.0995	18.6818	20.0133	19.3587	22.3759	21.1051	21.2337	21.7172	21.0995	18.6818	20.0133	19.3587	22.3759	21.1051	21.2337	21.7172	20.0684	21.6984	0.0520187	0.0266473	1.62998	0.0109995	1.95863
PN96_03660	0.000373134	4	0	1	1	0	1	0	0	0									NA	19.3843	18.1394	NA	19.2394	NA	NA	NA	21.1509	19.3843	18.1394	20.7901	19.2394	18.2035	19.3112	18.5345	20.2862	18.8958	0.0694964	0.0287536	-1.39045	0.163924	0.785357
PN96_03665	0.000373134	7	1	1	1	1	1	1	1	1									19.5966	20.0679	19.8216	18.8967	19.83	19.5358	19.5412	19.5674	19.5966	20.0679	19.8216	18.8967	19.83	19.5358	19.5412	19.5674	19.6569	19.624	0.0257309	0.00721838	-0.0329323	0.928478	0.0322283
PN96_03675	0.000373134	4	0	0	1	0	0	0	1	1									NA	NA	18.4574	NA	NA	NA	18.5101	18.9583	22.0045	19.8717	18.4574	19.7893	18.3464	17.6711	18.5101	18.9583	20.617	18.4422	0.0732293	0.0290538	-2.17478	0.0505356	1.2964
PN96_03680	0.000373134	3	3	3	3	3	3	3	3	3									22.5917	22.8742	22.704	22.7564	23.5389	23.4516	23.5066	23.4683	22.5917	22.8742	22.704	22.7564	23.5389	23.4516	23.5066	23.4683	22.7351	23.4917	0.00516049	0.00166758	0.756616	4.23e-05	4.37372
PN96_03685	0.000373134	16	11	12	14	10	13	14	15	13									25.7724	25.8516	25.8598	25.1142	26.101	26.0823	26.1453	26.3455	25.7724	25.8516	25.8598	25.1142	26.101	26.0823	26.1453	26.3455	25.6803	26.1724	0.0139979	0.00461972	0.492161	0.0247938	1.60566
PN96_03690	0.00248403	1	1	1	1	1	1	1	1	1									22.6518	22.1872	22.1162	22.1181	22.8787	22.9819	22.8655	23.5091	22.6518	22.1872	22.1162	22.1181	22.8787	22.9819	22.8655	23.5091	22.2866	23.0844	0.0115764	0.0132126	0.79782	0.00417632	2.37921
PN96_03695	0.000373134	9	1	1	1	1	1	1	1	1									20.3631	18.5547	18.1691	19.6256	18.8717	17.9011	17.7242	18.9179	20.3631	18.5547	18.1691	19.6256	18.8717	17.9011	17.7242	18.9179	19.4361	18.4539	0.052239	0.0342827	-0.982206	0.168792	0.772648
PN96_03700	0.000373134	3	0	0	0	0	0	0	0	0									NA	NA	NA	NA	NA	NA	NA	NA	18.45	19.8421	19.2146	18.854	19.0829	18.6516	21.1492	19.5154	19.1826	19.9467	0.0309389	0.055688	0.76408	0.396547	0.401705
PN96_03705	0.000373134	51	1	1	0	0	1	2	0	1									21.8061	20.1933	NA	NA	20.2123	19.5414	NA	18.3208	21.8061	20.1933	18.2605	19.7789	20.2123	19.5414	20.6421	18.3208	20.5355	19.9104	0.0728426	0.0514499	-0.625076	0.693631	0.158872
PN96_03715	0.000373134	14	0	0	0	0	0	0	0	1									NA	NA	NA	NA	NA	NA	NA	16.3622	19.7499	18.3865	19.5772	18.6406	17.0031	18.8044	18.6006	16.3622	19.2037	18.0304	0.0353978	0.0677153	-1.17332	0.0594925	1.22554
PN96_03720	0.00279818	1	0	1	0	0	1	1	1	1									NA	19.0591	NA	NA	19.5079	19.4816	20.7386	19.2848	20.0487	19.0591	18.6311	18.0284	19.5079	19.4816	20.7386	19.2848	19.1358	19.8824	0.0448989	0.0336368	0.746556	0.142167	0.847202
PN96_03730	0.000373134	4	0	0	0	0	0	0	0	0									NA	NA	NA	NA	NA	NA	NA	NA	18.8335	18.4132	19.6425	18.0338	17.2015	19.5692	18.2362	19.5816	18.8598	18.9473	0.0368395	0.0617863	0.0874948	0.894966	0.0481933
PN96_03735	0.000373134	12	2	1	2	1	2	3	2	4									22.2052	19.064	21.623	21.1359	22.402	22.2394	21.8531	22.5208	22.2052	19.064	21.623	21.1359	22.402	22.2394	21.8531	22.5208	21.3801	22.2749	0.0650786	0.0130765	0.894813	0.0891748	1.04976
PN96_03740	0.000373134	8	0	0	1	1	0	0	0	0									NA	NA	20.8191	20.4453	NA	NA	NA	NA	19.1053	19.0145	20.8191	20.4453	21.6617	20.9277	18.4814	19.0843	20.0596	20.5718	0.0464198	0.0749134	0.512136	0.816292	0.0881545
PN96_03745	0.000373134	4	0	0	0	0	0	0	0	0									NA	NA	NA	NA	NA	NA	NA	NA	19.7535	17.3805	18.5672	18.494	18.9067	20.0384	19.0441	19.4986	18.7892	19.4423	0.0522668	0.0263929	0.653104	0.14242	0.84643
PN96_03750	0.000373134	18	0	0	2	0	0	0	0	0									NA	NA	20.2001	NA	NA	NA	NA	NA	19.5571	19.4027	20.2001	19.3506	19.6274	19.695	18.8004	20.1788	19.6704	19.655	0.0199518	0.0292229	-0.0153876	0.875235	0.0578754
PN96_03755	0.000373134	5	5	4	3	3	5	4	5	3									23.4523	23.6693	23.1031	22.8184	23.8302	23.6401	23.6578	23.2987	23.4523	23.6693	23.1031	22.8184	23.8302	23.6401	23.6578	23.2987	23.297	23.6192	0.0161657	0.00942593	0.322184	0.140124	0.853489
PN96_03765	0.000373134	8	0	0	0	1	0	0	0	0									NA	NA	NA	17.8477	NA	NA	NA	NA	20.6976	19.9225	19.0949	17.8477	19.5133	17.8669	19.6736	18.6143	19.7348	19.0853	0.0628734	0.0444627	-0.649522	0.503975	0.297591
PN96_03775	0.00894085	1	1	1	1	1	1	1	1	1									21.0042	20.8019	20.5451	20.1026	21.401	20.9321	20.9284	20.7636	21.0042	20.8019	20.5451	20.1026	21.401	20.9321	20.9284	20.7636	20.6512	21.0268	0.018869	0.013073	0.375523	0.12379	0.907316
PN96_03785	0.00555942	1	1	1	1	0	1	0	1	0									18.2045	17.4361	17.6681	NA	19.1945	NA	18.7519	NA	18.2045	17.4361	17.6681	17.7613	19.1945	18.5791	18.7519	18.9157	17.7953	18.8783	0.0181125	0.013879	1.0831	0.000802199	3.09572
PN96_03795	0.000373134	6	6	6	6	5	6	6	5	5									23.7736	23.8827	23.4814	22.9485	23.8445	23.6801	23.4296	23.407	23.7736	23.8827	23.4814	22.9485	23.8445	23.6801	23.4296	23.407	23.5643	23.6018	0.0177667	0.00889539	0.0375978	0.765813	0.115877
PN96_03800	0.00727147	4	3	4	4	4	3	3	3	3									22.207	22.4407	21.9657	22.5489	21.9958	21.8849	21.7558	22.0944	22.207	22.4407	21.9657	22.5489	21.9958	21.8849	21.7558	22.0944	22.3077	21.9382	0.0116346	0.00664385	-0.369523	0.0477474	1.32105
PN96_03805	0.000373134	16	3	3	5	7	3	4	6	7									22.2364	21.6364	22.8367	23.051	21.9835	22.5977	23.4205	23.6512	22.2364	21.6364	22.8367	23.051	21.9835	22.5977	23.4205	23.6512	22.5393	23.0565	0.0283939	0.033482	0.517171	0.333148	0.477362
PN96_03825	0.000373134	20	17	19	19	19	17	19	20	18									26.7046	26.6372	25.9915	25.8147	26.6517	26.596	26.3547	26.0798	26.7046	26.6372	25.9915	25.8147	26.6517	26.596	26.3547	26.0798	26.3387	26.4378	0.0171179	0.00988556	0.0990501	0.602028	0.220383
PN96_03830	0.000373134	15	0	1	1	1	1	2	0	2									NA	18.1865	19.1291	19.1312	20.0211	20.2118	NA	21.5597	19.0067	18.1865	19.1291	19.1312	20.0211	20.2118	18.2915	21.5597	18.9117	20.4401	0.0241201	0.0669812	1.52843	0.113792	0.943888
PN96_03840	0.000373134	4	0	0	0	0	1	0	0	0									NA	NA	NA	NA	20.4346	NA	NA	NA	18.9718	21.4047	19.5325	20.0817	20.4346	17.704	19.2057	20.0822	20.2985	19.6738	0.052093	0.062868	-0.624732	0.406836	0.390581
PN96_03850	0.000373134	17	1	1	1	1	1	0	2	2									15.4071	15.1435	15.8799	15.605	16.4517	NA	19.0408	18.8016	15.4071	15.1435	15.8799	15.605	16.4517	19.0455	19.0408	18.8016	15.534	18.6337	0.0200735	0.068756	3.09969	0.00179183	2.7467
PN96_03855	0.000373134	4	4	4	4	4	4	4	4	4									24.7984	24.71	24.401	24.1708	24.986	24.9665	24.8603	24.8641	24.7984	24.71	24.401	24.1708	24.986	24.9665	24.8603	24.8641	24.5413	24.9204	0.011766	0.00266251	0.379073	0.0312272	1.50547
PN96_03860	0.000373134	7	4	4	5	5	4	5	5	5									26.7103	26.2697	26.1673	25.9099	25.9449	26.7136	26.5084	26.2222	26.7103	26.2697	26.1673	25.9099	25.9449	26.7136	26.5084	26.2222	26.294	26.3761	0.012704	0.0127342	0.0821203	0.722353	0.141251
PN96_03865	0.000373134	5	4	4	4	5	4	4	4	4									23.4521	23.9043	23.7883	24.7354	24.0106	24.269	24.0082	23.9318	23.4521	23.9043	23.7883	24.7354	24.0106	24.269	24.0082	23.9318	24.0525	24.0607	0.0227419	0.00612556	0.00820494	0.757212	0.120783
PN96_03890	0.000373134	2	2	2	2	2	2	2	2	2									23.04	23.2096	23.5438	24.1073	22.6689	23.0633	22.9528	23.3224	23.04	23.2096	23.5438	24.1073	22.6689	23.0633	22.9528	23.3224	23.5352	23.0207	0.0200433	0.0117674	-0.514508	0.103837	0.983646
PN96_03895	0.000373134	9	0	0	0	0	0	0	0	0									NA	NA	NA	NA	NA	NA	NA	NA	19.231	16.7175	18.5868	17.4298	18.6321	21.8852	19.4077	19.1983	18.3027	20.411	0.0627983	0.0728319	2.10828	0.0667781	1.17537
PN96_03900	0.000373134	2	0	0	0	0	0	0	0	0									NA	NA	NA	NA	NA	NA	NA	NA	18.8163	20.3016	21.8273	19.2087	20.2956	20.429	19.76	18.3426	20.5359	19.9021	0.0672708	0.0484255	-0.633824	0.671454	0.172983
PN96_03905	0.000373134	12	7	7	9	9	7	8	8	9									25.1352	25.1805	25.0806	25.504	25.5176	25.345	25.3273	25.3766	25.1352	25.1805	25.0806	25.504	25.5176	25.345	25.3273	25.3766	25.2348	25.3936	0.00754813	0.00340357	0.158756	0.193487	0.713347
PN96_03910	0.000373134	20	18	17	18	18	19	19	19	19									27.084	27.2251	27.1345	27.0585	27.5116	27.5921	27.4656	27.5148	27.084	27.2251	27.1345	27.0585	27.5116	27.5921	27.4656	27.5148	27.1269	27.5217	0.0027092	0.00190532	0.394785	0.00136174	2.86591
PN96_03915	0.000373134	20	6	8	11	11	8	11	10	10									24.2366	24.4374	24.4072	24.7861	24.6783	25.0221	24.356	24.3699	24.2366	24.4374	24.4072	24.7861	24.6783	25.0221	24.356	24.3699	24.481	24.633	0.00942056	0.0127785	0.152028	0.482694	0.316328
PN96_03920	0.000373134	12	3	3	5	7	3	4	5	5									20.3982	21.3186	22.3221	23.3301	21.6237	21.8919	22.1023	22.2102	20.3982	21.3186	22.3221	23.3301	21.6237	21.8919	22.1023	22.2102	22.238	21.974	0.0579322	0.0117763	-0.263979	0.85071	0.0702187
PN96_03925	0.000373134	4	1	1	1	1	2	3	3	3									20.3413	20.6877	20.43	20.6755	22.4781	22.3665	22.2682	22.7288	20.3413	20.6877	20.43	20.6755	22.4781	22.3665	22.2682	22.7288	20.5415	22.4709	0.00850954	0.00883331	1.92934	1.5e-06	5.8245
PN96_03930	0.000373134	10	3	6	5	5	7	7	7	7									23.4358	23.7767	23.6818	23.8803	24.7186	24.3633	24.4313	24.7599	23.4358	23.7767	23.6818	23.8803	24.7186	24.3633	24.4313	24.7599	23.7028	24.5786	0.0080204	0.00814382	0.875814	0.000389575	3.40941
PN96_03940	0.000373134	11	9	9	9	10	9	9	10	11									24.3058	24.8847	24.8298	25.0728	24.6098	24.4744	24.7638	24.654	24.3058	24.8847	24.8298	25.0728	24.6098	24.4744	24.7638	24.654	24.7998	24.6292	0.0132633	0.00486354	-0.170553	0.418055	0.378767
PN96_03945	0.000373134	16	12	12	13	13	13	14	14	14									27.824	27.8534	27.8214	27.98	28.1195	28.3138	28.1473	28.0808	27.824	27.8534	27.8214	27.98	28.1195	28.3138	28.1473	28.0808	27.8712	28.1681	0.00268977	0.00364395	0.296952	0.011793	1.92838
PN96_03955	0.000373134	32	29	31	29	27	32	31	31	30									29.7271	29.8468	29.3866	29.248	29.9066	29.7442	29.5759	29.4644	29.7271	29.8468	29.3866	29.248	29.9066	29.7442	29.5759	29.4644	29.5726	29.6826	0.00951793	0.00652839	0.109987	0.496896	0.303735
PN96_03960	0.000373134	2	2	2	2	2	2	2	2	2									26.0112	25.9516	25.6194	25.5225	25.9408	25.9527	25.6473	25.5695	26.0112	25.9516	25.6194	25.5225	25.9408	25.9527	25.6473	25.5695	25.7912	25.7877	0.00936862	0.00768024	-0.00355591	0.993199	0.00296353
PN96_03965	0.000373134	17	17	17	15	15	17	17	16	15									30.4357	30.2689	29.897	29.7489	29.8928	30.1986	29.9025	29.7382	30.4357	30.2689	29.897	29.7489	29.8928	30.1986	29.9025	29.7382	30.114	29.9429	0.0105988	0.00642712	-0.171075	0.42184	0.374852
PN96_03970	0.000373134	3	3	3	3	3	2	3	3	3									23.062	23.1291	22.8814	22.8316	22.8141	23.2216	23.0151	23.0838	23.062	23.1291	22.8814	22.8316	22.8141	23.2216	23.0151	23.0838	22.9813	23.0411	0.00618712	0.00736687	0.0598016	0.64732	0.188881
PN96_03980	0.000373134	21	16	19	19	20	17	20	20	20									28.5305	28.5085	28.5185	28.5851	28.2118	28.3591	28.362	28.2844	28.5305	28.5085	28.5185	28.5851	28.2118	28.3591	28.362	28.2844	28.5359	28.3057	0.00119768	0.00252121	-0.230284	0.0182851	1.7379
PN96_03985	0.000373134	4	3	4	3	3	3	4	4	4									22.4706	22.75	22.5789	22.404	22.8811	22.9637	23.0733	23.2584	22.4706	22.75	22.5789	22.404	22.8811	22.9637	23.0733	23.2584	22.5569	23.0511	0.00669903	0.00707904	0.494245	0.00433686	2.36282
PN96_04015	0.000373134	54	47	51	54	52	51	53	54	51									29.8132	29.835	29.493	29.3193	29.8447	29.8386	29.5966	29.5176	29.8132	29.835	29.493	29.3193	29.8447	29.8386	29.5966	29.5176	29.6314	29.7066	0.00849729	0.00563782	0.0752518	0.597526	0.223643
PN96_04020	0.000373134	21	20	21	21	21	20	21	21	21									29.9114	29.9453	29.6935	29.6724	29.836	30.0657	29.8418	29.6924	29.9114	29.9453	29.6935	29.6724	29.836	30.0657	29.8418	29.6924	29.8109	29.8652	0.00478455	0.00516316	0.0543092	0.660802	0.179929
PN96_04025	0.000373134	21	21	21	21	20	19	20	19	20									28.6224	28.5693	28.3226	28.3363	28.4912	28.5691	28.301	28.192	28.6224	28.5693	28.3226	28.3363	28.4912	28.5691	28.301	28.192	28.4689	28.396	0.00545976	0.00608295	-0.0729205	0.56995	0.244164
PN96_04030	0.000373134	17	4	4	3	2	6	6	4	3									23.3452	23.2399	22.6782	21.7517	24.728	24.0557	23.159	22.7836	23.3452	23.2399	22.6782	21.7517	24.728	24.0557	23.159	22.7836	22.8767	23.8814	0.0320561	0.0370894	1.00473	0.116502	0.933667
PN96_04040	0.000373134	11	6	7	9	9	9	10	9	10									24.0156	24.3721	24.5821	24.3226	25.3292	25.4426	25.1374	25.4088	24.0156	24.3721	24.5821	24.3226	25.3292	25.4426	25.1374	25.4088	24.3371	25.3343	0.00961513	0.0053926	0.997211	0.000145027	3.83855
PN96_04055	0.000373134	9	7	7	8	9	7	9	9	7									25.0543	24.9745	24.78	25.0318	24.3948	24.7564	24.6034	24.2461	25.0543	24.9745	24.78	25.0318	24.3948	24.7564	24.6034	24.2461	24.9641	24.5133	0.00499731	0.00918684	-0.450797	0.0104778	1.97973
PN96_04065	0.000373134	27	20	21	26	25	23	26	24	27									27.9578	28.4134	28.1281	28.0828	28.4415	28.4721	28.3544	28.4098	27.9578	28.4134	28.1281	28.0828	28.4415	28.4721	28.3544	28.4098	28.1554	28.4201	0.00684249	0.00176847	0.264713	0.0438275	1.35825
PN96_04070	0.000373134	72	66	71	71	66	68	72	71	71									30.4981	30.5631	30.3094	30.4352	30.6264	30.6596	30.5727	30.5658	30.4981	30.5631	30.3094	30.4352	30.6264	30.6596	30.5727	30.5658	30.4545	30.6066	0.00355068	0.00146272	0.152178	0.112864	0.947443
PN96_04075	0.000373134	13	12	13	13	13	13	12	12	13									27.7954	27.7556	27.3669	27.5135	27.9087	27.8902	27.7944	27.6888	27.7954	27.7556	27.3669	27.5135	27.9087	27.8902	27.7944	27.6888	27.6185	27.8232	0.00736269	0.0036343	0.204687	0.125617	0.900951
PN96_04080	0.000373134	52	49	50	49	49	50	51	51	52									31.4368	31.3582	31.089	30.9076	31.4213	31.2915	31.2907	31.2064	31.4368	31.3582	31.089	30.9076	31.4213	31.2915	31.2907	31.2064	31.2132	31.3046	0.00782695	0.00283452	0.0913595	0.464893	0.332647
PN96_04090	0.000373134	18	15	16	17	17	18	15	16	18									27.3188	27.2014	27.0789	27.142	27.202	27.0942	27.0126	27.0616	27.3188	27.2014	27.0789	27.142	27.202	27.0942	27.0126	27.0616	27.188	27.0943	0.00375615	0.00296197	-0.0937275	0.333814	0.476496
PN96_04095	0.000373134	33	32	33	33	31	32	32	32	32									30.7794	30.6751	30.4391	30.3697	30.3337	30.4756	30.1033	29.8982	30.7794	30.6751	30.4391	30.3697	30.3337	30.4756	30.1033	29.8982	30.5756	30.2193	0.00632347	0.00842583	-0.356215	0.0555494	1.25532
PN96_04100	0.000373134	10	7	10	10	9	9	10	10	9									24.8781	24.8251	24.5444	24.2374	24.7265	24.8386	24.804	24.6636	24.8781	24.8251	24.5444	24.2374	24.7265	24.8386	24.804	24.6636	24.6431	24.7598	0.0119747	0.00317344	0.116665	0.401537	0.396275
PN96_04105	0.000373134	15	12	13	14	13	13	12	13	13									25.8467	26.3903	26.5654	26.9925	26.3938	26.5918	26.5334	26.7888	25.8467	26.3903	26.5654	26.9925	26.3938	26.5918	26.5334	26.7888	26.5057	26.584	0.0179356	0.00616617	0.0782644	0.604741	0.218431
PN96_04110	0.000373134	13	12	12	13	13	11	12	12	11									27.3638	27.2998	26.99	26.7424	27.3738	27.2979	27.1404	27.0368	27.3638	27.2998	26.99	26.7424	27.3738	27.2979	27.1404	27.0368	27.1201	27.2182	0.0106415	0.00558804	0.0981218	0.506909	0.29507
PN96_04115	0.000373134	12	2	3	4	3	5	5	6	5									20.0788	21.147	20.7781	20.9117	22.4433	22.4335	22.4182	22.4291	20.0788	21.147	20.7781	20.9117	22.4433	22.4335	22.4182	22.4291	20.7796	22.431	0.0221653	0.000463642	1.65141	8.63e-05	4.06395
PN96_04125	0.000373134	8	6	6	7	8	6	6	6	6									26.4889	26.4071	26.3011	26.3041	26.4625	26.484	26.3029	26.2009	26.4889	26.4071	26.3011	26.3041	26.4625	26.484	26.3029	26.2009	26.3774	26.3673	0.00342611	0.00510947	-0.0101744	0.902039	0.0447748
PN96_04130	0.000373134	4	0	0	0	0	0	0	0	0									NA	NA	NA	NA	NA	NA	NA	NA	18.416	20.7593	20.762	16.9256	18.1416	20.0423	19.0493	18.8882	19.9414	19.1926	0.0980883	0.0410906	-0.748796	0.846866	0.0721854
PN96_04135	0.000373134	19	17	18	18	18	18	19	19	19									29.9344	29.9228	29.7756	29.9297	30.0182	29.97	29.9271	29.914	29.9344	29.9228	29.7756	29.9297	30.0182	29.97	29.9271	29.914	29.8922	29.9579	0.00257055	0.00157243	0.065744	0.425112	0.371497
PN96_04140	0.000373134	23	0	0	0	1	4	2	1	0									NA	NA	NA	19.5378	22.0495	20.0049	16.6412	NA	18.6268	19.9014	18.0546	19.5378	22.0495	20.0049	16.6412	20.7774	19.2051	20.7979	0.044289	0.116296	1.59286	0.475992	0.3224
PN96_04155	0.0086326	3	0	0	0	0	0	0	0	0									NA	NA	NA	NA	NA	NA	NA	NA	18.7862	19.437	18.245	19.7932	17.6562	18.2266	19.9475	19.765	19.1832	19.2038	0.0360713	0.0599103	0.0205793	0.790228	0.102248
PN96_04165	0.000373134	9	8	8	8	9	9	9	9	9									25.8225	25.8785	25.5649	25.8918	26.0009	26.0176	25.8467	25.9368	25.8225	25.8785	25.5649	25.8918	26.0009	26.0176	25.8467	25.9368	25.7953	25.952	0.00592008	0.00298553	0.156752	0.159434	0.797419
PN96_04170	0.000373134	4	3	3	4	4	3	3	3	4									23.2664	23.159	23.3538	22.9229	23.0657	22.8314	22.7486	22.8878	23.2664	23.159	23.3538	22.9229	23.0657	22.8314	22.7486	22.8878	23.1843	22.8881	0.00803925	0.00586919	-0.296218	0.0491362	1.3086
PN96_04175	0.000373134	17	12	14	17	14	15	17	17	17	1	1	1	1	1	1	1	1	27.0444	27.1215	27.0534	26.8355	27.7841	27.823	27.8079	27.7804	27.0444	27.1215	27.0534	26.8355	27.7841	27.823	27.8079	27.7804	27.0176	27.799	0.0045788	0.000726891	0.781364	3.52e-05	4.45393
PN96_04185	0.000373134	23	15	19	21	20	20	21	22	21									26.0384	26.2574	26.3154	26.4667	26.4739	26.5394	26.653	26.5813	26.0384	26.2574	26.3154	26.4667	26.4739	26.5394	26.653	26.5813	26.2776	26.5634	0.00675888	0.00282739	0.28578	0.0317074	1.49884
PN96_04190	0.000373134	6	0	0	0	4	1	1	1	2									NA	NA	NA	22.0916	18.3641	17.7451	19.1155	19.4277	20.3489	18.0337	20.0327	22.0916	18.3641	17.7451	19.1155	19.4277	20.7687	18.8036	0.0826429	0.0405886	-1.96501	0.119464	0.922762
PN96_04195	0.000373134	33	29	28	27	26	28	31	31	29									30.3237	30.2407	30.121	30.0062	30.4362	30.7694	30.4647	30.4694	30.3237	30.2407	30.121	30.0062	30.4362	30.7694	30.4647	30.4694	30.1779	30.5416	0.00459997	0.00514233	0.363674	0.0162041	1.79037
PN96_04205	0.000373134	8	1	2	2	1	1	1	2	1									22.1096	25.0026	21.7768	21.4669	21.7226	21.7918	21.3205	21.5596	22.1096	25.0026	21.7768	21.4669	21.7226	21.7918	21.3205	21.5596	23.4116	21.6098	0.072174	0.00969549	-1.80181	0.22499	0.647837
PN96_04220	0.000373134	47	43	44	46	44	44	46	47	47									31.4058	31.3514	31.12	31.2454	31.5496	31.5145	31.3576	31.3689	31.4058	31.3514	31.12	31.2454	31.5496	31.5145	31.3576	31.3689	31.2847	31.4502	0.00403241	0.00313605	0.165453	0.133962	0.873017
PN96_04225	0.000373134	4	4	4	3	4	4	4	4	4									25.8264	26.0589	25.3441	25.5325	26.0367	26.1041	25.8428	25.5547	25.8264	26.0589	25.3441	25.5325	26.0367	26.1041	25.8428	25.5547	25.7164	25.8999	0.0122906	0.00951231	0.183443	0.347804	0.458666
PN96_04230	0.000373134	28	24	27	28	28	25	27	26	26									28.2252	28.349	28.5755	28.886	28.1564	28.3575	28.3303	28.3934	28.2252	28.349	28.5755	28.886	28.1564	28.3575	28.3303	28.3934	28.5313	28.3122	0.0101793	0.00371777	-0.219057	0.237926	0.623558
PN96_04235	0.000373134	7	5	6	7	7	6	6	7	7									24.8123	24.8735	25.8219	25.9305	24.6073	25.1598	25.7746	26.051	24.8123	24.8735	25.8219	25.9305	24.6073	25.1598	25.7746	26.051	25.451	25.5012	0.0236098	0.0254159	0.0502373	0.92647	0.0331687
PN96_04240	0.000373134	3	0	2	2	1	0	0	1	2									NA	20.8326	20.699	20.2917	NA	NA	20.0209	19.9885	19.2449	20.8326	20.699	20.2917	20.1997	20.9176	20.0209	19.9885	20.3843	20.3346	0.0354874	0.0213988	-0.0496739	0.970768	0.0128844
PN96_04245	0.000373134	18	17	18	17	17	18	18	18	17									27.2252	27.1166	26.9123	27.1513	27.385	27.46	27.3298	27.356	27.2252	27.1166	26.9123	27.1513	27.385	27.46	27.3298	27.356	27.1059	27.3835	0.00494157	0.00205347	0.277634	0.0193792	1.71266
PN96_04250	0.000373134	53	26	32	34	37	37	36	35	36									27.8202	27.9881	28.1098	28.2837	28.6383	28.5697	28.584	28.666	27.8202	27.9881	28.1098	28.2837	28.6383	28.5697	28.584	28.666	28.0604	28.615	0.00697489	0.0015838	0.554613	0.00140864	2.8512
PN96_04260	0.000373134	11	4	5	5	6	6	6	6	7									23.9272	24.4531	24.5325	24.5872	25.6382	25.3614	25.1189	25.2741	23.9272	24.4531	24.5325	24.5872	25.6382	25.3614	25.1189	25.2741	24.3974	25.3607	0.0124535	0.0085927	0.963327	0.000929046	3.03196
PN96_04265	0.000373134	9	5	6	6	6	8	7	8	8									24.0684	24.3574	23.7819	23.982	25.1196	24.7383	24.7781	24.744	24.0684	24.3574	23.7819	23.982	25.1196	24.7383	24.7781	24.744	24.0624	24.8542	0.00993838	0.00740184	0.791711	0.00104792	2.97967
PN96_04270	0.000373134	19	17	19	19	19	18	18	18	19									27.4861	27.3469	27.0406	27.0282	27.4903	27.3165	27.353	27.286	27.4861	27.3469	27.0406	27.0282	27.4903	27.3165	27.353	27.286	27.239	27.3636	0.00837071	0.0032957	0.124562	0.328607	0.483323
PN96_04275	0.000373134	3	2	2	3	3	3	3	3	3									22.7143	22.6622	22.466	22.3319	22.5588	22.8432	22.7607	22.6077	22.7143	22.6622	22.466	22.3319	22.5588	22.8432	22.7607	22.6077	22.5517	22.6972	0.00785393	0.00582651	0.145484	0.255343	0.592877
PN96_04280	0.000373134	3	0	1	2	2	0	1	1	1									NA	21.1995	22.7998	23.5034	NA	22.0334	22.0156	20.575	17.6893	21.1995	22.7998	23.5034	19.1931	22.0334	22.0156	20.575	22.3786	21.3503	0.121689	0.0648305	-1.02836	0.802706	0.0954434
PN96_04285	0.000373134	7	6	7	7	7	7	7	7	7									27.0196	26.9761	26.6191	26.4511	27.0498	26.9127	26.8249	26.7665	27.0196	26.9761	26.6191	26.4511	27.0498	26.9127	26.8249	26.7665	26.7861	26.8925	0.0103262	0.00458018	0.106366	0.449742	0.347036
PN96_04320	0.000373134	8	5	7	8	6	6	6	6	6									23.4138	24.2175	23.4509	23.2408	24.3602	24.1539	23.8079	23.9679	23.4138	24.2175	23.4509	23.2408	24.3602	24.1539	23.8079	23.9679	23.6337	24.0873	0.0184155	0.00990018	0.453609	0.0722462	1.14118
PN96_04325	0.00279818	1	0	0	0	0	0	0	0	0									NA	NA	NA	NA	NA	NA	NA	NA	19.4316	19.3585	18.6186	19.307	20.4662	20.7757	20.1705	20.4888	19.2128	20.4912	0.0196578	0.012077	1.27839	0.000444464	3.35216
PN96_04330	0.00181422	1	1	1	1	1	1	1	1	1									22.7861	22.5394	21.546	22.0636	22.9729	22.0632	22.4176	22.3979	22.7861	22.5394	21.546	22.0636	22.9729	22.0632	22.4176	22.3979	22.3082	22.501	0.0246414	0.0167791	0.192777	0.480912	0.317934
PN96_04340	0.000373134	17	13	12	12	13	14	15	16	16									26.5001	26.4015	26.1636	26.0908	26.8994	26.8295	26.8035	26.8294	26.5001	26.4015	26.1636	26.0908	26.8994	26.8295	26.8035	26.8294	26.2987	26.8409	0.00735785	0.00153421	0.542185	0.00151606	2.81928
PN96_04345	0.000373134	11	10	9	10	9	10	10	10	9									25.7335	25.7542	25.4448	25.3934	25.9263	25.8673	25.5543	25.524	25.7335	25.7542	25.4448	25.3934	25.9263	25.8673	25.5543	25.524	25.5907	25.7292	0.00738231	0.00809712	0.138501	0.373836	0.427319
PN96_04405	0.000373134	3	0	1	2	3	2	3	3	3									NA	17.0413	19.3742	21.572	19.2218	22.7197	22.4144	22.6229	20.0311	17.0413	19.3742	21.572	19.2218	22.7197	22.4144	22.6229	20.2545	22.222	0.096537	0.0775713	1.96751	0.0898876	1.0463
PN96_04460	0.000373134	4	0	0	1	1	2	2	1	2									NA	NA	18.7495	18.5476	19.9934	20.2871	18.6474	20.0528	19.3162	19.301	18.7495	18.5476	19.9934	20.2871	18.6474	20.0528	19.0174	19.8657	0.020547	0.0376173	0.848371	0.0854917	1.06808
PN96_04545	0.000373134	7	1	1	1	1	2	1	2	2									18.7805	18.9122	19.518	19.1802	20.0822	19.6078	20.6601	20.8263	18.7805	18.9122	19.518	19.1802	20.0822	19.6078	20.6601	20.8263	19.1259	20.3713	0.0170617	0.02748	1.24535	0.00482912	2.31613
PN96_04560	0.000373134	2	1	1	1	1	1	1	2	2									22.1478	22.2445	21.7504	21.7968	21.5608	22.426	22.4954	22.4793	22.1478	22.2445	21.7504	21.7968	21.5608	22.426	22.4954	22.4793	22.0008	22.2883	0.0112729	0.0204138	0.287501	0.3279	0.484259
PN96_04565	0.000373134	5	2	2	2	2	3	3	4	4									20.9126	20.8331	20.1329	21.013	21.7942	22.0696	22.1068	22.0581	20.9126	20.8331	20.1329	21.013	21.7942	22.0696	22.1068	22.0581	20.761	22.0124	0.0193098	0.00651947	1.2514	0.000338848	3.47
PN96_04585	0.000373134	3	1	0	1	0	0	0	0	0									18.8499	NA	18.1402	NA	NA	NA	NA	NA	18.8499	19.3043	18.1402	19.8062	18.6144	19.8038	19.2326	21.9694	19.1491	20.5258	0.0371906	0.0733198	1.3767	0.270071	0.568522
PN96_04645	0.000373134	8	2	2	3	4	4	3	4	3									21.6435	22.0688	22.6967	23.3581	22.4694	22.4252	22.7312	22.5887	21.6435	22.0688	22.6967	23.3581	22.4694	22.4252	22.7312	22.5887	22.5884	22.5586	0.0333544	0.00607701	-0.0297686	0.758917	0.119806
PN96_04650	0.000373134	12	0	0	1	0	0	1	2	3									NA	NA	17.1559	NA	NA	17.4368	19.8704	19.5527	21.856	19.2826	17.1559	20.4837	19.8999	17.4368	19.8704	19.5527	20.5275	19.4592	0.101166	0.0614539	-1.06826	0.645014	0.190431
PN96_04655	0.000373134	8	0	0	1	1	0	0	0	1									NA	NA	19.44	19.4332	NA	NA	NA	19.8306	20.4421	21.6466	19.44	19.4332	17.8717	20.0288	18.2762	19.8306	20.5467	19.2874	0.0518978	0.057208	-1.25931	0.11289	0.947345
PN96_04690	0.000373134	9	4	5	5	8	4	6	5	4									23.3301	23.3271	23.3943	23.7122	22.9307	23.3324	23.1892	23.0053	23.3301	23.3271	23.3943	23.7122	22.9307	23.3324	23.1892	23.0053	23.45	23.123	0.00782816	0.00785067	-0.32705	0.0446589	1.35009
PN96_04695	0.000373134	12	5	7	8	8	8	9	9	8									26.186	26.1908	26.231	26.4951	26.382	26.2087	26.3784	26.5535	26.186	26.1908	26.231	26.4951	26.382	26.2087	26.3784	26.5535	26.2816	26.3858	0.00561828	0.00533541	0.104245	0.388366	0.410759
PN96_04710	0.000373134	10	6	5	9	10	7	8	10	10									23.5657	23.7005	24.3013	24.324	24.1239	23.8815	24.781	24.9954	23.5657	23.7005	24.3013	24.324	24.1239	23.8815	24.781	24.9954	24.0132	24.5167	0.0165299	0.021599	0.503544	0.165128	0.782181
PN96_04720	0.000373134	13	1	1	1	3	1	1	2	2	1	1	1	2	1	1	2	1	20.5949	20.3646	21.318	22.037	20.7611	20.4009	21.4432	20.9429	20.5949	20.3646	21.318	22.037	20.7611	20.4009	21.4432	20.9429	21.2319	20.9367	0.035917	0.0207714	-0.295139	0.646619	0.189352
PN96_04725	0.000373134	3	0	0	2	1	0	0	1	1									NA	NA	20.542	19.9807	NA	NA	19.1013	20.4351	19.8641	19.8438	20.542	19.9807	18.5942	18.7692	19.1013	20.4351	20.0875	19.4286	0.0163761	0.0433658	-0.658948	0.0808256	1.09245
PN96_04730	0.000373134	6	3	4	5	5	5	5	5	6									22.7665	23.2886	23.4101	23.3668	23.7291	23.6915	23.8134	23.9539	22.7665	23.2886	23.4101	23.3668	23.7291	23.6915	23.8134	23.9539	23.2297	23.8005	0.0128668	0.00489139	0.570861	0.00727827	2.13797
PN96_04735	0.000373134	12	4	3	6	7	4	4	5	7	1	0	1	1	1	1	1	1	23.1668	23.055	23.9182	23.9213	22.9308	23.0065	23.3231	23.9072	23.1668	23.055	23.9182	23.9213	22.9308	23.0065	23.3231	23.9072	23.5717	23.346	0.0199539	0.0190636	-0.225705	0.479906	0.318844
PN96_04745	0.000373134	17	0	2	3	2	0	2	6	6									NA	25.0492	21.4869	21.655	NA	21.5636	23.6467	23.4471	19.1457	25.0492	21.4869	21.655	18.4504	21.5636	23.6467	23.4471	23.3079	22.7403	0.111299	0.110579	-0.567642	0.971545	0.0125373
PN96_04750	0.000373134	8	7	7	7	8	6	5	7	8									24.6606	24.4814	24.7232	24.7024	24.5018	24.4462	24.6641	24.6529	24.6606	24.4814	24.7232	24.7024	24.5018	24.4462	24.6641	24.6529	24.645	24.5693	0.00446849	0.00443825	-0.0756631	0.461722	0.33562
PN96_04765	0.000373134	13	4	3	3	7	3	4	4	3									22.207	22.8129	23.017	23.2802	22.5939	22.916	22.6478	22.26	22.207	22.8129	23.017	23.2802	22.5939	22.916	22.6478	22.26	22.8804	22.6231	0.0200112	0.0119164	-0.257344	0.396118	0.402175
PN96_04775	0.000373134	14	11	11	11	12	12	12	13	13									25.6434	25.4397	25.3203	25.3507	26.9729	25.8381	27.0511	26.6576	25.6434	25.4397	25.3203	25.3507	26.9729	25.8381	27.0511	26.6576	25.4442	26.7018	0.00572588	0.020826	1.25764	0.00269623	2.56924
PN96_04815	0.00279818	1	1	1	1	1	1	1	1	1									21.1331	20.9538	20.7388	20.6162	20.9055	20.8322	20.7287	20.5607	21.1331	20.9538	20.7388	20.6162	20.9055	20.8322	20.7287	20.5607	20.8742	20.7625	0.0109839	0.00720229	-0.111686	0.485272	0.314015
PN96_04820	0.000373134	4	4	4	4	4	4	4	4	4									23.2801	23.3157	23.1481	22.842	23.3068	23.2606	23.2184	22.9553	23.2801	23.3157	23.1481	22.842	23.3068	23.2606	23.2184	22.9553	23.1581	23.1915	0.00930625	0.00679352	0.0334039	0.787125	0.103956
PN96_04840	0.000373134	3	0	0	0	0	0	0	0	0									NA	NA	NA	NA	NA	NA	NA	NA	20.1364	20.2743	18.7775	18.5556	18.747	19.9466	17.6444	19.3579	19.6344	19.1502	0.046039	0.0519786	-0.484247	0.424842	0.371773
PN96_04850	0.00146628	2	0	0	0	0	0	0	0	0									NA	NA	NA	NA	NA	NA	NA	NA	19.756	16.9152	17.9131	18.2072	17.7436	18.5179	18.182	20.1165	18.5717	18.9523	0.064663	0.0554782	0.380639	0.553747	0.256689
PN96_04855	0.000373134	4	0	0	0	0	1	1	0	0									NA	NA	NA	NA	24.0949	24.0747	NA	NA	20.8422	21.5375	20.4783	18.1261	24.0949	24.0747	20.3433	19.4528	20.6694	23.1655	0.0731019	0.111153	2.49617	0.218158	0.661229
PN96_04875	0.000373134	4	0	0	0	0	1	1	2	1									NA	NA	NA	NA	20.9878	20.8336	21.3874	21.1414	20.9582	18.3402	19.3505	20.2301	20.9878	20.8336	21.3874	21.1414	20.0249	21.1022	0.0573244	0.0111964	1.07731	0.034381	1.46368
PN96_04880	0.000373134	3	0	0	1	2	0	0	0	1									NA	NA	19.9842	20.3471	NA	NA	NA	18.2983	19.4825	18.759	19.9842	20.3471	19.608	18.9084	19.3808	18.2983	19.7582	19.1308	0.0350181	0.0303974	-0.627412	0.19123	0.718445
PN96_04885	0.00181422	2	0	0	0	0	0	0	0	0									NA	NA	NA	NA	NA	NA	NA	NA	19.2785	19.9023	18.8747	19.6003	20.6478	18.893	17.8322	19.3365	19.4633	19.5286	0.0226948	0.0607954	0.0652473	0.6892	0.161655
PN96_04895	0.000373134	8	0	0	0	0	0	1	1	1									NA	NA	NA	NA	NA	21.2363	19.7161	21.6743	18.7046	19.7359	19.4341	20.4801	19.5474	21.2363	19.7161	21.6743	19.727	20.8277	0.0375346	0.0520895	1.10069	0.14879	0.827425
PN96_04910	0.0021322	1	1	1	1	1	1	1	1	1									22.7322	22.4452	22.3986	22.4163	22.6876	22.8337	22.4599	22.2722	22.7322	22.4452	22.3986	22.4163	22.6876	22.8337	22.4599	22.2722	22.5047	22.5792	0.00698937	0.0109758	0.0744407	0.674051	0.171307
PN96_04915	0.000373134	4	1	1	3	3	1	3	3	3									20.2108	19.8596	22.7269	22.7521	21.9342	22.7115	22.6198	22.6331	20.2108	19.8596	22.7269	22.7521	21.9342	22.7115	22.6198	22.6331	21.9469	22.506	0.0733121	0.0161329	0.559103	0.1791	0.746904
PN96_04925	0.000373134	3	0	0	0	0	0	0	0	0									NA	NA	NA	NA	NA	NA	NA	NA	21.6114	19.3175	18.7504	19.4042	19.867	18.2186	18.7187	19.2822	20.2512	19.1521	0.0637705	0.0374111	-1.09913	0.291436	0.535457
PN96_04940	0.000373134	6	1	1	1	2	1	1	2	1									23.2782	23.0651	22.7609	22.9795	23.511	22.8847	23.5402	22.7302	23.2782	23.0651	22.7609	22.9795	23.511	22.8847	23.5402	22.7302	23.0328	23.2116	0.00929958	0.0181107	0.178788	0.535034	0.271618
PN96_04965	0.000373134	4	0	0	1	1	0	0	1	0									NA	NA	17.1832	18.5768	NA	NA	18.0588	NA	18.4137	17.7273	17.1832	18.5768	19.657	20.9636	18.0588	19.3074	18.077	19.8551	0.0358099	0.061271	1.77812	0.0419349	1.37742
PN96_04985	0.000373134	6	4	6	6	5	5	5	6	6									23.4451	26.0515	25.2311	24.8661	23.8704	24.0057	25.5058	25.2718	23.4451	26.0515	25.2311	24.8661	23.8704	24.0057	25.5058	25.2718	25.1693	24.8425	0.0437102	0.0342542	-0.326824	0.718629	0.143495
PN96_04990	0.000373134	4	0	0	0	0	0	0	0	0									NA	NA	NA	NA	NA	NA	NA	NA	18.6853	19.9753	18.996	18.5164	19.6695	20.9105	19.1634	19.526	19.1643	19.9836	0.034255	0.0383133	0.819325	0.133177	0.875572
PN96_05000	0.000373134	11	1	0	0	0	0	0	0	0									19.7756	NA	NA	NA	NA	NA	NA	NA	19.7756	18.9053	18.9685	19.9735	19.8575	19.8276	18.1764	20.8249	19.483	19.9438	0.0282368	0.0558766	0.460852	0.64894	0.187796
PN96_05010	0.000373134	21	0	1	0	1	0	1	1	1									NA	16.519	NA	18.2322	NA	18.0837	19.377	19.2422	18.3668	16.519	19.218	18.2322	18.4708	18.0837	19.377	19.2422	18.3642	18.8892	0.0625392	0.0329409	0.524987	0.264944	0.576846
PN96_05015	NA	22	2	2	3	6	4	4	5	6	2	2	2	2	2	3	3	3	23.1804	22.9355	23.2046	24.2608	23.7321	23.5719	23.6461	25.6973	23.1804	22.9355	23.2046	24.2608	23.7321	23.5719	23.6461	25.6973	23.4952	24.4852	0.0252032	0.0424533	0.990019	0.196894	0.705767
PN96_05035	0.000373134	3	0	0	0	0	0	0	0	0									NA	NA	NA	NA	NA	NA	NA	NA	21.4931	17.5792	17.3252	17.7259	20.353	18.6753	18.4259	19.5062	19.7506	19.4449	0.106943	0.0454221	-0.305734	0.49302	0.307135
PN96_05055	0.000373134	8	0	0	0	0	0	1	0	0									NA	NA	NA	NA	NA	19.2881	NA	NA	19.6025	18.8447	19.8617	18.5668	19.8458	19.2881	18.1619	19.0353	19.3144	19.2024	0.03187	0.0367391	-0.11202	0.758713	0.119923
PN96_05065	0.000373134	15	5	5	7	8	7	8	6	6									24.3738	24.2462	23.9888	24.4454	24.4588	24.5981	24.1154	24.1244	24.3738	24.2462	23.9888	24.4454	24.4588	24.5981	24.1154	24.1244	24.2737	24.3396	0.00827591	0.00997564	0.0658368	0.71161	0.147758
PN96_05085	0.000373134	6	2	2	2	1	1	1	1	1									21.1874	20.9391	21.0647	20.0162	20.7059	20.5672	20.3917	20.5211	21.1874	20.9391	21.0647	20.0162	20.7059	20.5672	20.3917	20.5211	20.8675	20.5509	0.0256459	0.00631088	-0.316606	0.353173	0.452013
PN96_05095	0.000373134	12	5	6	5	7	6	7	8	7									23.4867	24.5	22.9544	23.8305	24.9023	24.9686	24.7156	24.5746	23.4867	24.5	22.9544	23.8305	24.9023	24.9686	24.7156	24.5746	23.8026	24.7985	0.0273332	0.00723272	0.995934	0.00904541	2.04357
PN96_05100	0.000373134	25	18	21	22	21	21	22	22	22									27.033	26.9766	26.772	26.8322	27.2479	27.2105	27.0696	27.0426	27.033	26.9766	26.772	26.8322	27.2479	27.2105	27.0696	27.0426	26.9073	27.1453	0.00452715	0.00374662	0.238031	0.044274	1.35385
PN96_05110	0.000373134	15	13	12	14	15	13	13	12	13									26.6193	26.3454	26.5447	27.986	26.6847	26.7612	26.4907	27.8814	26.6193	26.3454	26.5447	27.986	26.6847	26.7612	26.4907	27.8814	27.0403	27.069	0.027922	0.023311	0.028624	0.862159	0.0644126
PN96_05125	0.00894085	1	1	1	1	1	1	1	1	1									21.8698	21.7787	21.1161	20.5412	22.2583	22.4688	22.1705	21.9194	21.8698	21.7787	21.1161	20.5412	22.2583	22.4688	22.1705	21.9194	21.4207	22.2176	0.0291648	0.0102433	0.79688	0.0233631	1.63147
PN96_05130	0.000373134	6	5	5	6	5	5	6	6	5									24.386	24.3095	23.9447	23.7758	24.6261	24.6718	24.4088	24.1801	24.386	24.3095	23.9447	23.7758	24.6261	24.6718	24.4088	24.1801	24.1258	24.4847	0.012092	0.00922545	0.358825	0.0787667	1.10366
PN96_05135	0.000373134	4	1	1	2	2	2	1	2	1									20.0703	20.1393	20.288	20.3655	20.6093	20.2011	20.8527	20.1917	20.0703	20.1393	20.288	20.3655	20.6093	20.2011	20.8527	20.1917	20.2205	20.4914	0.00667646	0.0158467	0.270883	0.192644	0.715245
PN96_05150	0.000373134	15	10	11	12	11	11	10	13	11									25.114	24.8547	24.4725	24.4323	25.0276	24.7609	24.8655	26.8818	25.114	24.8547	24.4725	24.4323	25.0276	24.7609	24.8655	26.8818	24.7463	25.6922	0.0131595	0.0395746	0.945922	0.208746	0.680381
PN96_05155	0.000373134	18	11	12	11	11	12	13	11	12									25.7471	25.9067	25.8629	26.1739	26.0548	26.2389	25.9614	26.066	25.7471	25.9067	25.8629	26.1739	26.0548	26.2389	25.9614	26.066	25.9314	26.0838	0.00696393	0.00443454	0.152459	0.222709	0.652262
PN96_05165	0.000373134	2	2	2	2	2	2	2	2	2									20.5435	20.4873	20.4683	20.3578	21.0531	21.0045	21.0142	20.7526	20.5435	20.4873	20.4683	20.3578	21.0531	21.0045	21.0142	20.7526	20.4658	20.9609	0.0038036	0.00655267	0.49507	0.00137236	2.86253
PN96_05170	0.000373134	4	1	1	1	1	1	1	1	1									20.8716	21.5889	20.2131	21.0451	21.2902	21.9125	20.8607	21.1522	20.8716	21.5889	20.2131	21.0451	21.2902	21.9125	20.8607	21.1522	21.0109	21.3574	0.0270948	0.0208176	0.346496	0.296463	0.528029
PN96_05200	0.00555942	1	0	0	0	0	0	0	0	0									NA	NA	NA	NA	NA	NA	NA	NA	19.8607	20.6257	19.1075	18.665	19.3338	18.828	21.0093	18.4265	19.7596	19.7753	0.0440848	0.0585414	0.0156517	0.806	0.0936648
PN96_05245	0.000373134	5	5	5	5	2	5	5	3	3									23.9866	23.9279	23.1512	22.2553	23.9815	23.5459	22.6359	22.9837	23.9866	23.9279	23.1512	22.2553	23.9815	23.5459	22.6359	22.9837	23.4832	23.3786	0.0347819	0.0255895	-0.104617	0.927333	0.0327643
PN96_05250	0.000373134	2	2	2	2	1	2	1	1	1									20.0344	19.9932	19.2363	18.1162	20.3927	18.5633	18.6771	18.5113	20.0344	19.9932	19.2363	18.1162	20.3927	18.5633	18.6771	18.5113	19.5258	19.2859	0.0464012	0.0476496	-0.239872	0.611124	0.213871
PN96_05255	0.000373134	5	0	0	0	0	0	0	0	0									NA	NA	NA	NA	NA	NA	NA	NA	20.7623	19.2204	18.8163	19.7288	18.3524	20.0723	19.0301	19.8834	19.8268	19.4872	0.042837	0.0411899	-0.339629	0.590624	0.228689
PN96_05265	0.000373134	6	0	0	1	2	0	0	2	4									NA	NA	19.8167	21.038	NA	NA	20.4053	21.7427	19.2491	19.4507	19.8167	21.038	18.9472	19.1195	20.4053	21.7427	20.0744	20.51	0.0402978	0.0648484	0.435601	0.8188	0.0868221
PN96_05270	0.000373134	17	11	13	13	11	9	11	9	12									25.4022	25.4961	25.08	25.021	24.5937	24.6473	24.5224	24.7121	25.4022	25.4961	25.08	25.021	24.5937	24.6473	24.5224	24.7121	25.2641	24.6206	0.00928967	0.00326867	-0.64355	0.00170942	2.76715
PN96_05280	0.000373134	43	34	38	38	38	40	42	43	40	20	23	22	23	22	25	25	23	29.511	29.5082	29.426	29.743	29.5696	29.5615	29.4325	29.3842	29.511	29.5082	29.426	29.743	29.5696	29.5615	29.4325	29.3842	29.552	29.4892	0.0046172	0.00315128	-0.0628221	0.56878	0.245056
PN96_05285	0.000373134	12	10	10	12	12	10	11	10	11									28.2642	28.1664	27.9535	28.3859	28.2645	28.4346	28.2411	28.1372	28.2642	28.1664	27.9535	28.3859	28.2645	28.4346	28.2411	28.1372	28.201	28.2733	0.00648625	0.0043619	0.0722966	0.54326	0.264993
PN96_05290	0.000373134	41	35	36	39	39	35	41	41	39	26	27	27	27	25	28	29	28	31.023	31.1024	31.1151	31.3285	31.1896	31.2604	31.1386	31.1974	31.023	31.1024	31.1151	31.3285	31.1896	31.2604	31.1386	31.1974	31.1468	31.1971	0.00419602	0.00160149	0.0503708	0.575689	0.239812
PN96_05300	0.000373134	11	0	0	0	0	0	0	0	1									NA	NA	NA	NA	NA	NA	NA	19.3733	20.7459	18.154	19.564	18.5558	17.9175	19.6992	19.0876	19.3733	19.6144	19.155	0.0601135	0.0407985	-0.459381	0.721035	0.142044
PN96_05305	0.000373134	22	0	0	0	0	0	1	0	0									NA	NA	NA	NA	NA	20.3456	NA	NA	19.9342	19.2823	18.2956	17.4392	19.9353	20.3456	20.3132	20.3053	19.0284	20.2342	0.0585392	0.0095834	1.20577	0.0211971	1.67372
PN96_05310	0.000373134	26	3	4	3	3	2	4	3	4									28.1561	28.0539	21.9994	27.354	28.2026	27.9455	27.8089	27.6812	28.1561	28.0539	21.9994	27.354	28.2026	27.9455	27.8089	27.6812	27.489	27.9227	0.111753	0.00799756	0.433692	0.293133	0.532935
PN96_05330	0.000373134	17	1	1	2	0	0	4	0	0									21.156	19.3119	20.3966	NA	NA	22.0755	NA	NA	21.156	19.3119	20.3966	19.8304	18.2494	22.0755	19.3073	17.9753	20.3376	20.4267	0.03919	0.096521	0.0891202	0.429421	0.367117
PN96_05335	0.000373134	6	0	0	0	0	0	0	0	0									NA	NA	NA	NA	NA	NA	NA	NA	19.438	20.3627	20.1304	18.706	20.1492	18.9501	17.4261	19.1695	19.7931	19.2155	0.0380011	0.05952	-0.577574	0.269506	0.569432
PN96_05340	0.000373134	9	0	0	2	4	0	0	1	2									NA	NA	23.3445	23.526	NA	NA	20.5025	21.5298	19.5774	19.3027	23.3445	23.526	19.2734	18.2226	20.5025	21.5298	22.5261	20.3786	0.107781	0.0724467	-2.14754	0.246403	0.608354
PN96_05345	0.000373134	31	10	10	15	14	15	15	15	17									25.1823	25.1247	25.9809	26.2353	25.8911	25.951	26.2671	26.6024	25.1823	25.1247	25.9809	26.2353	25.8911	25.951	26.2671	26.6024	25.7121	26.2065	0.0219002	0.0125136	0.494369	0.111034	0.954542
PN96_05350	0.000373134	30	1	1	2	3	2	2	2	2									19.5763	19.5662	19.9406	20.6294	22.0023	19.2383	19.9895	20.4205	19.5763	19.5662	19.9406	20.6294	22.0023	19.2383	19.9895	20.4205	19.9973	20.7923	0.0250359	0.0571675	0.795054	0.428858	0.367687
PN96_05355	0.000373134	58	4	4	5	8	6	5	13	19									23.296	22.1527	22.8706	23.3192	22.8297	22.9476	24.0474	24.7621	23.296	22.1527	22.8706	23.3192	22.8297	22.9476	24.0474	24.7621	22.9802	23.8702	0.0237939	0.0390718	0.889999	0.17473	0.757632
PN96_05360	0.000373134	15	2	1	4	4	2	3	4	4									20.2606	20.9424	22.091	21.9497	20.8325	21.4384	22.2185	22.5932	20.2606	20.9424	22.091	21.9497	20.8325	21.4384	22.2185	22.5932	21.491	21.9241	0.0406878	0.0362438	0.433058	0.417566	0.379275
PN96_05365	0.000373134	41	1	4	3	10	5	2	5	9									20.0588	22.4643	22.0501	24.0385	22.6301	20.7697	22.7918	23.869	20.0588	22.4643	22.0501	24.0385	22.6301	20.7697	22.7918	23.869	22.762	22.8793	0.0739371	0.0571621	0.117286	0.712534	0.147194
PN96_05370	0.00146628	2	1	2	2	1	0	0	0	0									19.4396	20.1384	19.8916	18.6173	NA	NA	NA	NA	19.4396	20.1384	19.8916	18.6173	19.0401	18.7937	20.0794	18.7537	19.6276	19.2783	0.034258	0.0324271	-0.34925	0.423534	0.373112
PN96_05380	0.000373134	20	16	17	18	15	17	17	19	18									26.9178	26.8807	26.4769	26.2438	26.4151	26.3168	26.2417	26.1052	26.9178	26.8807	26.4769	26.2438	26.4151	26.3168	26.2417	26.1052	26.6568	26.2741	0.0122303	0.00497292	-0.382678	0.0737545	1.13221
PN96_05385	0.000373134	3	2	3	2	2	2	2	3	2									21.927	23.1145	21.3112	22.9494	22.078	21.7055	23.2549	21.6307	21.927	23.1145	21.3112	22.9494	22.078	21.7055	23.2549	21.6307	22.5027	22.331	0.0383525	0.0338801	-0.171651	0.769396	0.11385
PN96_05390	0.000373134	9	0	0	0	0	0	0	0	0									NA	NA	NA	NA	NA	NA	NA	NA	20.0362	20.4281	21.0864	19.284	19.3582	17.7718	19.0536	18.2666	20.3514	18.7433	0.0372856	0.038955	-1.60809	0.0116847	1.93238
PN96_05395	0.000373134	3	0	0	0	0	0	0	0	0									NA	NA	NA	NA	NA	NA	NA	NA	18.8399	21.1085	20.3389	19.0324	21.0379	18.6399	20.7486	18.6943	20.1309	20.1787	0.0545488	0.0652597	0.0477996	0.949929	0.0223089
PN96_05410	0.000373134	2	1	1	0	2	1	0	0	1									20.8658	20.7815	NA	20.6398	19.2979	NA	NA	18.1119	20.8658	20.7815	18.1543	20.6398	19.2979	18.9747	19.1502	18.1119	20.427	18.9493	0.0650086	0.0281298	-1.47765	0.0960549	1.01748
PN96_05420	0.00279818	3	0	0	0	0	0	0	0	0									NA	NA	NA	NA	NA	NA	NA	NA	21.3571	19.0856	18.5243	20.5029	18.0798	18.6102	19.2209	19.6411	20.2836	19.006	0.0652275	0.0362756	-1.27757	0.183708	0.735871
PN96_05430	0.000373134	12	12	12	12	12	12	12	12	12									26.9196	26.8488	26.5529	26.5769	26.821	26.9426	26.6009	26.5485	26.9196	26.8488	26.5529	26.5769	26.821	26.9426	26.6009	26.5485	26.7336	26.7372	0.00699219	0.00693535	0.00360291	0.979116	0.00916581
PN96_05435	0.000373134	7	7	7	7	7	7	7	6	7									26.8709	26.8546	26.3207	26.3046	26.8799	26.8387	26.2546	26.3825	26.8709	26.8546	26.3207	26.3046	26.8799	26.8387	26.2546	26.3825	26.6138	26.6148	0.0119512	0.0119221	0.000992877	0.995586	0.00192111
PN96_05440	0.000373134	11	8	11	10	11	10	10	10	10									25.0451	25.2696	25.2957	25.729	25.1199	25.3696	25.1795	25.0964	25.0451	25.2696	25.2957	25.729	25.1199	25.3696	25.1795	25.0964	25.3567	25.1954	0.0112819	0.00491741	-0.161346	0.388092	0.411065
PN96_05450	0.000373134	5	5	4	3	5	4	4	4	5									27.9821	27.8098	27.5555	27.7729	28.0768	28.0753	27.8697	27.8948	27.9821	27.8098	27.5555	27.7729	28.0768	28.0753	27.8697	27.8948	27.788	27.9824	0.00630919	0.00401577	0.194436	0.127948	0.892967
PN96_05455	0.000373134	20	2	3	2	1	6	4	2	3									20.8419	21.1699	20.9587	20.5001	25.3166	21.6071	21.671	21.3212	20.8419	21.1699	20.9587	20.5001	25.3166	21.6071	21.671	21.3212	20.8876	23.6024	0.0134224	0.0844285	2.71481	0.105027	0.9787
PN96_05460	0.000373134	23	3	6	5	4	5	5	4	5									22.5507	23.2787	22.4715	21.9075	23.2614	23.1911	22.6401	22.3321	22.5507	23.2787	22.4715	21.9075	23.2614	23.1911	22.6401	22.3321	22.6359	22.9065	0.0249531	0.0195288	0.270643	0.389089	0.409951
PN96_05475	0.000373134	21	15	17	18	18	19	21	21	21									27.5548	27.5046	27.082	26.961	28.0095	27.8747	27.7421	27.605	27.5548	27.5046	27.082	26.961	28.0095	27.8747	27.7421	27.605	27.2985	27.8157	0.0109348	0.00624963	0.51719	0.0157871	1.8017
PN96_05480	0.000373134	5	0	1	0	0	0	1	0	0									NA	17.1856	NA	NA	NA	16.5087	NA	NA	19.3799	17.1856	19.2229	19.3433	19.6893	16.5087	19.2148	19.9274	19.0077	19.2788	0.056808	0.0838299	0.271113	0.953602	0.0206328
PN96_05485	0.000373134	2	2	2	2	2	2	2	2	2									24.1861	24.2295	23.9915	24.1953	23.9386	24.0368	23.8558	23.6768	24.1861	24.2295	23.9915	24.1953	23.9386	24.0368	23.8558	23.6768	24.1535	23.883	0.00445946	0.00639143	-0.270559	0.0380031	1.42018
PN96_05495	0.0021322	1	1	1	1	1	1	1	1	1									24.6296	24.7013	24.6431	24.583	24.9362	24.8541	24.8309	25.0619	24.6296	24.7013	24.6431	24.583	24.9362	24.8541	24.8309	25.0619	24.6399	24.9237	0.00197846	0.00418797	0.283803	0.0123477	1.90842
PN96_05500	0.000373134	20	1	1	1	0	1	2	1	2	0	0	0	0	0	0	0	0	19.6103	19.1984	16.519	NA	20.1058	20.4318	18.6972	20.3046	19.6103	19.1984	16.519	20.2053	20.1058	20.4318	18.6972	20.3046	19.3671	20.0234	0.0862898	0.0403846	0.656358	0.262595	0.580714
PN96_05505	0.000373134	5	0	0	0	0	0	0	0	0									NA	NA	NA	NA	NA	NA	NA	NA	21.4184	20.0348	20.5384	19.4473	18.0399	18.3747	19.3522	20.5078	20.5438	19.4012	0.0410037	0.0581725	-1.14259	0.0787215	1.10391
PN96_05510	0.000373134	8	0	1	0	0	0	1	1	0									NA	16.927	NA	NA	NA	17.4627	17.4992	NA	20.4738	16.927	18.4164	19.813	20.838	17.4627	17.4992	21.2359	19.4434	20.1673	0.0832718	0.106939	0.723892	0.773333	0.111633
PN96_05515	0.000373134	43	3	6	3	3	9	7	2	2									23.1698	24.4593	23.1657	23.2595	25.1501	23.9312	22.5526	22.3605	23.1698	24.4593	23.1657	23.2595	25.1501	23.9312	22.5526	22.3605	23.6307	23.9487	0.026876	0.055512	0.318025	0.982516	0.00766041
PN96_05525	0.000373134	15	15	15	15	15	15	15	14	15									27.183	26.8522	26.7176	26.5903	27.0101	27.0195	26.7578	26.8233	27.183	26.8522	26.7176	26.5903	27.0101	27.0195	26.7578	26.8233	26.8531	26.9072	0.00950183	0.00491581	0.0540612	0.661296	0.179604
PN96_05530	0.000373134	22	21	21	22	22	20	22	21	21									28.4565	28.7289	28.634	28.7924	28.5471	28.7382	28.6383	28.6057	28.4565	28.7289	28.634	28.7924	28.5471	28.7382	28.6383	28.6057	28.6584	28.634	0.00510331	0.00279523	-0.0243915	0.844396	0.0734537
PN96_05535	0.000373134	20	19	20	19	18	19	19	20	19									28.6585	28.6484	28.4371	28.5365	28.813	28.8432	28.5843	28.649	28.6585	28.6484	28.4371	28.5365	28.813	28.8432	28.5843	28.649	28.5729	28.7265	0.00365795	0.00436964	0.153549	0.170447	0.768409
PN96_05540	0.000373134	7	0	0	0	0	0	0	0	0									NA	NA	NA	NA	NA	NA	NA	NA	21.6932	18.2173	19.3772	20.4663	21.0259	16.7982	19.5931	19.1696	20.4739	19.7914	0.0745898	0.0916934	-0.682441	0.471932	0.326121
PN96_05545	0.000373134	5	4	3	3	4	3	4	4	5									23.3464	22.6047	22.43	22.7914	22.9746	23.5657	22.8678	23.2644	23.3464	22.6047	22.43	22.7914	22.9746	23.5657	22.8678	23.2644	22.8362	23.1942	0.0174297	0.0135347	0.357971	0.158639	0.799589
PN96_05550	0.000373134	13	9	11	10	10	11	13	12	11									26.3011	26.8439	26.73	29.762	26.9255	29.6045	29.2673	29.3242	26.3011	26.8439	26.73	29.762	26.9255	29.6045	29.2673	29.3242	28.19	29.075	0.0578575	0.043271	0.88497	0.176052	0.754358
PN96_05555	0.000373134	12	10	10	12	11	11	12	12	12									26.041	26.07	25.8413	25.9915	26.3749	26.3692	26.12	26.1695	26.041	26.07	25.8413	25.9915	26.3749	26.3692	26.12	26.1695	25.9886	26.263	0.00391445	0.00505713	0.27435	0.0301038	1.52138
PN96_05560	0.000373134	32	12	11	15	15	16	19	16	22									25.2486	24.8853	24.9001	24.9009	25.461	25.4789	25.4572	25.7564	25.2486	24.8853	24.9001	24.9009	25.461	25.4789	25.4572	25.7564	24.9922	25.5441	0.0070732	0.00570378	0.551929	0.00256339	2.59119
PN96_05565	0.00314575	1	0	0	0	0	0	0	0	0									NA	NA	NA	NA	NA	NA	NA	NA	20.5199	18.6075	19.1624	20.7004	19.9441	17.6351	19.7076	19.2622	19.9997	19.363	0.0518628	0.0543744	-0.636707	0.387669	0.411539
PN96_05570	0.000373134	16	11	12	14	16	13	14	13	12									25.8215	25.9258	26.0108	26.1407	25.8021	26.1533	25.81	25.433	25.8215	25.9258	26.0108	26.1407	25.8021	26.1533	25.81	25.433	25.9794	25.8219	0.00519901	0.0114021	-0.157528	0.312374	0.505325
PN96_05575	0.000373134	4	4	4	4	4	3	4	4	4									27.2182	27.0147	26.7689	26.7858	27.2097	27.1262	26.9471	26.8811	27.2182	27.0147	26.7689	26.7858	27.2097	27.1262	26.9471	26.8811	26.9589	27.0471	0.00789644	0.00565285	0.0882392	0.511858	0.29085
PN96_05580	0.000373134	18	13	15	15	18	16	18	17	17									29.3679	29.4064	29.2819	29.0961	29.4113	29.4951	29.4419	29.3561	29.3679	29.4064	29.2819	29.0961	29.4113	29.4951	29.4419	29.3561	29.2929	29.427	0.00471663	0.00197446	0.134023	0.190961	0.719056
PN96_05585	0.000373134	23	18	20	22	21	19	22	21	23									27.5614	27.6089	27.4428	27.6322	27.7705	28.347	27.7289	28.1123	27.5614	27.6089	27.4428	27.6322	27.7705	28.347	27.7289	28.1123	27.5632	28.0124	0.0030588	0.0104934	0.44922	0.0260472	1.58424
PN96_05595	0.000373134	69	53	57	60	66	52	61	61	61									29.8418	29.7563	29.7858	30.0683	29.8239	29.9153	29.7954	29.9448	29.8418	29.7563	29.7858	30.0683	29.8239	29.9153	29.7954	29.9448	29.8684	29.8712	0.00473353	0.00239293	0.00278558	0.946926	0.0236839
PN96_05600	0.000373134	124	32	34	71	87	48	42	78	88									27.2608	27.1337	28.8486	29.4807	27.696	27.5974	29.1858	29.9513	27.2608	27.1337	28.8486	29.4807	27.696	27.5974	29.1858	29.9513	28.5209	28.9465	0.0413749	0.0403204	0.425626	0.584342	0.233333
PN96_05605	0.000373134	24	22	22	23	23	23	23	24	23									27.5095	27.5413	27.4929	27.6546	27.7103	27.7729	27.7175	27.6102	27.5095	27.5413	27.4929	27.6546	27.7103	27.7729	27.7175	27.6102	27.551	27.7039	0.00264432	0.00244528	0.152899	0.0995553	1.00194
PN96_05610	0.00279818	3	1	1	0	1	3	3	1	3									21.1462	20.6729	NA	20.2657	22.7725	22.9384	21.3765	22.414	21.1462	20.6729	18.8083	20.2657	22.7725	22.9384	21.3765	22.414	20.4456	22.487	0.0499225	0.0313261	2.04142	0.00586733	2.23156
PN96_05615	0.000373134	43	38	39	41	40	40	42	43	43									28.7861	28.6853	28.453	28.3781	28.9234	28.8927	28.7773	28.7268	28.7861	28.6853	28.453	28.3781	28.9234	28.8927	28.7773	28.7268	28.5852	28.8323	0.00671278	0.00323529	0.247115	0.0660882	1.17988
PN96_05620	0.0021322	1	1	1	1	1	1	1	1	1									21.6668	21.6323	21.4979	21.9961	21.9807	21.521	21.2572	21.3071	21.6668	21.6323	21.4979	21.9961	21.9807	21.521	21.2572	21.3071	21.7103	21.5462	0.00974719	0.0153353	-0.164098	0.368973	0.433005
PN96_05625	0.000373134	34	27	31	32	32	34	32	31	31									28.1109	28.0585	27.8464	27.97	28.2674	28.2471	27.9892	27.9866	28.1109	28.0585	27.8464	27.97	28.2674	28.2471	27.9892	27.9866	27.9999	28.1289	0.00413278	0.00553729	0.129	0.290918	0.536229
PN96_05630	0.000373134	26	23	25	21	22	26	24	24	24									29.4491	29.3558	29.0401	28.8388	29.6771	29.4533	29.4415	29.4824	29.4491	29.3558	29.0401	28.8388	29.6771	29.4533	29.4415	29.4824	29.1913	29.5168	0.00967508	0.00373965	0.325459	0.0584569	1.23316
PN96_05635	0.000373134	4	1	1	1	1	2	1	1	1									19.7605	19.4432	21.4041	20.5316	21.007	19.5152	21.2956	21.6364	19.7605	19.4432	21.4041	20.5316	21.007	19.5152	21.2956	21.6364	20.4903	21.051	0.0431357	0.0448153	0.560776	0.35314	0.452054
PN96_05640	0.000373134	20	19	18	20	18	19	20	19	17									30.7596	30.644	30.2703	30.1131	30.4359	30.5163	30.2327	29.9997	30.7596	30.644	30.2703	30.1131	30.4359	30.5163	30.2327	29.9997	30.4707	30.3097	0.0100212	0.00762096	-0.161018	0.443587	0.353021
PN96_05645	0.000373134	11	10	11	11	10	11	11	11	11									26.1899	26.1123	25.6933	25.6073	26.283	26.1125	26.0258	25.9244	26.1899	26.1123	25.6933	25.6073	26.283	26.1125	26.0258	25.9244	25.9229	26.0925	0.0113113	0.0058243	0.169571	0.293233	0.532788
PN96_05650	0.000373134	4	2	3	3	3	2	2	3	3									24.1273	24.0062	23.7661	23.5439	23.7461	23.6232	24.0459	23.9402	24.1273	24.0062	23.7661	23.5439	23.7461	23.6232	24.0459	23.9402	23.8781	23.8482	0.0108633	0.00796973	-0.0298775	0.89451	0.0484146
PN96_05655	0.000373134	8	3	3	5	5	5	5	5	5									23.2076	22.9138	23.7498	23.8889	23.4875	23.4371	23.54	23.7123	23.2076	22.9138	23.7498	23.8889	23.4875	23.4371	23.54	23.7123	23.4932	23.548	0.0195244	0.00508346	0.0548322	0.656258	0.182925
PN96_05685	0.000373134	6	2	2	2	3	0	2	2	3									23.1101	22.8963	21.9927	23.3249	NA	22.5926	22.9032	23.6948	23.1101	22.8963	21.9927	23.3249	19.5771	22.5926	22.9032	23.6948	22.9107	22.766	0.0256501	0.0812866	-0.144761	0.481297	0.317587
PN96_05705	0.000373134	8	1	1	0	1	1	1	1	2									25.756	25.7828	NA	21.3221	24.8469	24.7745	24.4236	24.957	25.756	25.7828	19.0342	21.3221	24.8469	24.7745	24.4236	24.957	24.8088	24.7638	0.146279	0.00931152	-0.0449857	0.281055	0.551209
PN96_05710	0.000373134	6	0	0	0	0	0	0	0	2									NA	NA	NA	NA	NA	NA	NA	20.6242	20.8907	18.94	18.1341	18.5663	19.0448	19.2321	17.0512	20.6242	19.5745	19.4719	0.0636263	0.0774685	-0.102547	0.871986	0.0594906
PN96_05715	0.000373134	3	2	2	2	2	3	2	2	2									23.6781	23.763	23.5767	23.4025	24.1278	23.861	23.797	23.8184	23.6781	23.763	23.5767	23.4025	24.1278	23.861	23.797	23.8184	23.6112	23.9073	0.00656825	0.00642146	0.296119	0.0412188	1.3849
PN96_05720	0.00110579	1	1	1	1	1	1	1	1	1									19.2162	19.5374	19.9757	19.9493	20.2179	20.2288	20.6682	20.4037	19.2162	19.5374	19.9757	19.9493	20.2179	20.2288	20.6682	20.4037	19.7028	20.3915	0.0184474	0.0103221	0.688713	0.00902462	2.04457
PN96_05725	0.000373134	13	5	6	5	6	6	6	6	5									24.1416	25.1102	24.9747	25.4286	25.3799	25.4884	25.7877	25.6603	24.1416	25.1102	24.9747	25.4286	25.3799	25.4884	25.7877	25.6603	24.9853	25.5876	0.0220287	0.00706672	0.602239	0.041893	1.37786
PN96_05735	0.000373134	21	1	0	4	6	3	3	6	9									21.1288	NA	22.5065	23.5595	22.8896	21.8769	23.3226	23.9679	21.1288	19.3807	22.5065	23.5595	22.8896	21.8769	23.3226	23.9679	22.3441	23.1991	0.083511	0.0381584	0.854986	0.174979	0.757014
PN96_05740	0.000373134	6	5	5	6	6	5	5	5	5									25.42	25.3871	25.5342	25.3927	25.6581	25.2983	25.5108	25.7052	25.42	25.3871	25.5342	25.3927	25.6581	25.2983	25.5108	25.7052	25.4347	25.5516	0.00269965	0.00716355	0.116872	0.356375	0.448093
PN96_05745	0.000373134	13	5	5	7	4	3	8	7	7									23.5247	23.5148	24.0827	23.6031	22.5026	24.218	24.3114	24.3901	23.5247	23.5148	24.0827	23.6031	22.5026	24.218	24.3114	24.3901	23.7014	24.0246	0.0114233	0.0379241	0.32316	0.698848	0.155617
PN96_05760	0.000373134	6	3	5	6	5	3	5	4	6									22.7945	23.7909	23.9782	24.4724	23.3027	23.9276	23.741	24.0093	22.7945	23.7909	23.9782	24.4724	23.3027	23.9276	23.741	24.0093	23.8762	23.7697	0.0296453	0.0132912	-0.106468	0.970044	0.0132085
PN96_05765	0.000373134	15	7	8	9	10	11	11	12	11									24.7492	24.7258	25.122	25.4746	25.266	25.0225	25.2101	25.5181	24.7492	24.7258	25.122	25.4746	25.266	25.0225	25.2101	25.5181	25.0514	25.2651	0.0141691	0.00809676	0.213698	0.268358	0.571286
PN96_05770	0.000373134	10	8	8	10	10	9	10	10	10									26.2275	26.122	25.9252	25.9351	26.376	26.4682	26.3514	26.1901	26.2275	26.122	25.9252	25.9351	26.376	26.4682	26.3514	26.1901	26.0582	26.3499	0.00566899	0.00439158	0.291678	0.0290501	1.53685
PN96_05775	0.000373134	5	5	5	5	5	5	5	5	4									24.7839	24.6029	24.8489	24.5933	24.9525	24.9408	25.0279	24.9008	24.7839	24.6029	24.8489	24.5933	24.9525	24.9408	25.0279	24.9008	24.7116	24.9562	0.00521545	0.00212802	0.244642	0.0300661	1.52192
PN96_05780	0.000373134	3	1	1	2	3	2	2	3	3									22.4417	22.4661	22.6358	24.6238	24.4982	23.8619	24.5058	24.6349	22.4417	22.4661	22.6358	24.6238	24.4982	23.8619	24.5058	24.6349	23.3864	24.4043	0.0459242	0.0142733	1.01788	0.033087	1.48034
PN96_05785	0.000373134	13	10	9	9	10	12	9	10	12									27.2346	27.2809	26.71	26.521	27.2902	27.1214	26.9369	26.8703	27.2346	27.2809	26.71	26.521	27.2902	27.1214	26.9369	26.8703	26.9734	27.0641	0.0140789	0.00700514	0.0907212	0.579241	0.237141
PN96_05800	0.000373134	16	13	13	14	14	12	16	13	13									27.3912	27.5479	27.4969	27.7206	27.2494	27.698	27.1678	27.302	27.3912	27.5479	27.4969	27.7206	27.2494	27.698	27.1678	27.302	27.5441	27.3694	0.00499094	0.00861601	-0.174763	0.228891	0.640372
PN96_05805	0.000373134	20	17	16	17	19	18	17	16	17									27.9243	27.9848	27.9148	28.2764	28.1364	28.4235	27.9847	28.0801	27.9243	27.9848	27.9148	28.2764	28.1364	28.4235	27.9847	28.0801	28.0329	28.1657	0.00607981	0.00670871	0.132833	0.357568	0.446642
PN96_05810	0.000373134	21	7	7	8	10	8	10	10	9									23.9527	23.9247	23.5931	23.7514	24.2308	24.367	23.9911	24.2047	23.9527	23.9247	23.5931	23.7514	24.2308	24.367	23.9911	24.2047	23.8126	24.2046	0.00702585	0.00642416	0.391943	0.0145859	1.83607
PN96_05845	0.000373134	2	0	0	0	1	0	0	0	1									NA	NA	NA	16.2284	NA	NA	NA	18.4601	19.037	18.1534	19.329	16.2284	21.0139	18.0649	19.9613	18.4601	18.5776	19.8473	0.0768727	0.0704102	1.26973	0.220558	0.656478
PN96_05850	0.000373134	19	1	1	5	7	2	4	9	17									21.1388	20.9851	22.3508	23.0679	20.8313	21.8288	23.3101	24.8658	21.1388	20.9851	22.3508	23.0679	20.8313	21.8288	23.3101	24.8658	22.1431	23.4728	0.0455618	0.0775894	1.32969	0.398893	0.399144
PN96_05855	0.000373134	2	1	2	2	2	2	2	2	2									21.567	21.6024	21.486	21.4465	21.1708	21.6056	21.8618	21.871	21.567	21.6024	21.486	21.4465	21.1708	21.6056	21.8618	21.871	21.5268	21.6539	0.00333257	0.0151785	0.127026	0.559422	0.252261
PN96_05860	0.000373134	3	0	0	0	1	0	0	0	1									NA	NA	NA	18.1836	NA	NA	NA	18.4946	18.4479	21.4497	19.4084	18.1836	17.8254	19.0142	18.5245	18.4946	20.0072	18.5244	0.0764744	0.0264409	-1.48284	0.239856	0.620049
PN96_05865	0.000373134	12	0	0	5	9	2	4	11	12									NA	NA	21.9423	23.7992	21.2512	21.4917	23.9997	24.9823	19.5234	20.5092	21.9423	23.7992	21.2512	21.4917	23.9997	24.9823	22.3152	23.7224	0.0866532	0.080581	1.40724	0.24919	0.603469
PN96_05870	0.000373134	4	1	1	1	2	1	2	2	2									21.4541	21.1544	20.98	21.243	21.6679	22.0489	21.8452	21.6551	21.4541	21.1544	20.98	21.243	21.6679	22.0489	21.8452	21.6551	21.218	21.8133	0.00929819	0.00847245	0.59528	0.0033565	2.47411
PN96_05875	0.000373134	5	1	1	2	3	2	2	2	3									21.7152	21.7499	22.4414	23.0807	22.8725	23.4398	22.8667	23.2643	21.7152	21.7499	22.4414	23.0807	22.8725	23.4398	22.8667	23.2643	22.3603	23.1325	0.0291641	0.0124458	0.772168	0.032549	1.48746
PN96_05880	0.000373134	4	2	2	2	3	1	1	2	1									22.319	23.1615	22.8717	23.5715	21.5046	21.3851	22.7494	21.4208	22.319	23.1615	22.8717	23.5715	21.5046	21.3851	22.7494	21.4208	23.0507	21.8925	0.022907	0.03024	-1.15824	0.0155226	1.80904
PN96_05890	0.000373134	16	16	16	15	15	13	13	14	12									26.6813	26.5978	25.921	25.9338	26.294	26.3622	25.9089	25.4581	26.6813	26.5978	25.921	25.9338	26.294	26.3622	25.9089	25.4581	26.3273	26.0486	0.0156982	0.0160004	-0.278735	0.342878	0.464861
PN96_05895	0.000373134	11	7	8	8	6	9	8	8	8									23.3027	23.7866	23.4926	23.1017	24.1116	23.9212	23.8963	24.085	23.3027	23.7866	23.4926	23.1017	24.1116	23.9212	23.8963	24.085	23.4432	24.0067	0.0124429	0.00460053	0.563505	0.00684922	2.16436
PN96_05900	0.000373134	14	12	13	13	13	13	13	14	13									25.0315	25.6527	25.6219	26.0919	25.6258	25.7418	25.7572	25.7698	25.0315	25.6527	25.6219	26.0919	25.6258	25.7418	25.7572	25.7698	25.6473	25.7248	0.0170037	0.00257548	0.0775239	0.573161	0.241723
PN96_05905	0.000373134	11	1	2	6	8	9	9	10	11									20.8327	21.6212	23.0859	23.4941	24.5423	24.809	24.9317	25.5846	20.8327	21.6212	23.0859	23.4941	24.5423	24.809	24.9317	25.5846	22.6215	25.0206	0.0559373	0.0177321	2.39909	0.0025112	2.60012
PN96_05925	0.000373134	19	12	14	17	15	15	18	16	17									25.5975	25.6723	25.5451	25.2568	25.9038	25.7322	25.7793	25.9223	25.5975	25.6723	25.5451	25.2568	25.9038	25.7322	25.7793	25.9223	25.5262	25.8367	0.00712144	0.00360613	0.310414	0.026768	1.57238
PN96_05930	0.000373134	7	5	6	7	7	4	7	6	5									25.6036	25.7381	25.8393	25.8919	25.7065	26.1449	25.6309	25.357	25.6036	25.7381	25.8393	25.8919	25.7065	26.1449	25.6309	25.357	25.7724	25.7382	0.0049273	0.0127037	-0.0341446	0.744431	0.128176
PN96_05940	0.000373134	11	8	8	7	6	6	7	9	9									26.183	26.0235	26.4289	26.3694	25.97	26.1494	26.3779	26.404	26.183	26.0235	26.4289	26.3694	25.97	26.1494	26.3779	26.404	26.2599	26.236	0.00702593	0.00781943	-0.0238603	0.860314	0.0653428
PN96_05945	0.000373134	3	3	3	3	3	3	3	3	3									23.182	23.068	22.6747	22.4279	23.1509	23.1197	22.6473	23.1182	23.182	23.068	22.6747	22.4279	23.1509	23.1197	22.6473	23.1182	22.8693	23.0233	0.0152963	0.0105012	0.154075	0.42843	0.36812
PN96_05950	0.000373134	2	1	1	1	1	2	2	2	1									17.1857	20.2187	20.5719	20.2418	20.6321	20.4018	21.0135	20.5044	17.1857	20.2187	20.5719	20.2418	20.6321	20.4018	21.0135	20.5044	19.9909	20.6573	0.0811795	0.0129632	0.666367	0.18059	0.743306
PN96_05975	0.000373134	3	1	1	2	2	1	2	2	1									17.2768	18.4552	19.6563	20.026	18.7158	19.2432	19.0863	18.3756	17.2768	18.4552	19.6563	20.026	18.7158	19.2432	19.0863	18.3756	19.2019	18.8934	0.0661341	0.020619	-0.308463	0.997862	0.000929625
PN96_05990	0.000373134	11	0	1	2	1	2	1	1	1									NA	20.7358	20.9429	16.1465	20.3779	19.4417	20.7703	20.9506	16.9539	20.7358	20.9429	16.1465	20.3779	19.4417	20.7703	20.9506	19.9176	20.4898	0.133707	0.0330074	0.572158	0.191304	0.718275
PN96_06000	0.000373134	5	4	5	5	5	5	5	5	5									25.9197	25.9371	25.8496	25.8789	25.9706	26.0648	25.9373	25.9348	25.9197	25.9371	25.8496	25.8789	25.9706	26.0648	25.9373	25.9348	25.8967	25.9779	0.00152854	0.00234259	0.0811473	0.317681	0.498009
PN96_06005	0.00181422	1	1	1	1	1	1	1	1	1									23.3898	22.9959	22.7276	22.225	23.4421	23.2909	23.188	22.7182	23.3898	22.9959	22.7276	22.225	23.4421	23.2909	23.188	22.7182	22.8952	23.1839	0.0214134	0.0134882	0.288698	0.267961	0.571929
PN96_06030	0.000373134	2	0	0	0	0	0	0	0	0									NA	NA	NA	NA	NA	NA	NA	NA	19.9502	19.7168	19.281	19.9908	18.5584	18.7125	18.0702	17.6461	19.7609	18.3056	0.0165034	0.0265866	-1.45529	0.000825123	3.08348
PN96_06035	0.000373134	6	3	5	5	5	5	5	5	5									24.7416	25.7194	26.0159	25.8526	26.6917	26.4298	26.5075	26.6328	24.7416	25.7194	26.0159	25.8526	26.6917	26.4298	26.5075	26.6328	25.6577	26.5691	0.0224171	0.00446647	0.911396	0.00819185	2.08662
PN96_06040	0.000373134	65	60	63	63	59	64	65	63	63									29.4854	29.4479	28.9936	28.8911	29.5269	29.4043	29.271	29.1706	29.4854	29.4479	28.9936	28.8911	29.5269	29.4043	29.271	29.1706	29.2286	29.3495	0.0104762	0.00529695	0.120848	0.438917	0.357618
PN96_06045	0.000373134	7	6	7	6	5	7	7	7	7									25.2624	25.0973	24.8177	24.5576	25.0843	25.1805	24.9565	24.7657	25.2624	25.0973	24.8177	24.5576	25.0843	25.1805	24.9565	24.7657	24.9585	25.005	0.0124642	0.00717214	0.0465045	0.730506	0.136376
PN96_06050	0.000373134	4	0	0	0	0	0	0	0	0									NA	NA	NA	NA	NA	NA	NA	NA	21.5716	19.9266	20.1862	20.3385	19.6797	19.3994	20.4803	19.5476	20.6611	19.8425	0.0356307	0.0244128	-0.818587	0.110992	0.95471
PN96_06060	0.000373134	5	1	1	1	1	0	2	2	3									19.2822	17.0998	18.9914	18.9156	NA	19.7387	20.0238	20.0818	19.2822	17.0998	18.9914	18.9156	20.6539	19.7387	20.0238	20.0818	18.7745	20.1644	0.0535359	0.0190529	1.38986	0.014483	1.83914
PN96_06065	0.000373134	12	4	6	8	9	6	9	7	8									23.0524	24.079	24.3423	24.7236	24.2309	24.6633	24.2075	24.5561	23.0524	24.079	24.3423	24.7236	24.2309	24.6633	24.2075	24.5561	24.168	24.4282	0.0297456	0.0094147	0.260261	0.326009	0.48677
PN96_06070	0.000373134	10	10	10	9	10	10	10	10	10									25.8172	25.8445	24.7051	24.6652	25.9746	25.7662	25.7459	25.636	25.8172	25.8445	24.7051	24.6652	25.9746	25.7662	25.7459	25.636	25.3689	25.786	0.0262004	0.0054824	0.417009	0.137824	0.860675
PN96_06075	0.000373134	25	23	22	22	19	25	24	23	24									29.625	29.6086	29.24	29.1578	30.1856	30.0435	29.9862	30.0094	29.625	29.6086	29.24	29.1578	30.1856	30.0435	29.9862	30.0094	29.4232	30.0583	0.00828694	0.00297589	0.635127	0.00177712	2.75028
PN96_06080	0.000373134	29	23	25	26	28	27	28	28	29									29.2825	29.285	29.126	29.1512	29.8867	29.7147	29.6316	29.7236	29.2825	29.285	29.126	29.1512	29.8867	29.7147	29.6316	29.7236	29.213	29.7422	0.00288995	0.00358903	0.529125	0.000580634	3.2361
PN96_06085	0.000373134	38	18	18	28	31	22	22	29	36									25.5009	25.4726	25.8931	26.2445	26.158	25.7812	26.3718	26.7595	25.5009	25.4726	25.8931	26.2445	26.158	25.7812	26.3718	26.7595	25.8134	26.3109	0.0141808	0.0155639	0.497546	0.0968823	1.01376
PN96_06090	0.000373134	3	0	0	0	0	0	0	0	0									NA	NA	NA	NA	NA	NA	NA	NA	20.1255	21.0875	18.8206	18.7524	19.7841	20.2706	18.8279	17.3911	20.0281	19.4196	0.0569715	0.0665346	-0.608507	0.440378	0.356174
PN96_06095	0.000373134	7	3	3	2	4	2	4	3	4									24.0728	24.3333	21.0185	22.4963	22.3373	24.1567	23.7672	23.9299	24.0728	24.3333	21.0185	22.4963	22.3373	24.1567	23.7672	23.9299	23.4807	23.6934	0.066977	0.0349344	0.212646	0.496422	0.304149
PN96_06100	0.000373134	3	1	1	1	1	1	1	1	2									23.7836	23.5843	22.9121	22.8269	23.4297	23.1046	23.204	23.1694	23.7836	23.5843	22.9121	22.8269	23.4297	23.1046	23.204	23.1694	23.3359	23.2323	0.0205565	0.00608419	-0.103613	0.838567	0.076462
PN96_06105	0.000373134	3	0	0	0	0	2	2	0	1									NA	NA	NA	NA	19.2821	18.6646	NA	19.1521	20.7743	19.4165	19.2774	19.7581	19.2821	18.6646	20.5471	19.1521	19.9371	19.595	0.0341308	0.0413361	-0.342082	0.436278	0.360237
PN96_06110	0.000373134	9	4	4	5	5	5	5	5	5									23.0681	23.2895	22.9707	23.257	23.458	23.3598	23.3797	23.302	23.0681	23.2895	22.9707	23.257	23.458	23.3598	23.3797	23.302	23.1523	23.3759	0.00658562	0.0027578	0.223616	0.0563265	1.24929
PN96_06115	0.000373134	2	1	1	1	0	0	0	0	1									23.8976	23.0291	23.7393	NA	NA	NA	NA	23.7249	23.8976	23.0291	23.7393	19.029	18.7561	17.7579	21.1801	23.7249	23.2068	22.0109	0.102323	0.131025	-1.19586	0.233815	0.631127
PN96_06120	0.000373134	6	0	0	0	0	0	0	0	0									NA	NA	NA	NA	NA	NA	NA	NA	20.2724	19.0832	18.7545	20.318	17.5536	19.764	20.3478	17.2389	19.768	19.2944	0.0411125	0.0832649	-0.473612	0.30441	0.516542
PN96_06135	0.000373134	8	2	2	4	5	3	2	3	3									23.4129	23.7015	23.0032	22.8798	23.7764	23.2938	23.5683	23.335	23.4129	23.7015	23.0032	22.8798	23.7764	23.2938	23.5683	23.335	23.2868	23.5066	0.0162547	0.00953793	0.219772	0.281941	0.549842
PN96_06140	0.000373134	4	0	0	0	1	0	1	0	1									NA	NA	NA	19.1991	NA	19.1904	NA	19.3002	18.2862	19.3029	18.5067	19.1991	19.9115	19.1904	19.7249	19.3002	18.8882	19.5622	0.0267376	0.0175291	0.674016	0.0398825	1.39922
PN96_06145	0.000373134	3	0	0	0	0	0	0	0	0									NA	NA	NA	NA	NA	NA	NA	NA	19.0311	19.2496	19.1998	17.1995	20.0558	17.7307	18.6845	18.1174	18.8664	18.941	0.0527453	0.0545693	0.0746121	0.972647	0.0120446
PN96_06230	0.000373134	9	1	3	4	3	1	4	3	2									21.3181	21.3023	22.3844	22.8351	21.497	22.7624	21.9776	21.7068	21.3181	21.3023	22.3844	22.8351	21.497	22.7624	21.9776	21.7068	22.1141	22.0713	0.0351792	0.0251874	-0.0427711	0.95401	0.0204471
PN96_06285	0.0021322	1	1	1	1	1	1	1	1	1									20.381	20.6569	20.9874	21.509	20.8796	20.8547	20.949	21.2549	20.381	20.6569	20.9874	21.509	20.8796	20.8547	20.949	21.2549	20.9463	20.9937	0.0232265	0.00879641	0.0474264	0.691502	0.160206
PN96_06300	0.000373134	19	11	11	13	11	13	13	13	13									24.5753	24.2395	24.198	24.2794	24.8184	24.9507	24.8566	24.6189	24.5753	24.2395	24.198	24.2794	24.8184	24.9507	24.8566	24.6189	24.3309	24.8161	0.00704774	0.00562972	0.48519	0.00449357	2.34741
PN96_06305	0.000373134	7	0	0	0	0	1	0	1	1									NA	NA	NA	NA	22.3459	NA	21.312	22.3975	19.8728	17.9363	19.2116	19.9541	22.3459	19.8684	21.312	22.3975	19.4343	21.7812	0.0484773	0.0551931	2.34694	0.0130463	1.88451
PN96_06310	0.00146628	2	0	0	0	0	0	0	0	0									NA	NA	NA	NA	NA	NA	NA	NA	19.8618	20.0953	20.6834	19.1784	18.5969	21.5981	20.2083	19.702	20.0526	20.4261	0.0311885	0.0621807	0.373435	0.913093	0.0394852
PN96_06320	0.000373134	4	1	1	2	2	2	2	2	2									20.5731	20.7084	21.1345	21.5214	21.3917	21.1609	21.3577	21.5661	20.5731	20.7084	21.1345	21.5214	21.3917	21.1609	21.3577	21.5661	21.0335	21.3762	0.0205192	0.00777482	0.342771	0.121405	0.915765
PN96_06325	0.000373134	8	5	7	8	8	6	5	6	6									24.2828	24.2885	24.0189	24.1991	24.5892	24.3729	24.3802	24.3909	24.2828	24.2885	24.0189	24.1991	24.5892	24.3729	24.3802	24.3909	24.2014	24.4362	0.00519875	0.00426601	0.234831	0.0491744	1.30826
PN96_06330	0.000373134	10	4	5	5	4	4	5	6	6									21.9049	22.1978	22.6065	22.2929	22.4195	22.7616	23.0954	23.0613	21.9049	22.1978	22.6065	22.2929	22.4195	22.7616	23.0954	23.0613	22.2723	22.8592	0.0129936	0.0137814	0.586959	0.0235977	1.62713
PN96_06335	0.000373134	8	1	0	2	1	1	1	1	1									20.9351	NA	21.749	20.8173	20.6897	21.2424	20.4205	20.7468	20.9351	20.4067	21.749	20.8173	20.6897	21.2424	20.4205	20.7468	21.0637	20.8064	0.0268044	0.0164935	-0.257288	0.528656	0.276827
PN96_06340	0.000373134	11	4	5	8	6	7	7	7	8									24.8846	25.0894	26.2088	26.6991	25.6855	25.6674	26.5305	26.7597	24.8846	25.0894	26.2088	26.6991	25.6855	25.6674	26.5305	26.7597	25.9156	26.2436	0.0339923	0.0216762	0.327977	0.385091	0.414437
PN96_06355	0.000373134	15	0	0	0	0	0	0	0	0									NA	NA	NA	NA	NA	NA	NA	NA	19.367	19.1912	17.276	19.4627	18.8168	19.3003	20.4047	16.7554	19.0399	19.3135	0.0551542	0.0811941	0.273602	0.995499	0.00195929
PN96_06360	0.000373134	5	0	0	0	0	1	0	1	0									NA	NA	NA	NA	20.3003	NA	18.089	NA	18.7425	20.3813	20.0367	18.8748	20.3003	20.0296	18.089	19.9947	19.6803	19.8133	0.0421562	0.0519703	0.132955	0.878339	0.056338
PN96_06380	0.000373134	6	0	0	0	0	0	0	0	0									NA	NA	NA	NA	NA	NA	NA	NA	20.0484	20.5593	20.3763	18.4373	20.9345	18.9599	19.7686	19.7424	20.0511	20.0306	0.0487866	0.0409929	-0.0204645	0.994683	0.00231517
PN96_06400	0.00146628	2	0	0	0	0	0	0	0	0									NA	NA	NA	NA	NA	NA	NA	NA	19.2004	20.6052	20.9575	19.6536	19.7505	19.2933	19.419	19.9876	20.2703	19.6387	0.0406045	0.0160981	-0.6316	0.259339	0.586132
PN96_06465	0.000743494	2	0	0	0	0	0	0	0	0									NA	NA	NA	NA	NA	NA	NA	NA	18.3485	18.9973	19.2021	17.6407	17.7094	19.823	18.7249	20.3287	18.6667	19.4636	0.038032	0.0610451	0.796914	0.365883	0.436658
PN96_06470	0.000373134	18	14	17	16	16	16	18	17	18	8	10	9	9	9	10	9	10	27.0601	27.1731	26.5379	26.5842	27.4662	27.4214	27.1165	26.9988	27.0601	27.1731	26.5379	26.5842	27.4662	27.4214	27.1165	26.9988	26.8661	27.2642	0.012094	0.00839569	0.398096	0.0675064	1.17066
PN96_06490	0.000373134	2	2	2	2	2	2	2	2	2									23.6533	23.2812	22.9046	22.7856	23.6566	23.0883	23.4802	23.2756	23.6533	23.2812	22.9046	22.7856	23.6566	23.0883	23.4802	23.2756	23.1972	23.3909	0.0169734	0.0105496	0.193679	0.352781	0.452495
PN96_06495	0.000373134	31	4	2	4	3	5	4	7	4									22.8074	22.4784	22.2197	21.9228	23.1149	22.7803	24.3566	23.1542	22.8074	22.4784	22.2197	21.9228	23.1149	22.7803	24.3566	23.1542	22.3939	23.4894	0.0168351	0.0295796	1.09548	0.0275777	1.55944
PN96_06510	0.00279818	1	0	0	1	1	0	0	1	0									NA	NA	16.3658	17.16	NA	NA	15.3004	NA	19.5113	18.0427	16.3658	17.16	19.6283	18.466	15.3004	20.5781	18.2514	19.4058	0.075853	0.124214	1.15431	0.56738	0.246126
PN96_06535	0.000373134	2	2	2	2	2	2	2	2	2									23.2227	21.806	22.5465	22.8385	22.2831	22.1034	22.3605	22.6417	23.2227	21.806	22.5465	22.8385	22.2831	22.1034	22.3605	22.6417	22.6908	22.3604	0.0265177	0.0100217	-0.330382	0.416399	0.38049
PN96_06540	0.00279818	1	0	0	0	1	0	0	1	1									NA	NA	NA	17.5877	NA	NA	15.9257	16.4729	18.3009	19.7636	19.7924	17.5877	20.1027	18.4452	15.9257	16.4729	19.1445	18.6418	0.0582167	0.107848	-0.502655	0.296755	0.527602
PN96_06545	0.000373134	5	4	4	4	4	4	4	4	4									24.3575	24.4157	24.0742	24.078	24.6373	24.3585	24.3047	24.0637	24.3575	24.4157	24.0742	24.078	24.6373	24.3585	24.3047	24.0637	24.2399	24.3555	0.00746187	0.00967354	0.115668	0.488651	0.311001
PN96_06580	0.000373134	5	2	2	2	3	3	2	3	3									22.1522	21.8109	21.8536	22.2798	23.163	22.6336	23.3567	23.0881	22.1522	21.8109	21.8536	22.2798	23.163	22.6336	23.3567	23.0881	22.0377	23.0837	0.0103646	0.0132787	1.04592	0.000714025	3.14629
PN96_06585	0.000373134	5	0	0	0	0	0	0	0	0									NA	NA	NA	NA	NA	NA	NA	NA	20.383	19.6385	20.5967	20.0683	18.9837	18.7779	19.9929	19.1983	20.2151	19.3172	0.0206449	0.0276334	-0.897923	0.0194646	1.71075
PN96_06615	0.000373134	3	3	3	3	3	3	3	3	3									23.8135	24.23	23.5671	23.8298	23.2417	23.1759	23.4093	23.4195	23.8135	24.23	23.5671	23.8298	23.2417	23.1759	23.4093	23.4195	23.8801	23.3154	0.0114963	0.00522381	-0.564653	0.00795663	2.09927
PN96_06630	0.000373134	7	6	6	6	6	6	6	6	7									25.1466	25.0502	24.985	25.1511	25.3838	25.3379	25.2634	25.3898	25.1466	25.0502	24.985	25.1511	25.3838	25.3379	25.2634	25.3898	25.0849	25.3446	0.00320335	0.00230242	0.259683	0.0140156	1.85339
PN96_06635	0.000373134	23	19	21	23	21	19	21	23	21									27.2819	27.0262	26.8847	27.052	27.5788	27.3919	27.4231	27.4135	27.2819	27.0262	26.8847	27.052	27.5788	27.3919	27.4231	27.4135	27.0683	27.4537	0.00607844	0.00311965	0.38544	0.0078461	2.10535
PN96_06640	0.000373134	9	8	7	9	8	7	8	7	7									25.4853	25.3925	25.09	25.2196	25.9009	25.8244	25.6348	25.5921	25.4853	25.3925	25.09	25.2196	25.9009	25.8244	25.6348	25.5921	25.3049	25.7438	0.00697562	0.0057603	0.438835	0.00870686	2.06014
PN96_06655	0.000373134	2	0	0	0	0	0	0	0	0									NA	NA	NA	NA	NA	NA	NA	NA	19.6133	19.273	19.8781	19.2889	20.5646	19.2269	20.4603	20.6309	19.5355	20.3186	0.0148279	0.0329488	0.783089	0.071446	1.14602
PN96_06660	0.0021322	1	1	1	1	1	1	1	1	1									20.5819	20.9818	20.7866	20.5406	20.9568	21.7099	21.7092	21.7334	20.5819	20.9818	20.7866	20.5406	20.9568	21.7099	21.7092	21.7334	20.7336	21.5616	0.00981902	0.0176766	0.827946	0.0054691	2.26208
PN96_06665	0.000373134	9	0	0	0	0	1	1	0	0									NA	NA	NA	NA	22.5166	22.2174	NA	NA	20.8928	19.9903	19.7201	20.7217	22.5166	22.2174	19.6489	18.5645	20.4122	21.5269	0.027788	0.0934355	1.11469	0.670808	0.173402
PN96_06670	0.000373134	22	3	1	2	2	3	1	1	0									24.1068	20.524	20.8296	20.6232	23.2351	20.6847	21.6574	NA	24.1068	20.524	20.8296	20.6232	23.2351	20.6847	21.6574	18.3304	22.4584	21.8572	0.0803231	0.0978971	-0.601257	0.667879	0.175302
PN96_06675	0.000373134	37	1	1	2	0	2	1	1	1									21.303	20.9211	21.3975	NA	23.4868	22.7166	20.5764	21.342	21.303	20.9211	21.3975	19.8418	23.4868	22.7166	20.5764	21.342	20.9803	22.4469	0.0341748	0.0596464	1.46662	0.128795	0.890102
PN96_06680	0.000373134	54	5	2	3	2	6	6	3	3									24.7642	21.8993	25.6691	20.9358	25.9172	25.5409	24.4323	25.0107	24.7642	21.8993	25.6691	20.9358	25.9172	25.5409	24.4323	25.0107	24.3872	25.3293	0.096873	0.0256232	0.942086	0.114716	0.940378
PN96_06685	0.000373134	7	0	0	0	0	0	0	0	0									NA	NA	NA	NA	NA	NA	NA	NA	18.4145	19.8428	19.1016	18.8964	20.2664	19.6104	18.376	18.2158	19.1582	19.3679	0.0311495	0.0516576	0.209674	0.921978	0.0352793
PN96_06690	0.000373134	2	2	2	2	2	2	2	2	2									21.4599	21.2658	21.3893	21.391	21.7997	21.5616	21.3929	21.3738	21.4599	21.2658	21.3893	21.391	21.7997	21.5616	21.3929	21.3738	21.3782	21.5424	0.00377983	0.00916907	0.164186	0.226918	0.644132
PN96_06695	0.000373134	24	24	24	22	21	22	23	23	22									28.2751	28.2666	28.0259	28.114	28.1486	28.478	28.1002	28.0652	28.2751	28.2666	28.0259	28.114	28.1486	28.478	28.1002	28.0652	28.1742	28.2077	0.00431325	0.00672956	0.0335199	0.827677	0.0821392
PN96_06700	0.000373134	2	2	2	2	2	2	2	2	2									23.8717	23.6965	23.4494	23.1454	23.9734	23.8002	23.7106	23.6914	23.8717	23.6965	23.4494	23.1454	23.9734	23.8002	23.7106	23.6914	23.566	23.7983	0.0133973	0.00540917	0.232245	0.174601	0.757953
PN96_06705	0.000373134	5	5	5	5	5	5	5	5	5									25.5733	25.5173	24.9501	24.6963	25.9986	25.381	25.5043	25.1823	25.5733	25.5173	24.9501	24.6963	25.9986	25.381	25.5043	25.1823	25.2312	25.5493	0.0170823	0.0136261	0.318051	0.239302	0.621053
PN96_06755	0.000373134	6	1	1	1	1	3	2	2	1									21.8367	21.5911	20.9133	20.4281	25.9713	25.6468	25.4171	21.6258	21.8367	21.5911	20.9133	20.4281	25.9713	25.6468	25.4171	21.6258	21.2948	25.3098	0.0302907	0.082668	4.01499	0.00834329	2.07866
PN96_06760	0.000373134	7	7	7	7	7	7	7	7	7									25.3927	25.2636	24.7856	24.5259	25.3752	25.1163	25.0479	25.0117	25.3927	25.2636	24.7856	24.5259	25.3752	25.1163	25.0479	25.0117	25.0339	25.145	0.0162389	0.00652942	0.11109	0.507703	0.29439
PN96_06765	0.00181422	1	1	1	1	1	1	1	1	1									19.7497	20.7945	21.1183	20.87	20.3822	20.5771	19.5072	20.9027	19.7497	20.7945	21.1183	20.87	20.3822	20.5771	19.5072	20.9027	20.7167	20.4263	0.0293218	0.0293333	-0.290382	0.479784	0.318954
PN96_06770	0.000373134	2	2	2	2	2	2	2	2	2									25.1128	24.8591	24.4378	24.3639	25.1914	24.9904	24.9303	24.8418	25.1128	24.8591	24.4378	24.3639	25.1914	24.9904	24.9303	24.8418	24.7264	24.9943	0.0143604	0.0059401	0.267929	0.156168	0.806407
PN96_06785	0.000373134	7	7	7	7	7	6	7	7	7									26.1052	25.9496	25.6536	25.4239	25.4742	25.9259	25.8427	25.7221	26.1052	25.9496	25.6536	25.4239	25.4742	25.9259	25.8427	25.7221	25.8068	25.751	0.0117905	0.00764047	-0.0557586	0.81988	0.0862496
PN96_06790	0.000373134	13	12	12	13	12	12	12	12	13									28.3786	28.2551	27.9522	27.8376	28.2318	28.2351	28.0522	27.8661	28.3786	28.2551	27.9522	27.8376	28.2318	28.2351	28.0522	27.8661	28.1225	28.1042	0.00900621	0.00625308	-0.0182752	0.95261	0.0210846
PN96_06805	0.000373134	28	15	15	17	19	18	18	19	19									26.9834	26.8834	27.0383	27.2881	26.8682	26.9227	27.2254	27.2812	26.9834	26.8834	27.0383	27.2881	26.8682	26.9227	27.2254	27.2812	27.0562	27.0857	0.00636945	0.00772144	0.0295241	0.857319	0.0668575
PN96_06810	0.000373134	8	0	0	0	0	2	2	2	2									NA	NA	NA	NA	21.2746	22.1931	21.7996	20.9185	20.8477	20.4516	19.958	17.7752	21.2746	22.1931	21.7996	20.9185	20.1218	21.628	0.069396	0.026124	1.5062	0.0315911	1.50044
PN96_06815	0.000373134	12	3	5	4	4	5	5	5	4									22.7072	22.9876	22.7122	22.4365	23.304	23.1519	23.1418	22.955	22.7072	22.9876	22.7122	22.4365	23.304	23.1519	23.1418	22.955	22.724	23.1434	0.00990858	0.00617565	0.419405	0.016647	1.77866
PN96_06830	0.000373134	6	3	2	3	3	3	4	4	4									23.7573	23.2657	23.7038	22.9919	23.7912	23.9101	23.8961	23.8094	23.7573	23.2657	23.7038	22.9919	23.7912	23.9101	23.8961	23.8094	23.4636	23.8526	0.0156052	0.00251962	0.389081	0.0508138	1.29402
PN96_06835	0.000373134	6	2	2	1	2	2	3	2	2									21.8982	21.4025	21.1222	22.2728	21.7257	21.9926	21.8566	21.7079	21.8982	21.4025	21.1222	22.2728	21.7257	21.9926	21.8566	21.7079	21.7421	21.8253	0.023631	0.00606747	0.0832635	0.573106	0.241765
PN96_06840	0.000373134	4	0	1	0	0	1	0	0	0									NA	20.1259	NA	NA	21.6961	NA	NA	NA	17.3893	20.1259	19.5772	18.4958	21.6961	19.0842	18.5372	18.4828	19.2348	20.1643	0.0641385	0.0782386	0.929485	0.550358	0.259354
PN96_06845	0.000373134	4	4	4	4	4	4	4	4	4									27.3936	27.2313	26.9876	26.8325	27.6015	27.4688	27.2898	27.1665	27.3936	27.2313	26.9876	26.8325	27.6015	27.4688	27.2898	27.1665	27.1274	27.3912	0.00921303	0.00701346	0.263799	0.128589	0.890797
PN96_06860	0.000373134	6	1	2	3	1	3	3	2	1									20.4029	21.472	21.9781	19.4306	22.3104	22.4905	21.865	21.7511	20.4029	21.472	21.9781	19.4306	22.3104	22.4905	21.865	21.7511	21.1226	22.1366	0.0545555	0.0159663	1.01397	0.0484932	1.31432
PN96_06880	0.000373134	18	16	16	17	17	18	17	17	17									28.1027	27.8829	27.6206	27.542	28.3636	28.1646	28.0907	28.0187	28.1027	27.8829	27.6206	27.542	28.3636	28.1646	28.0907	28.0187	27.8043	28.1653	0.00921209	0.00527716	0.360968	0.0407262	1.39013
PN96_06950	0.000373134	13	0	0	0	0	0	2	1	1									NA	NA	NA	NA	NA	21.5905	16.1807	21.0817	20.0384	19.426	19.7102	20.7269	19.3864	21.5905	16.1807	21.0817	20.0607	20.5491	0.0280369	0.124842	0.488379	0.724957	0.139688
PN96_06995	0.000373134	10	4	6	7	6	6	6	6	7									23.0363	22.9694	23.035	23.0233	23.994	24.0593	23.9454	23.936	23.0363	22.9694	23.035	23.0233	23.994	24.0593	23.9454	23.936	23.0163	23.9845	0.00137342	0.00235397	0.968266	2.37e-06	5.6258
PN96_07000	0.000373134	8	2	2	1	1	7	7	7	7									20.458	20.8992	20.0304	19.9308	23.4285	23.6755	23.7138	23.629	20.458	20.8992	20.0304	19.9308	23.4285	23.6755	23.7138	23.629	20.3822	23.6158	0.0218036	0.00537643	3.23361	9.45e-07	6.02457
PN96_07005	0.000373134	9	6	8	8	7	9	9	9	9									25.9386	25.9761	25.6266	25.4152	26.3011	26.2753	26.1238	26.1272	25.9386	25.9761	25.6266	25.4152	26.3011	26.2753	26.1238	26.1272	25.7573	26.2092	0.0103652	0.00360615	0.451881	0.0136358	1.86532
PN96_07010	0.000373134	11	5	8	11	9	7	11	8	9									24.2986	24.9993	24.9993	25.4458	25.0144	25.2951	24.9351	25.0991	24.2986	24.9993	24.9993	25.4458	25.0144	25.2951	24.9351	25.0991	24.9913	25.0923	0.0190113	0.00616547	0.100914	0.543371	0.264904
PN96_07035	0.000373134	7	5	5	5	5	5	4	3	4									24.9005	24.7384	24.5447	24.1835	24.602	24.6088	24.1804	23.9808	24.9005	24.7384	24.5447	24.1835	24.602	24.6088	24.1804	23.9808	24.6157	24.3682	0.0125504	0.0128888	-0.247589	0.274115	0.562067
PN96_07080	0.000373134	3	2	3	2	1	2	2	3	3									22.0498	21.7144	18.6752	18.0683	21.3115	21.4516	21.7051	21.6787	22.0498	21.7144	18.6752	18.0683	21.3115	21.4516	21.7051	21.6787	21.015	21.5458	0.101674	0.00874809	0.530882	0.172676	0.762768
PN96_07085	0.000373134	6	4	2	3	4	3	3	5	5									22.9138	21.7366	22.1794	23.5356	23.2566	23.6428	24.0597	23.4928	22.9138	21.7366	22.1794	23.5356	23.2566	23.6428	24.0597	23.4928	22.7546	23.6433	0.0351889	0.0142973	0.888759	0.0354221	1.45073
PN96_07090	0.000373134	16	7	10	13	14	8	11	12	14									25.2417	25.6283	25.5523	25.6405	25.129	25.9266	25.3898	25.399	25.2417	25.6283	25.5523	25.6405	25.129	25.9266	25.3898	25.399	25.5244	25.4913	0.00732061	0.0131426	-0.0330789	0.777375	0.109369
PN96_07100	0.00894085	1	1	1	1	1	1	1	1	1									22.2913	21.8287	21.833	21.7532	22.5396	22.4001	22.4582	22.1959	22.2913	21.8287	21.833	21.7532	22.5396	22.4001	22.4582	22.1959	21.9431	22.4039	0.011215	0.00654743	0.460889	0.01364	1.86519
PN96_07105	0.000373134	15	14	11	13	12	14	14	14	14									26.4202	25.8985	26.7968	26.658	26.1151	26.5224	27.2625	27.2494	26.4202	25.8985	26.7968	26.658	26.1151	26.5224	27.2625	27.2494	26.4816	26.8671	0.0149424	0.0211325	0.385431	0.316322	0.49987
PN96_07110	0.000373134	35	17	16	16	17	14	16	17	14									25.6087	25.6578	25.5019	25.5186	25.3946	25.5889	25.3894	25.0814	25.6087	25.6578	25.5019	25.5186	25.3946	25.5889	25.3894	25.0814	25.5732	25.3748	0.00289893	0.00827101	-0.198375	0.128043	0.892645
PN96_07115	0.000373134	7	7	7	7	7	7	7	7	7									26.3424	26.2739	26.015	26.093	26.0851	26.174	26.0181	25.7137	26.3424	26.2739	26.015	26.093	26.0851	26.174	26.0181	25.7137	26.1872	26.0078	0.00583396	0.00768571	-0.17939	0.206878	0.684286
PN96_07125	0.000373134	8	3	4	6	5	4	5	4	4									28.4696	28.2723	27.8656	27.6772	28.29	28.0291	27.9853	27.8788	28.4696	28.2723	27.8656	27.6772	28.29	28.0291	27.9853	27.8788	28.1054	28.0539	0.0129545	0.00622616	-0.051439	0.89986	0.0458249
PN96_07145	0.000373134	18	14	14	16	17	15	16	16	17									27.388	27.3196	28.0238	28.0468	27.5896	27.5364	28.212	28.2124	27.388	27.3196	28.0238	28.0468	27.5896	27.5364	28.212	28.2124	27.7346	27.9239	0.0142471	0.0134625	0.189309	0.473833	0.324375
PN96_07150	0.000373134	4	4	4	4	3	2	4	4	3									22.81	22.7598	22.6497	22.0489	22.3746	23.0552	23.3177	22.7435	22.81	22.7598	22.6497	22.0489	22.3746	23.0552	23.3177	22.7435	22.5969	22.9148	0.0155927	0.0177795	0.317908	0.264145	0.578158
PN96_07155	0.000373134	82	76	75	77	70	81	82	82	81									32.4058	32.3663	32.0831	31.9794	32.493	32.3676	32.3397	32.292	32.4058	32.3663	32.0831	31.9794	32.493	32.3676	32.3397	32.292	32.22	32.375	0.00651386	0.00265138	0.154985	0.221015	0.655579
PN96_07160	0.000373134	33	28	33	32	28	31	31	31	31									30.117	30.192	30.0003	30.1015	30.2375	30.2095	30.1798	30.1762	30.117	30.192	30.0003	30.1015	30.2375	30.2095	30.1798	30.1762	30.1043	30.201	0.00261926	0.000949867	0.0966594	0.244739	0.611297
PN96_07165	0.000373134	6	2	2	2	3	2	2	3	2									20.9776	20.8118	20.9005	21.5334	21.1779	20.7022	21.7413	20.8341	20.9776	20.8118	20.9005	21.5334	21.1779	20.7022	21.7413	20.8341	21.0851	21.1724	0.0154591	0.0219691	0.0873465	0.832766	0.0794769
PN96_07170	0.000373134	10	10	10	9	8	9	9	9	8									28.2267	28.7186	29.1609	30.2745	28.4077	28.8929	28.8609	29.1421	28.2267	28.7186	29.1609	30.2745	28.4077	28.8929	28.8609	29.1421	29.306	28.8493	0.0300363	0.0106086	-0.456664	0.545264	0.263393
PN96_07175	0.000373134	5	4	4	4	4	5	5	5	5									32.4182	32.3037	31.8865	31.5862	32.2131	32.0298	32.0319	31.7344	32.4182	32.3037	31.8865	31.5862	32.2131	32.0298	32.0319	31.7344	32.0859	32.0123	0.0119733	0.00619311	-0.0736456	0.828871	0.081513
PN96_07180	0.000373134	18	18	17	16	14	17	16	17	17									30.426	30.3075	29.8671	29.6859	30.4642	30.335	30.1802	30.09	30.426	30.3075	29.8671	29.6859	30.4642	30.335	30.1802	30.09	30.1035	30.2745	0.0117069	0.00547345	0.171051	0.332634	0.478033
PN96_07185	0.000373134	50	36	47	50	48	45	47	49	48									31.0487	31.1254	30.8589	30.7846	31.2449	31.2239	31.152	31.0061	31.0487	31.1254	30.8589	30.7846	31.2449	31.2239	31.152	31.0061	30.961	31.1597	0.00514529	0.003466	0.198679	0.107384	0.969061
PN96_07190	0.000373134	6	0	0	0	0	0	0	0	0									NA	NA	NA	NA	NA	NA	NA	NA	18.2804	21.7959	18.2956	19.9476	19.7808	19.587	18.5372	19.5053	20.3355	19.4236	0.0853795	0.0287164	-0.911865	0.784292	0.105522
PN96_07195	0.000373134	15	15	15	15	15	14	15	15	15									28.2678	28.1695	28.0364	27.9993	28.0494	28.1501	28.036	27.9226	28.2678	28.1695	28.0364	27.9993	28.0494	28.1501	28.036	27.9226	28.1222	28.0418	0.00439574	0.00332088	-0.0804377	0.444363	0.352263
PN96_07205	0.000373134	17	5	5	10	10	10	9	8	11									24.3745	23.9348	25.2199	25.2076	24.9894	25.0149	25.2249	25.602	24.3745	23.9348	25.2199	25.2076	24.9894	25.0149	25.2249	25.602	24.7847	25.2295	0.0258169	0.0112349	0.444743	0.147085	0.832432
PN96_07210	0.000373134	18	4	4	10	9	4	4	6	9									22.9574	22.7975	24.1489	23.9504	23.0701	23.1719	23.3092	23.7671	22.9574	22.7975	24.1489	23.9504	23.0701	23.1719	23.3092	23.7671	23.5825	23.3553	0.0291822	0.0131889	-0.227197	0.709965	0.148763
PN96_07215	0.000373134	21	17	19	20	20	18	21	21	21									27.5354	27.572	27.4615	27.7204	27.2958	27.4938	27.3333	27.1971	27.5354	27.572	27.4615	27.7204	27.2958	27.4938	27.3333	27.1971	27.5754	27.334	0.00394915	0.00451367	-0.241441	0.0453521	1.3434
PN96_07220	0.000373134	3	2	2	2	2	2	1	2	2									22.6336	22.3565	22.5421	22.1006	22.818	22.1733	22.3444	23.2334	22.6336	22.3565	22.5421	22.1006	22.818	22.1733	22.3444	23.2334	22.4222	22.703	0.0104967	0.0211663	0.280733	0.380781	0.419325
PN96_07225	0.00110579	2	0	1	1	1	2	1	2	1									NA	21.1025	18.4329	20.4638	20.664	19.8974	20.9459	20.7724	18.7461	21.1025	18.4329	20.4638	20.664	19.8974	20.9459	20.7724	20.0987	20.6207	0.0660032	0.0225168	0.52196	0.200615	0.697636
PN96_07230	0.00146628	2	1	1	1	2	1	1	1	1									21.8528	21.2757	21.2104	20.8043	22.3575	22.341	22.3395	22.5082	21.8528	21.2757	21.2104	20.8043	22.3575	22.341	22.3395	22.5082	21.3353	22.3883	0.0202824	0.00364058	1.05294	0.00104338	2.98156
PN96_07240	0.000373134	28	17	17	22	24	24	24	24	24									26.0233	26.1436	26.1214	26.1101	26.6774	26.7131	26.7026	26.7229	26.0233	26.1436	26.1214	26.1101	26.6774	26.7131	26.7026	26.7229	26.1003	26.7041	0.00202116	0.000732653	0.603797	5.31e-05	4.27496
PN96_07245	0.000373134	2	1	1	2	2	1	2	2	2									23.2677	23.1499	22.9995	23.2613	23.3194	23.3348	23.3091	23.2813	23.2677	23.1499	22.9995	23.2613	23.3194	23.3348	23.3091	23.2813	23.1736	23.3113	0.00542312	0.000966977	0.137626	0.153661	0.813438
PN96_07250	0.000373134	8	6	7	8	7	6	8	7	7									24.5995	24.7591	24.8121	25.0368	24.7071	25.031	24.721	24.6113	24.5995	24.7591	24.8121	25.0368	24.7071	25.031	24.721	24.6113	24.8105	24.7765	0.00729079	0.00735787	-0.0339252	0.805947	0.0936936
PN96_07255	0.000373134	14	13	13	13	12	13	14	14	14									29.4295	29.292	28.9249	28.6993	29.6257	29.4296	29.3795	29.241	29.4295	29.292	28.9249	28.6993	29.6257	29.4296	29.3795	29.241	29.1151	29.4256	0.0115047	0.00541267	0.310497	0.106781	0.971507
PN96_07265	0.000373134	3	2	2	2	3	2	2	2	2									25.3049	25.2497	26.0637	25.9455	25.4149	25.3581	26.1505	26.2507	25.3049	25.2497	26.0637	25.9455	25.4149	25.3581	26.1505	26.2507	25.6871	25.8509	0.0165077	0.0183133	0.163755	0.620187	0.207478
PN96_07275	0.000373134	35	16	19	18	19	17	19	19	19									27.1503	27.0878	26.7103	26.8779	27.0313	27.136	26.8687	26.7166	27.1503	27.0878	26.7103	26.8779	27.0313	27.136	26.8687	26.7166	26.967	26.9469	0.00746902	0.0068359	-0.020075	0.899434	0.0460308
PN96_07280	0.000373134	4	0	0	0	0	0	0	0	0									NA	NA	NA	NA	NA	NA	NA	NA	19.781	18.6188	16.9533	18.4295	19.3888	17.9018	18.6278	18.3698	18.7662	18.6759	0.0629162	0.0334867	-0.0902866	0.838842	0.0763197
PN96_07285	0.000373134	3	1	1	1	0	3	3	2	1									21.0794	20.106	20.5417	NA	22.1269	22.0651	21.8972	20.9027	21.0794	20.106	20.5417	20.3956	22.1269	22.0651	21.8972	20.9027	20.5755	21.8224	0.0198801	0.0262925	1.24693	0.00667386	2.17562
PN96_07290	0.000373134	10	9	8	10	8	9	9	9	8									26.8284	24.843	26.4197	24.8156	25.717	26.696	26.6032	25.4226	26.8284	24.843	26.4197	24.8156	25.717	26.696	26.6032	25.4226	26.0006	26.2114	0.0407975	0.0243609	0.210768	0.514869	0.288304
PN96_07295	0.000373134	42	32	39	40	39	37	39	39	39									29.4731	29.5346	29.564	29.6908	29.6998	29.6798	29.7526	29.8197	29.4731	29.5346	29.564	29.6908	29.6998	29.6798	29.7526	29.8197	29.5678	29.739	0.00309991	0.00210351	0.171163	0.0781843	1.10688
PN96_07300	0.000373134	3	3	3	3	3	3	3	3	3									22.9001	23.3422	22.7654	22.4028	22.6722	23.1197	23.296	23.1864	22.9001	23.3422	22.7654	22.4028	22.6722	23.1197	23.296	23.1864	22.8921	23.0871	0.0169836	0.0118801	0.194999	0.368789	0.433222
PN96_07310	0.000373134	17	9	10	17	16	13	14	15	14									25.9697	25.5978	26.142	26.5048	26.6525	26.6225	26.546	26.5847	25.9697	25.5978	26.142	26.5048	26.6525	26.6225	26.546	26.5847	26.0903	26.602	0.014467	0.00173749	0.511707	0.0199048	1.70104
PN96_07315	0.000373134	15	2	1	3	5	4	3	5	5									20.0633	20.0564	22.0271	23.2198	23.0744	22.8626	23.7755	24.191	20.0633	20.0564	22.0271	23.2198	23.0744	22.8626	23.7755	24.191	21.9521	23.5746	0.0730093	0.0262405	1.62248	0.0252789	1.59724
PN96_07320	0.000373134	30	2	2	5	4	5	2	5	6									21.9664	21.9331	23.4627	23.5152	23.6032	22.4142	24.6653	25.0432	21.9664	21.9331	23.4627	23.5152	23.6032	22.4142	24.6653	25.0432	22.9158	24.2447	0.0391311	0.0493484	1.3289	0.112736	0.947938
PN96_07325	0.000373134	25	21	24	23	23	22	21	24	23	1	1	1	1	1	1	1	1	29.3845	29.3467	29.2084	29.4137	29.2227	29.1645	29.0704	29.0236	29.3845	29.3467	29.2084	29.4137	29.2227	29.1645	29.0704	29.0236	29.3404	29.1224	0.003096	0.00308871	-0.218048	0.0426193	1.37039
PN96_07330	0.000373134	15	13	12	14	15	13	14	14	14									27.214	26.8549	26.5757	26.8036	26.9946	27.2496	27.1641	27.1262	27.214	26.8549	26.5757	26.8036	26.9946	27.2496	27.1641	27.1262	26.8805	27.1365	0.00983281	0.00390949	0.255986	0.10243	0.989572
PN96_07335	0.000373134	19	17	17	19	19	18	18	18	19									27.1321	27.095	26.9635	27.2405	27.5839	27.4395	27.4175	27.4307	27.1321	27.095	26.9635	27.2405	27.5839	27.4395	27.4175	27.4307	27.1112	27.4695	0.00421585	0.00283476	0.358333	0.00534639	2.27194
PN96_07340	0.00625217	3	1	1	2	3	0	2	1	2									20.897	20.536	21.8891	22.5964	NA	22.2254	19.7879	21.527	20.897	20.536	21.8891	22.5964	19.4953	22.2254	19.7879	21.527	21.7075	21.19	0.0437129	0.0639068	-0.517477	0.360581	0.442998
PN96_07345	0.000373134	23	19	20	19	21	20	23	23	23									28.587	28.5602	28.4061	28.6646	28.7553	28.7991	28.5327	28.6468	28.587	28.5602	28.4061	28.6646	28.7553	28.7991	28.5327	28.6468	28.5575	28.6871	0.00379443	0.00415464	0.12962	0.23396	0.630858
PN96_07350	0.000373134	8	8	8	8	8	8	8	8	8									26.0181	26.0582	25.7304	25.6482	26.0993	25.8904	25.8564	25.9265	26.0181	26.0582	25.7304	25.6482	26.0993	25.8904	25.8564	25.9265	25.8746	25.9462	0.00791994	0.00416144	0.0716489	0.543741	0.264608
PN96_07355	0.000373134	8	0	0	0	0	0	0	0	0									NA	NA	NA	NA	NA	NA	NA	NA	19.0807	20.8729	18.363	19.2759	19.5862	21.0904	20.2961	20.6878	19.7168	20.5157	0.0545764	0.0313867	0.798886	0.112706	0.948052
PN96_07360	0.0021322	1	0	0	1	0	0	0	0	1									NA	NA	17.7196	NA	NA	NA	NA	17.4706	20.5389	18.7562	17.7196	18.7953	20.4407	19.2216	18.8494	17.4706	19.3305	19.3584	0.061683	0.0643773	0.0279092	0.956804	0.0191772
PN96_07365	0.000373134	12	12	12	12	11	12	12	12	12									29.0935	29.0327	28.6972	28.4069	29.3613	29.1832	29.152	29.0548	29.0935	29.0327	28.6972	28.4069	29.3613	29.1832	29.152	29.0548	28.8333	29.1921	0.0110707	0.00438208	0.358856	0.0583097	1.23426
PN96_07375	0.000373134	2	1	1	1	2	1	1	1	1									20.7988	20.4589	19.9107	22.4304	21.0984	20.8541	20.941	21.0896	20.7988	20.4589	19.9107	22.4304	21.0984	20.8541	20.941	21.0896	21.2395	20.9994	0.0518706	0.00566339	-0.240044	0.852358	0.0693782
PN96_07385	0.000373134	5	1	2	3	3	2	2	2	4									22.8331	22.9709	24.0054	24.2547	23.6604	23.6905	24.2659	24.5713	22.8331	22.9709	24.0054	24.2547	23.6604	23.6905	24.2659	24.5713	23.6472	24.0994	0.0305526	0.0185875	0.452216	0.212808	0.672013
PN96_07390	0.000373134	19	14	17	18	17	18	15	15	15									26.386	26.5454	26.559	26.73	26.8567	26.7657	26.7772	26.8066	26.386	26.5454	26.559	26.73	26.8567	26.7657	26.7772	26.8066	26.5602	26.802	0.00529357	0.0015137	0.241733	0.0338809	1.47004
PN96_07395	0.000373134	29	20	20	23	22	24	26	25	26									27.7472	27.7979	28.1399	28.0612	28.0485	28.0136	28.5429	28.5532	27.7472	27.7979	28.1399	28.0612	28.0485	28.0136	28.5429	28.5532	27.9462	28.3126	0.0069145	0.0105644	0.3664	0.0813251	1.08978
PN96_07400	0.000373134	12	1	1	1	1	1	1	1	1									26.7746	26.9026	26.8363	27.0848	26.7537	26.8486	26.7474	26.8109	26.7746	26.9026	26.8363	27.0848	26.7537	26.8486	26.7474	26.8109	26.9043	26.7908	0.00498503	0.00180498	-0.113583	0.278283	0.555513
PN96_07405	0.000373134	13	13	12	12	11	13	10	11	13									30.0387	29.9736	29.7852	29.8922	29.9845	30.0663	29.814	29.7013	30.0387	29.9736	29.7852	29.8922	29.9845	30.0663	29.814	29.7013	29.9255	29.8985	0.00365539	0.00550976	-0.0269877	0.790459	0.102121
PN96_07410	0.000373134	8	7	6	8	7	8	8	8	7									24.9869	24.3904	24.8705	25.6854	25.6951	25.679	25.3128	25.5673	24.9869	24.3904	24.8705	25.6854	25.6951	25.679	25.3128	25.5673	25.0596	25.5714	0.0213964	0.00690742	0.511822	0.0620571	1.20721
PN96_07415	0.000373134	51	46	46	51	47	48	46	51	47									30.6216	30.5329	30.3966	30.3893	30.4446	30.4502	30.3486	30.2149	30.6216	30.5329	30.3966	30.3893	30.4446	30.4502	30.3486	30.2149	30.4884	30.3677	0.00368831	0.00362794	-0.120757	0.257668	0.58894
PN96_07420	0.000373134	75	6	4	24	26	9	6	30	38	0	0	1	1	0	0	1	1	26.9937	26.8161	27.4577	27.8258	26.4095	26.3375	28.0782	28.3769	26.9937	26.8161	27.4577	27.8258	26.4095	26.3375	28.0782	28.3769	27.3282	27.586	0.0167544	0.0394784	0.257832	0.960747	0.0173909
PN96_07425	0.000373134	4	0	0	0	0	0	0	1	2									NA	NA	NA	NA	NA	NA	20.7223	21.5548	22.17	19.3296	20.5372	18.4765	19.5627	19.3068	20.7223	21.5548	20.7924	20.5716	0.0796049	0.051558	-0.220751	0.86037	0.0653149
PN96_07440	0.000373134	8	6	6	6	7	5	6	8	7									24.515	24.4317	23.6432	24.0892	24.5512	24.5199	24.3079	24.5206	24.515	24.4317	23.6432	24.0892	24.5512	24.5199	24.3079	24.5206	24.2087	24.4781	0.0164026	0.0045886	0.269405	0.166204	0.779359
PN96_07445	0.000373134	10	6	6	9	10	8	8	7	8									24.7408	24.7625	24.8348	25.343	25.1262	24.9802	24.9529	25.1061	24.7408	24.7625	24.8348	25.343	25.1262	24.9802	24.9529	25.1061	24.9426	25.0433	0.011424	0.00349173	0.100716	0.447508	0.3492
PN96_07455	0.000373134	11	3	4	3	2	2	3	4	5									20.9393	21.0424	20.5435	19.4887	19.915	20.0805	21.199	21.7864	20.9393	21.0424	20.5435	19.4887	19.915	20.0805	21.199	21.7864	20.6174	20.9534	0.0346211	0.043303	0.335975	0.657225	0.182286
PN96_07460	0.000373134	7	0	0	0	0	1	1	0	1									NA	NA	NA	NA	22.4936	21.5363	NA	23.0212	19.0563	18.2961	17.9436	18.7028	22.4936	21.5363	19.4441	23.0212	18.5599	22.1153	0.0261456	0.0729635	3.55534	0.00382934	2.41688
PN96_07465	0.000373134	13	0	0	0	0	0	0	0	0									NA	NA	NA	NA	NA	NA	NA	NA	20.2064	19.6341	19.1234	19.2179	19.5581	18.1799	18.0556	19.391	19.6116	18.9522	0.0252405	0.0419211	-0.659421	0.120377	0.919455
PN96_07470	0.000373134	23	0	0	0	0	0	0	0	0									NA	NA	NA	NA	NA	NA	NA	NA	20.1988	19.8388	21.1383	19.2775	17.533	17.4139	18.9637	18.4125	20.2778	18.2237	0.03885	0.0408222	-2.05407	0.00396749	2.40148
PN96_07475	0.000373134	6	0	0	0	0	0	0	0	0									NA	NA	NA	NA	NA	NA	NA	NA	20.5677	21.7007	19.6432	17.8966	19.0609	17.8944	18.7288	19.391	20.5227	18.867	0.0805945	0.0342346	-1.65565	0.174568	0.758036
PN96_07480	0.000373134	32	3	2	1	1	2	3	2	1									19.8091	18.31	16.8604	28.6434	21.089	20.7162	20.7287	20.6153	19.8091	18.31	16.8604	28.6434	21.089	20.7162	20.7287	20.6153	26.6481	20.7989	0.253378	0.00997808	-5.84917	0.961978	0.016835
PN96_07485	0.000373134	4	4	4	4	4	3	4	4	4									26.3052	26.1509	25.6032	25.3512	25.499	26.2258	25.9989	25.8459	26.3052	26.1509	25.6032	25.3512	25.499	26.2258	25.9989	25.8459	25.9043	25.9161	0.017405	0.0117876	0.0118235	0.880378	0.0553309
PN96_07495	0.000373134	15	14	15	13	13	13	15	15	14									27.6163	27.65	27.3577	27.4635	27.6839	27.6525	27.4883	27.5072	27.6163	27.65	27.3577	27.4635	27.6839	27.6525	27.4883	27.5072	27.5266	27.5855	0.00495026	0.00360877	0.0589051	0.567129	0.246318
PN96_07500	0.000373134	6	6	5	5	5	4	5	5	5									22.8525	22.6147	22.9706	23.0481	23.0012	23.166	23.2858	23.273	22.8525	22.6147	22.9706	23.0481	23.0012	23.166	23.2858	23.273	22.8805	23.1859	0.0082682	0.00568027	0.305375	0.0399389	1.3986
PN96_07505	0.000373134	2	0	0	0	0	0	0	0	0									NA	NA	NA	NA	NA	NA	NA	NA	20.3907	20.432	19.5256	20.1192	18.169	18.6352	18.2833	18.1139	20.159	18.3151	0.020773	0.0127936	-1.84384	7.2e-05	4.14296
PN96_07510	0.000373134	9	1	3	2	2	3	3	1	3									19.5182	22.7765	22.3441	22.1771	22.1881	22.0254	18.6393	22.7322	19.5182	22.7765	22.3441	22.1771	22.1881	22.0254	18.6393	22.7322	22.1016	21.9692	0.0681404	0.087055	-0.132366	0.783441	0.105994
PN96_07515	0.000373134	6	1	1	2	3	1	1	2	2									19.8795	21.5278	21.3258	21.7243	20.265	20.6773	21.6255	21.7093	19.8795	21.5278	21.3258	21.7243	20.265	20.6773	21.6255	21.7093	21.2652	21.1947	0.0397434	0.033779	-0.0704517	0.930903	0.0310956
PN96_07520	0.000373134	11	11	11	11	11	10	10	11	11									33.5952	33.4358	33.1118	32.7767	33.5733	33.4387	33.3698	33.1685	33.5952	33.4358	33.1118	32.7767	33.5733	33.4387	33.3698	33.1685	33.2632	33.3949	0.0109217	0.00505401	0.131713	0.440565	0.35599
PN96_07525	0.000373134	13	7	7	12	12	6	7	12	12									25.6669	25.1903	26.8189	26.6576	24.387	24.6946	26.7954	26.7354	25.6669	25.1903	26.8189	26.6576	24.387	24.6946	26.7954	26.7354	26.2344	26.0468	0.0300389	0.0503147	-0.187621	0.550109	0.259551
PN96_07530	0.000373134	4	0	0	0	0	0	0	0	0									NA	NA	NA	NA	NA	NA	NA	NA	19.3484	20.2793	19.4676	19.6417	20.1298	19.6961	20.0498	18.5184	19.7319	19.7214	0.0210616	0.0379806	-0.0105319	0.832789	0.079465
PN96_07535	0.0021322	2	0	1	1	1	1	1	0	1									NA	17.8473	17.4885	16.8909	17.2036	17.2612	NA	15.9946	18.9231	17.8473	17.4885	16.8909	17.2036	17.2612	18.559	15.9946	17.9858	17.5347	0.0479954	0.0607092	-0.451058	0.414201	0.382789
PN96_07540	0.000373134	9	8	8	7	6	7	9	8	8									27.4535	26.9067	26.5449	26.4066	27.4345	27.8767	27.6091	27.5213	27.4535	26.9067	26.5449	26.4066	27.4345	27.8767	27.6091	27.5213	26.8871	27.6202	0.0174195	0.00692888	0.733052	0.012635	1.89842
PN96_07545	0.000373134	3	2	2	2	2	2	2	2	2									23.528	24.031	23.7922	22.9635	22.2893	23.358	23.7027	22.3205	23.528	24.031	23.7922	22.9635	22.2893	23.358	23.7027	22.3205	23.6304	23.0512	0.0194541	0.0314812	-0.579215	0.134542	0.871141
PN96_07565	0.000373134	8	5	6	4	4	6	6	4	5									22.9105	23.1037	22.747	22.9363	23.6008	23.4108	23.2274	23.4568	22.9105	23.1037	22.747	22.9363	23.6008	23.4108	23.2274	23.4568	22.9299	23.4301	0.00636969	0.00657468	0.500145	0.00341911	2.46609
PN96_07585	0.000373134	8	8	7	8	8	8	8	8	8									26.6632	26.543	26.2719	26.3221	26.8121	26.753	26.6138	26.527	26.6632	26.543	26.2719	26.3221	26.8121	26.753	26.6138	26.527	26.4589	26.6809	0.00697724	0.00486431	0.22194	0.105087	0.97845
PN96_07590	0.000373134	5	2	3	4	4	4	5	3	3									23.7922	23.5243	23.5707	23.5873	23.6719	24.1462	23.3284	23.3875	23.7922	23.5243	23.5707	23.5873	23.6719	24.1462	23.3284	23.3875	23.6224	23.6713	0.00502822	0.0157937	0.048964	0.939656	0.0270313
PN96_07600	0.000373134	4	1	1	2	2	1	1	1	1									22.3743	22.2854	22.9048	22.8831	22.673	22.809	22.5515	22.6361	22.3743	22.2854	22.9048	22.8831	22.673	22.809	22.5515	22.6361	22.6396	22.6704	0.0144975	0.00473108	0.0308351	0.75336	0.122997
PN96_07605	0.000373134	25	20	21	20	21	22	23	22	22									27.5898	27.5632	27.4257	27.6348	27.9032	27.9434	27.6729	27.7283	27.5898	27.5632	27.4257	27.6348	27.9032	27.9434	27.6729	27.7283	27.5555	27.8164	0.00327113	0.00473031	0.260962	0.0333741	1.47659
PN96_07615	0.000373134	11	0	0	0	0	0	1	1	1									NA	NA	NA	NA	NA	18.5112	19.8797	18.9351	18.2548	19.9072	18.7022	18.7976	19.2661	18.5112	19.8797	18.9351	19.0547	19.2361	0.0371238	0.0301543	0.181395	0.593787	0.226369
PN96_07620	0.000373134	10	0	0	0	0	0	0	0	0									NA	NA	NA	NA	NA	NA	NA	NA	19.5726	19.9709	18.8558	20.8536	19.4507	19.6542	18.424	19.6234	19.9939	19.365	0.0420433	0.030225	-0.628833	0.29468	0.530649
PN96_07625	0.000373134	9	0	0	0	0	0	0	0	0									NA	NA	NA	NA	NA	NA	NA	NA	19.1006	20.1172	19.6018	20.2462	19.8625	20.1681	19.7469	20.6453	19.8341	20.1492	0.026509	0.0199543	0.31507	0.303171	0.518313
PN96_07630	0.000373134	4	2	2	2	2	2	1	2	2									22.9297	22.888	22.9603	23.0522	22.5531	22.0459	22.7129	23.0757	22.9297	22.888	22.9603	23.0522	22.5531	22.0459	22.7129	23.0757	22.9588	22.643	0.00303628	0.0189175	-0.315836	0.123766	0.907398
PN96_07635	0.000373134	6	4	5	5	6	5	4	5	6									25.0611	26.1374	25.6282	25.6333	26.4929	24.8998	24.9745	26.2053	25.0611	26.1374	25.6282	25.6333	26.4929	24.8998	24.9745	26.2053	25.6644	25.8147	0.0171695	0.0321389	0.150236	0.949426	0.0225388
PN96_07640	0.000373134	22	9	11	12	11	13	15	15	13									26.5188	26.6869	26.6335	26.6501	26.9928	26.9562	26.7343	26.7859	26.5188	26.6869	26.6335	26.6501	26.9928	26.9562	26.7343	26.7859	26.6237	26.8715	0.00272503	0.00470759	0.247775	0.0344508	1.4628
PN96_07645	0.000373134	9	4	6	7	7	6	6	5	8									23.3858	23.5251	23.6692	23.7425	24.2339	24.039	24.0924	24.3531	23.3858	23.5251	23.6692	23.7425	24.2339	24.039	24.0924	24.3531	23.5871	24.1849	0.00670904	0.00586881	0.597758	0.00123227	2.90929
PN96_07650	0.000373134	8	8	7	8	7	6	5	8	8									24.5819	24.4529	24.2913	24.4258	24.7124	24.5077	24.5124	24.6071	24.5819	24.4529	24.2913	24.4258	24.7124	24.5077	24.5124	24.6071	24.4417	24.5873	0.00487703	0.00392788	0.145668	0.171474	0.765802
PN96_07655	0.000373134	4	4	4	4	4	4	4	4	4									24.2881	24.25	24.1423	23.9721	24.5716	24.4749	24.4788	24.3255	24.2881	24.25	24.1423	23.9721	24.5716	24.4749	24.4788	24.3255	24.1682	24.4654	0.00585625	0.00416161	0.297124	0.0224478	1.64883
PN96_07660	0.0021322	1	1	1	1	1	1	1	1	1									21.8197	21.9064	21.7232	21.7924	22.1585	21.9824	22.0471	21.8511	21.8197	21.9064	21.7232	21.7924	22.1585	21.9824	22.0471	21.8511	21.8119	22.014	0.00347512	0.00583325	0.202074	0.0736388	1.13289
PN96_07665	0.000373134	13	11	8	11	10	12	12	8	10									25.3183	25.1289	25.1796	24.6572	25.6854	25.5332	24.7657	25.1652	25.3183	25.1289	25.1796	24.6572	25.6854	25.5332	24.7657	25.1652	25.0913	25.3296	0.0114561	0.0162395	0.238316	0.389825	0.409131
PN96_07670	0.000373134	10	5	5	6	6	7	7	6	7									24.9482	24.7393	24.5455	24.5272	25.0871	25.0187	24.9162	24.7993	24.9482	24.7393	24.5455	24.5272	25.0871	25.0187	24.9162	24.7993	24.7003	24.9594	0.00798168	0.00503024	0.259051	0.0707625	1.1502
PN96_07675	0.000373134	2	2	2	2	2	2	2	2	2									23.5376	23.5394	23.3888	23.2817	23.548	23.6197	23.405	23.3253	23.5376	23.5394	23.3888	23.2817	23.548	23.6197	23.405	23.3253	23.4409	23.4791	0.00534423	0.00569338	0.0382483	0.734789	0.133837
PN96_07680	0.000373134	30	26	28	28	28	29	30	30	30									30.8175	30.744	30.4369	30.3015	30.8297	30.8882	30.6659	30.5034	30.8175	30.744	30.4369	30.3015	30.8297	30.8882	30.6659	30.5034	30.5905	30.7295	0.00803939	0.00564276	0.138952	0.365024	0.437679
PN96_07685	0.000373134	2	2	2	2	2	1	2	1	1									22.2799	22.2904	21.604	21.141	20.6964	20.652	20.3277	20.0535	22.2799	22.2904	21.604	21.141	20.6964	20.652	20.3277	20.0535	21.9063	20.4554	0.0256454	0.0147497	-1.4509	0.00190864	2.71928
PN96_07690	0.000373134	17	3	4	9	10	10	9	11	10									23.7681	23.7105	24.7232	24.6828	25.2051	24.717	25.0786	25.2404	23.7681	23.7105	24.7232	24.6828	25.2051	24.717	25.0786	25.2404	24.3004	25.0745	0.0230016	0.00954402	0.774124	0.0198306	1.70266
PN96_07695	0.000373134	4	0	0	1	1	1	1	1	2									NA	NA	18.776	18.9562	16.7919	19.0744	19.3366	19.6226	20.3984	18.5479	18.776	18.9562	16.7919	19.0744	19.3366	19.6226	19.3767	19.0257	0.0436118	0.0692711	-0.350986	0.529262	0.276329
PN96_07700	0.00181422	1	1	1	1	1	1	1	1	1									16.7285	16.7271	17.0398	17.0991	16.7994	16.9215	17.6532	17.8061	16.7285	16.7271	17.0398	17.0991	16.7994	16.9215	17.6532	17.8061	16.9089	17.3613	0.0117607	0.0293803	0.452394	0.16378	0.78574
PN96_07720	0.000373134	7	6	6	6	5	4	6	6	6									23.4771	23.2122	23.7845	23.5554	22.8583	23.2436	24.2908	24.1001	23.4771	23.2122	23.7845	23.5554	22.8583	23.2436	24.2908	24.1001	23.5217	23.74	0.0100408	0.028941	0.218338	0.738635	0.13157
PN96_07725	0.000373134	12	6	5	6	7	5	6	7	7									25.8745	25.8207	25.4507	25.4479	25.7147	25.5877	25.5373	25.4386	25.8745	25.8207	25.4507	25.4479	25.7147	25.5877	25.5373	25.4386	25.6623	25.573	0.00900696	0.00449122	-0.0892754	0.57649	0.239209
PN96_07730	0.000373134	2	2	2	2	2	2	2	2	2									21.5651	21.7486	21.8446	22.4278	22.0146	22.0219	22.0951	22.2703	21.5651	21.7486	21.8446	22.4278	22.0146	22.0219	22.0951	22.2703	21.9346	22.1042	0.0170205	0.0053803	0.16957	0.316188	0.500055
PN96_07735	0.000373134	12	9	10	11	11	10	12	11	11									26.6776	26.5515	26.2601	26.3032	26.7086	26.7302	26.4634	26.4146	26.6776	26.5515	26.2601	26.3032	26.7086	26.7302	26.4634	26.4146	26.4585	26.5861	0.00755261	0.00614523	0.127612	0.362335	0.44089
PN96_07740	0.000373134	41	32	35	38	38	37	39	40	41									29.962	29.9326	29.6764	29.7788	30.0184	30.0428	29.8456	29.7421	29.962	29.9326	29.6764	29.7788	30.0184	30.0428	29.8456	29.7421	29.8421	29.9175	0.00449385	0.00479482	0.0754629	0.523561	0.281032
PN96_07745	0.000373134	19	19	17	15	16	16	19	18	17									30.5737	30.6266	30.3465	30.5276	30.4431	30.7444	30.4107	30.3162	30.5737	30.6266	30.3465	30.5276	30.4431	30.7444	30.4107	30.3162	30.5224	30.4878	0.00398718	0.0060764	-0.0346011	0.750074	0.124896
PN96_07750	0.00894085	1	1	1	1	1	1	1	1	1									21.2768	20.9277	20.2988	20.2266	21.3439	20.712	20.7477	20.8287	21.2768	20.9277	20.2988	20.2266	21.3439	20.712	20.7477	20.8287	20.7496	20.932	0.0244692	0.0140907	0.182388	0.435662	0.36085
PN96_07755	0.00279818	1	1	1	1	1	1	1	1	1									23.5458	23.6519	22.4308	22.3094	23.1178	23.5385	22.9809	22.8587	23.5458	23.6519	22.4308	22.3094	23.1178	23.5385	22.9809	22.8587	23.1126	23.1477	0.030998	0.012798	0.0351116	0.706106	0.15113
PN96_07760	0.000373134	3	2	2	2	3	3	2	2	2									24.4174	24.3361	24.0631	24.2684	24.6776	24.717	24.3602	24.1541	24.4174	24.3361	24.0631	24.2684	24.6776	24.717	24.3602	24.1541	24.2771	24.4956	0.00624409	0.0109558	0.218505	0.223736	0.650265
PN96_07765	0.000373134	7	6	6	6	6	6	6	6	6									25.5665	25.5026	25.1796	25.237	25.364	25.5038	25.2878	25.4297	25.5665	25.5026	25.1796	25.237	25.364	25.5038	25.2878	25.4297	25.381	25.3985	0.00755127	0.00362905	0.0175699	0.838188	0.0766588
PN96_07770	0.000373134	18	11	10	12	14	12	13	12	12									26.1598	26.0628	25.9704	26.0594	26.1936	26.1839	26.0305	25.9814	26.1598	26.0628	25.9704	26.0594	26.1936	26.1839	26.0305	25.9814	26.0646	26.1003	0.00296988	0.00411882	0.035698	0.715308	0.145507
PN96_07775	0.000373134	16	11	12	11	12	11	13	12	10									26.4306	26.401	26.4746	26.6774	26.3812	26.4884	26.3028	26.2389	26.4306	26.401	26.4746	26.6774	26.3812	26.4884	26.3028	26.2389	26.5	26.3559	0.00470807	0.00407845	-0.14415	0.19639	0.70688
PN96_07780	0.000373134	6	5	4	5	5	4	5	6	4									24.1023	24.1039	23.9288	24.0758	24.0419	24.0749	24.047	23.873	24.1023	24.1039	23.9288	24.0758	24.0419	24.0749	24.047	23.873	24.0545	24.0114	0.00347468	0.00382871	-0.0431361	0.635254	0.197052
PN96_07785	0.000373134	11	5	6	6	9	9	9	9	9									24.1529	24.4126	24.5244	25.0846	25.0179	25.0957	24.8171	25.0188	24.1529	24.4126	24.5244	25.0846	25.0179	25.0957	24.8171	25.0188	24.5854	24.991	0.0160041	0.00477157	0.405552	0.0581316	1.23559
PN96_07790	0.000373134	14	7	7	9	10	8	9	8	8									24.531	24.3546	24.3917	24.3238	24.5224	24.2588	24.2522	24.1342	24.531	24.3546	24.3917	24.3238	24.5224	24.2588	24.2522	24.1342	24.4025	24.299	0.00374966	0.00675113	-0.103445	0.35018	0.455709
PN96_07795	0.000373134	22	12	12	12	13	14	14	13	13									25.6866	25.3923	25.0944	25.0786	25.5142	25.494	25.3637	25.4178	25.6866	25.3923	25.0944	25.0786	25.5142	25.494	25.3637	25.4178	25.335	25.4487	0.0113706	0.00273342	0.113657	0.399051	0.398971
PN96_07800	0.000373134	23	13	14	15	16	16	16	17	18									26.4273	26.4766	26.2561	26.3134	26.8504	25.8319	26.8174	26.9394	26.4273	26.4766	26.2561	26.3134	26.8504	25.8319	26.8174	26.9394	26.371	26.672	0.00384369	0.0195838	0.300961	0.364446	0.438367
PN96_07815	0.000373134	3	3	3	3	3	3	3	3	3									24.993	24.6719	24.6825	24.6336	24.5779	24.5491	24.4023	24.4597	24.993	24.6719	24.6825	24.6336	24.5779	24.5491	24.4023	24.4597	24.7527	24.499	0.00672856	0.0033019	-0.253772	0.0531417	1.27456
PN96_07820	0.000373134	17	17	16	16	15	16	16	16	16									30.1023	30.1429	29.8204	29.7779	29.9572	30.0488	30.0101	29.9359	30.1023	30.1429	29.8204	29.7779	29.9572	30.0488	30.0101	29.9359	29.9701	29.9887	0.00628449	0.00170512	0.0186237	0.813938	0.0894089
PN96_07825	0.000373134	37	36	35	37	37	35	36	37	36									28.9988	28.9828	28.7523	28.9222	28.8658	29.0724	28.8402	28.7651	28.9988	28.9828	28.7523	28.9222	28.8658	29.0724	28.8402	28.7651	28.9173	28.8905	0.00389926	0.00455213	-0.0268029	0.793199	0.100618
PN96_07830	0.000373134	3	3	3	3	3	3	3	3	3									25.1322	25.4312	25.1985	25.0692	25.1394	25.2963	25.1662	24.9636	25.1322	25.4312	25.1985	25.0692	25.1394	25.2963	25.1662	24.9636	25.2144	25.1462	0.0062692	0.00544487	-0.0682053	0.585254	0.232656
PN96_07835	0.000373134	33	30	30	30	33	29	31	31	29									29.0474	28.9951	28.7371	28.7866	29.0709	29.1437	28.8956	28.9175	29.0474	28.9951	28.7371	28.7866	29.0709	29.1437	28.8956	28.9175	28.8976	29.0107	0.00528236	0.00413719	0.11314	0.331026	0.480138
PN96_07840	0.000373134	14	11	11	10	9	14	14	14	12									26.8953	27.0093	26.8994	27.0224	27.0984	27.2605	27.1604	27.1567	26.8953	27.0093	26.8994	27.0224	27.0984	27.2605	27.1604	27.1567	26.9578	27.1702	0.00254577	0.00247594	0.21236	0.0320011	1.49483
PN96_07845	0.000373134	24	18	24	24	23	24	24	23	24									30.7214	30.6421	30.3353	30.4267	30.9653	30.8345	30.7069	30.6873	30.7214	30.6421	30.3353	30.4267	30.9653	30.8345	30.7069	30.6873	30.5398	30.8029	0.00591326	0.00418556	0.263072	0.0614603	1.21141
PN96_07865	0.000373134	2	0	0	0	0	0	0	0	1									NA	NA	NA	NA	NA	NA	NA	17.1004	20.8639	19.3142	18.7282	20.381	20.1853	18.0265	18.4481	17.1004	20.0559	18.9005	0.0491923	0.0700908	-1.15537	0.100811	0.996492
PN96_07890	0.000373134	18	12	14	17	16	14	15	14	15									27.2375	27.38	27.4393	27.6647	27.6768	27.679	27.5967	27.8248	27.2375	27.38	27.4393	27.6647	27.6768	27.679	27.5967	27.8248	27.4387	27.6967	0.0064776	0.00343153	0.258014	0.051469	1.28845
PN96_07895	0.000373134	11	4	5	5	5	5	4	3	3									23.3259	23.4884	23.534	23.4177	23.5489	23.498	22.9376	23.0893	23.3259	23.4884	23.534	23.4177	23.5489	23.498	22.9376	23.0893	23.4436	23.2918	0.00386929	0.0129632	-0.151773	0.307687	0.511891
PN96_07900	0.00279818	2	0	0	0	0	0	1	0	0									NA	NA	NA	NA	NA	16.1497	NA	NA	21.1575	18.6719	20.0074	18.3423	19.431	16.1497	19.9988	19.6204	19.9822	19.3284	0.0662033	0.0948161	-0.653844	0.479467	0.319241
PN96_07905	0.00727147	2	0	0	0	0	0	1	1	1									NA	NA	NA	NA	NA	18.1139	17.8771	16.7764	20.4774	19.1749	19.4322	18.2951	20.9338	18.1139	17.8771	16.7764	19.5549	19.332	0.0464403	0.0961161	-0.222911	0.340314	0.468121
PN96_07910	0.000373134	11	9	10	11	11	10	11	10	11									24.0538	24.0836	24.2964	24.3311	24.6529	24.6252	24.367	24.6007	24.0538	24.0836	24.2964	24.3311	24.6529	24.6252	24.367	24.6007	24.1965	24.5658	0.00590039	0.00534971	0.369308	0.011632	1.93434
PN96_07915	0.000373134	8	0	1	1	2	1	0	0	1									NA	20.9268	19.2876	21.8127	19.6447	NA	NA	19.4806	19.1563	20.9268	19.2876	21.8127	19.6447	19.5109	20.2968	19.4806	20.7184	19.7741	0.0636977	0.0193788	-0.944301	0.388851	0.410217
PN96_07920	0.000373134	66	59	63	62	61	64	65	65	66									31.7609	31.7118	31.4448	31.3907	32.0178	31.9488	31.7652	31.717	31.7609	31.7118	31.4448	31.3907	32.0178	31.9488	31.7652	31.717	31.5861	31.8676	0.00590081	0.00451878	0.281538	0.0568215	1.24549
PN96_07925	0.000373134	10	6	6	6	6	6	6	6	6									23.6564	24.6264	24.38	22.8501	24.7194	23.3637	24.4185	23.2038	23.6564	24.6264	24.38	22.8501	24.7194	23.3637	24.4185	23.2038	24.0299	24.0712	0.0334841	0.0315518	0.041246	0.926276	0.0332598
PN96_07930	0.000373134	7	7	7	7	6	7	7	7	7									25.4388	25.4048	25.4354	25.3851	25.4784	25.6559	25.3761	25.5378	25.4388	25.4048	25.4354	25.3851	25.4784	25.6559	25.3761	25.5378	25.4162	25.5156	0.00101092	0.0045801	0.0994074	0.30268	0.519017
PN96_07935	0.000373134	16	15	15	16	16	16	15	14	16									26.0734	25.9873	25.8086	25.772	26.0182	25.86	25.8495	25.8343	26.0734	25.9873	25.8086	25.772	26.0182	25.86	25.8495	25.8343	25.9157	25.8925	0.00554877	0.00331326	-0.0232449	0.850686	0.0702308
PN96_07940	0.000373134	18	13	13	13	11	14	15	14	13									28.8928	28.8365	28.5864	28.6299	29.0952	29.1424	29.049	29.0253	28.8928	28.8365	28.5864	28.6299	29.0952	29.1424	29.049	29.0253	28.7423	29.0787	0.00525121	0.00178331	0.336359	0.00994049	2.00259
PN96_07945	0.000373134	48	15	15	19	21	20	22	24	27									27.4688	27.2813	28.0019	28.4226	28.5576	28.3278	28.877	29.4454	27.4688	27.2813	28.0019	28.4226	28.5576	28.3278	28.877	29.4454	27.8644	28.8653	0.0186598	0.0168208	1.00084	0.0170936	1.76717
PN96_07950	0.000373134	7	4	4	6	7	5	6	4	5									23.5036	23.7686	24.0434	24.8486	24.4497	24.5095	23.6311	23.5801	23.5036	23.7686	24.0434	24.8486	24.4497	24.5095	23.6311	23.5801	24.1349	24.1081	0.0241965	0.0210311	-0.026781	0.996639	0.00146232
PN96_07955	0.000373134	15	10	11	12	14	13	14	14	13									25.0993	25.3273	25.5612	25.4741	25.7308	25.8164	25.9818	25.9702	25.0993	25.3273	25.5612	25.4741	25.7308	25.8164	25.9818	25.9702	25.3759	25.8787	0.00796451	0.00471805	0.502773	0.00457077	2.34001
PN96_07960	0.000373134	6	4	4	5	6	4	4	4	4									24.4233	24.4592	24.8818	25.2246	24.4204	24.5925	24.6129	24.831	24.4233	24.4592	24.8818	25.2246	24.4204	24.5925	24.6129	24.831	24.7856	24.6216	0.0153669	0.00684112	-0.163993	0.526543	0.278566
PN96_07965	0.000373134	8	5	4	8	8	5	4	5	4									24.405	24.0384	24.4445	25.3248	24.6088	23.9419	23.9446	23.707	24.405	24.0384	24.4445	25.3248	24.6088	23.9419	23.9446	23.707	24.6362	24.0922	0.0222355	0.0161524	-0.54396	0.148068	0.82954
PN96_07980	0.000373134	23	19	18	20	19	20	18	20	19									27.5528	27.5395	27.2565	27.1993	27.6119	27.3931	27.4856	27.3945	27.5528	27.5395	27.2565	27.1993	27.6119	27.3931	27.4856	27.3945	27.3959	27.4741	0.00676597	0.00375843	0.0781519	0.495452	0.304998
PN96_07985	0.000373134	26	26	24	22	21	22	24	26	25									28.6568	28.4939	28.2838	28.1704	28.5533	28.5393	28.5582	28.5158	28.6568	28.4939	28.2838	28.1704	28.5533	28.5393	28.5582	28.5158	28.4135	28.5418	0.00763306	0.000665888	0.128274	0.276657	0.558058
PN96_07995	0.000373134	4	3	4	4	4	3	3	3	3									22.9886	23.0227	22.8662	22.7768	22.7008	23.1463	23.092	23.1091	22.9886	23.0227	22.8662	22.7768	22.7008	23.1463	23.092	23.1091	22.9169	23.0228	0.0049437	0.00906961	0.105928	0.462508	0.334881
PN96_08035	0.000373134	2	0	0	0	0	0	0	0	0									NA	NA	NA	NA	NA	NA	NA	NA	19.2245	19.7137	18.6934	20.1129	20.75	18.5015	19.476	19.0121	19.531	19.6939	0.0315976	0.0495414	0.162906	0.998164	0.000798183
PN96_08060	0.000373134	5	1	0	1	0	2	1	1	1									17.5468	NA	17.8528	NA	20.0694	18.278	18.3037	18.562	17.5468	19.4158	17.8528	19.3626	20.0694	18.278	18.3037	18.562	18.781	19.0215	0.0530405	0.0454062	0.240571	0.675469	0.170394
PN96_08065	0.000373134	4	3	3	3	3	3	4	4	4									24.5122	24.4732	24.4411	24.8563	24.3895	24.4945	24.3406	24.4339	24.5122	24.4732	24.4411	24.8563	24.3895	24.4945	24.3406	24.4339	24.5807	24.4157	0.00783882	0.00268198	-0.165012	0.212337	0.672975
PN96_08075	0.000373134	2	2	1	2	2	2	2	2	2									22.8151	20.7634	22.608	22.6886	22.7116	21.8805	21.9138	23.0312	22.8151	20.7634	22.608	22.6886	22.7116	21.8805	21.9138	23.0312	22.4113	22.4709	0.0438373	0.0258027	0.059556	0.75789	0.120394
PN96_08110	0.000373134	9	3	4	6	5	4	3	3	5									22.5761	23.5324	23.5649	23.2878	23.6861	23.1874	23.0986	23.0235	22.5761	23.5324	23.5649	23.2878	23.6861	23.1874	23.0986	23.0235	23.2904	23.2735	0.019783	0.0128636	-0.0168784	0.974126	0.0113847
PN96_08115	0.000373134	21	17	18	20	17	16	21	19	18									28.5487	28.43	28.2763	28.2487	28.4453	28.6491	28.4176	28.2657	28.5487	28.43	28.2763	28.2487	28.4453	28.6491	28.4176	28.2657	28.3811	28.4509	0.00493805	0.00554168	0.0698883	0.57568	0.239819
PN96_08120	0.000373134	11	10	10	10	10	10	10	10	10									25.9007	25.8242	25.8078	25.7744	25.8219	25.8042	25.8159	25.9386	25.9007	25.8242	25.8078	25.7744	25.8219	25.8042	25.8159	25.9386	25.8275	25.8462	0.00206927	0.00242693	0.018642	0.818601	0.0869279
PN96_08125	0.000373134	8	8	8	6	4	8	7	8	7									29.6221	29.6034	29.4197	29.1022	29.4426	29.185	29.2596	29.22	29.6221	29.6034	29.4197	29.1022	29.4426	29.185	29.2596	29.22	29.4514	29.2803	0.00818892	0.00391673	-0.171118	0.284085	0.546552
PN96_08130	0.000373134	32	24	24	27	25	28	28	28	28									27.2422	27.4071	27.2733	27.4301	27.6469	27.6961	27.6192	27.7499	27.2422	27.4071	27.2733	27.4301	27.6469	27.6961	27.6192	27.7499	27.3405	27.6789	0.00344545	0.00207774	0.338366	0.00448027	2.3487
PN96_08135	0.000373134	7	6	5	6	6	5	6	6	6									25.2508	24.7008	24.8209	24.6323	24.0966	24.9966	25.044	24.8554	25.2508	24.7008	24.8209	24.6323	24.0966	24.9966	25.044	24.8554	24.8722	24.794	0.0111695	0.0178478	-0.0781383	0.686896	0.163109
PN96_08140	0.000373134	4	4	3	3	3	3	3	3	3									26.1992	26.0245	25.6632	25.4027	26.0698	25.7409	25.7675	25.7095	26.1992	26.0245	25.6632	25.4027	26.0698	25.7409	25.7675	25.7095	25.8552	25.8295	0.0138611	0.00646516	-0.0257191	0.998236	0.000766583
PN96_08145	0.000373134	4	4	4	4	4	4	4	4	4									24.6553	24.6221	24.3876	24.2803	24.4095	24.4128	24.3139	24.3288	24.6553	24.6221	24.3876	24.2803	24.4095	24.4128	24.3139	24.3288	24.4949	24.367	0.00742552	0.00214304	-0.127894	0.305988	0.514296
PN96_08150	0.000373134	5	4	4	5	4	4	4	4	4									24.5891	24.5743	24.4744	24.0147	24.4605	24.6893	24.713	24.5991	24.5891	24.5743	24.4744	24.0147	24.4605	24.6893	24.713	24.5991	24.4311	24.6188	0.0110797	0.00464521	0.187759	0.215295	0.666966
PN96_08165	0.000373134	7	5	7	7	6	7	6	6	6									25.5839	25.1362	24.3134	23.5695	24.4322	24.8322	24.798	24.3349	25.5839	25.1362	24.3134	23.5695	24.4322	24.8322	24.798	24.3349	24.8441	24.6158	0.0362044	0.0102735	-0.22824	0.907088	0.0423507
PN96_08170	0.000373134	24	18	19	22	21	19	23	21	22									28.3953	28.6065	28.5576	28.8522	28.4435	28.4479	28.3793	28.3822	28.3953	28.6065	28.5576	28.8522	28.4435	28.4479	28.3793	28.3822	28.6123	28.4136	0.00661235	0.00132127	-0.198683	0.127713	0.893763
PN96_08175	0.000373134	23	16	18	23	23	16	18	18	20									26.4273	26.3298	26.4843	26.8562	26.6997	26.7705	26.5416	26.5699	26.4273	26.3298	26.4843	26.8562	26.6997	26.7705	26.5416	26.5699	26.5387	26.6485	0.00867922	0.0040577	0.109776	0.393523	0.40503
PN96_08180	0.000373134	3	3	3	3	3	3	3	3	3									25.5537	25.5208	25.1665	25.0915	25.8792	25.7227	25.6404	25.5674	25.5537	25.5208	25.1665	25.0915	25.8792	25.7227	25.6404	25.5674	25.3478	25.7071	0.00939769	0.00520766	0.359358	0.0330671	1.4806
PN96_08185	0.000373134	2	2	2	2	2	2	2	2	2									25.4662	24.8451	24.5052	24.0236	24.6572	25.2068	25.1114	24.728	25.4662	24.8451	24.5052	24.0236	24.6572	25.2068	25.1114	24.728	24.8064	24.9453	0.0245408	0.0109791	0.138931	0.506067	0.295792
PN96_08190	0.000373134	48	44	44	47	48	48	48	48	48									31.39	31.3276	31.0511	31.2032	31.4437	31.5414	31.4029	31.3203	31.39	31.3276	31.0511	31.2032	31.4437	31.5414	31.4029	31.3203	31.2487	31.4293	0.0047896	0.00292389	0.18055	0.119198	0.92373
PN96_08200	0.000373134	14	11	11	11	10	14	14	14	14									28.27	28.1092	27.7221	27.589	28.4148	28.2902	28.1024	28.0194	28.27	28.1092	27.7221	27.589	28.4148	28.2902	28.1024	28.0194	27.9491	28.215	0.0114562	0.00634953	0.265943	0.155098	0.809395
PN96_08205	0.000373134	16	14	15	16	15	16	16	15	15									26.9204	27.0384	26.8843	26.9414	27.2258	27.1099	26.9372	26.9815	26.9204	27.0384	26.8843	26.9414	27.2258	27.1099	26.9372	26.9815	26.9473	27.068	0.00244618	0.00482546	0.12078	0.252831	0.59717
PN96_08210	0.000373134	15	12	14	14	13	14	14	13	13									25.5738	25.9207	25.8084	25.8866	26.107	25.7548	25.8728	26.0229	25.5738	25.9207	25.8084	25.8866	26.107	25.7548	25.8728	26.0229	25.8035	25.9457	0.00605799	0.00603739	0.142188	0.276711	0.557973
PN96_08215	0.000373134	18	14	13	14	13	14	15	15	15									27.3334	27.2276	26.9627	26.6161	27.6004	27.4677	27.5098	27.4246	27.3334	27.2276	26.9627	26.6161	27.6004	27.4677	27.5098	27.4246	27.0606	27.5021	0.0118299	0.00272835	0.441476	0.0235454	1.62809
PN96_08220	0.000373134	14	5	6	7	7	6	8	7	8									24.0978	24.2842	23.8923	24.4245	24.5101	24.8089	24.4248	24.6945	24.0978	24.2842	23.8923	24.4245	24.5101	24.8089	24.4248	24.6945	24.1884	24.6175	0.00955389	0.00707676	0.429043	0.0203403	1.69164
PN96_08230	0.000373134	6	0	0	0	1	0	0	0	0									NA	NA	NA	17.7937	NA	NA	NA	NA	18.7308	18.801	19.3807	17.7937	21.5114	19.7746	18.2956	18.6322	18.7809	20.1377	0.03516	0.0741897	1.35679	0.263602	0.579052
PN96_08240	0.000373134	99	88	93	97	97	93	97	99	99									30.0153	30.0152	29.8519	29.7693	30.1388	30.1112	30.1524	30.1777	30.0153	30.0152	29.8519	29.7693	30.1388	30.1112	30.1524	30.1777	29.9168	30.1452	0.00410712	0.000919512	0.228396	0.03286	1.48333
PN96_08245	0.000373134	16	12	15	13	13	15	16	16	15									27.7175	27.8612	27.8259	27.9258	28.0932	28.022	28.0557	28.1641	27.7175	27.8612	27.8259	27.9258	28.0932	28.022	28.0557	28.1641	27.8346	28.0847	0.0031311	0.00217058	0.250135	0.0182218	1.73941
PN96_08250	0.000373134	14	12	11	14	14	12	13	14	13									26.3744	26.4428	26.4994	26.5949	26.6117	26.5931	26.6488	26.7393	26.3744	26.4428	26.4994	26.5949	26.6117	26.5931	26.6488	26.7393	26.4801	26.6493	0.00352233	0.00243855	0.169212	0.0831439	1.08017
PN96_08255	0.000373134	8	7	8	7	7	6	8	6	6									24.5792	24.703	24.4088	24.6205	24.6412	24.8288	24.2554	24.4731	24.5792	24.703	24.4088	24.6205	24.6412	24.8288	24.2554	24.4731	24.5818	24.565	0.00504127	0.00994342	-0.0168031	0.846815	0.0722113
PN96_08260	0.000373134	6	6	6	6	6	6	5	5	5									25.0051	24.7927	24.6475	24.4925	25.0567	24.8097	24.8635	24.7462	25.0051	24.7927	24.6475	24.4925	25.0567	24.8097	24.8635	24.7462	24.7469	24.8738	0.0088186	0.0053881	0.126867	0.347922	0.458518
PN96_08265	0.000373134	9	7	8	7	7	7	7	8	9									25.7612	25.7701	25.6731	25.389	26.0493	26.0037	26.0285	26.0447	25.7612	25.7701	25.6731	25.389	26.0493	26.0037	26.0285	26.0447	25.6563	26.0317	0.00695483	0.000791239	0.375337	0.00784088	2.10563
PN96_08270	0.000373134	5	0	1	2	3	0	0	1	1									NA	20.0461	19.3955	20.4985	NA	NA	18.8631	17.9719	19.6805	20.0461	19.3955	20.4985	18.12	18.238	18.8631	17.9719	19.9651	18.3408	0.0239555	0.0214233	-1.62427	0.000708395	3.14972
PN96_08275	0.000373134	11	9	9	10	9	10	10	11	10									27.3012	27.2258	26.9104	26.9631	27.4032	27.3363	27.1653	27.1371	27.3012	27.2258	26.9104	26.9631	27.4032	27.3363	27.1653	27.1371	27.1097	27.2649	0.00709828	0.00475534	0.155133	0.23829	0.622894
PN96_08280	0.000373134	7	7	7	7	6	6	7	7	6									25.4849	25.5682	25.327	25.404	25.272	25.2394	25.0234	25.0053	25.4849	25.5682	25.327	25.404	25.272	25.2394	25.0234	25.0053	25.4488	25.1401	0.00408064	0.00557742	-0.308692	0.0191614	1.71757
PN96_08290	0.000373134	4	0	0	0	0	1	0	0	0									NA	NA	NA	NA	19.8053	NA	NA	NA	18.0939	19.6201	19.7972	20.0248	19.8053	18.0978	19.0846	19.2574	19.5467	19.1821	0.0451853	0.0373524	-0.364563	0.550338	0.25937
PN96_08300	0.000373134	18	5	7	9	9	9	9	11	11									23.6328	23.8562	23.6935	23.9121	24.605	24.8186	24.9739	24.9844	23.6328	23.8562	23.6935	23.9121	24.605	24.8186	24.9739	24.9844	23.7782	24.8535	0.00554977	0.00713694	1.07532	3.57e-05	4.44696
PN96_08305	0.000373134	43	17	19	20	18	21	24	19	22									25.7948	25.7004	26.0492	25.9585	26.4472	26.6948	26.5777	26.7515	25.7948	25.7004	26.0492	25.9585	26.4472	26.6948	26.5777	26.7515	25.8821	26.6225	0.00607816	0.00506543	0.740323	0.000299839	3.52311
PN96_08310	0.000373134	87	76	83	86	83	80	86	87	86									30.3891	30.3396	30.2026	30.041	30.2996	30.2618	30.3175	30.2862	30.3891	30.3396	30.2026	30.041	30.2996	30.2618	30.3175	30.2862	30.2493	30.2914	0.00516209	0.000775584	0.0421437	0.638199	0.195044
PN96_08315	0.000373134	5	2	2	4	3	3	4	5	4									21.6143	22.2324	22.9465	23.0618	22.7607	23.1126	23.4982	23.0078	21.6143	22.2324	22.9465	23.0618	22.7607	23.1126	23.4982	23.0078	22.5741	23.1198	0.030037	0.0132802	0.545677	0.105961	0.974853
PN96_08320	0.000373134	19	17	18	18	16	18	18	17	17									28.3006	28.1842	27.9009	27.8638	28.2352	28.1848	28.0356	27.8948	28.3006	28.1842	27.9009	27.8638	28.2352	28.1848	28.0356	27.8948	28.0743	28.0937	0.00761753	0.00548173	0.0193709	0.859192	0.06591
PN96_08325	0.000373134	3	0	0	2	1	1	1	0	1									NA	NA	19.3277	17.0796	19.5662	19.8994	NA	18.9093	18.9556	18.8806	19.3277	17.0796	19.5662	19.8994	18.3649	18.9093	18.7695	19.3013	0.0542375	0.0356623	0.531751	0.296529	0.527933
PN96_08330	0.000373134	2	1	1	2	2	1	2	1	2									21.6977	21.2207	22.1765	21.7975	21.639	22.5249	21.5793	22.2903	21.6977	21.2207	22.1765	21.7975	21.639	22.5249	21.5793	22.2903	21.7625	22.066	0.018108	0.0214224	0.303578	0.350574	0.45522
PN96_08335	0.000373134	3	1	1	1	1	2	2	2	1									18.2825	18.7318	18.5996	18.0899	20.5767	19.5392	19.3686	19.1051	18.2825	18.7318	18.5996	18.0899	20.5767	19.5392	19.3686	19.1051	18.448	19.7661	0.0158915	0.0328167	1.31809	0.00681662	2.16643
PN96_08340	0.000373134	11	11	10	10	10	10	10	11	10									30.1781	30.2367	29.8973	29.85	30.2411	30.3137	30.017	29.8994	30.1781	30.2367	29.8973	29.85	30.2411	30.3137	30.017	29.8994	30.0504	30.1274	0.00649575	0.00639906	0.0770122	0.600826	0.221252
PN96_08345	0.000373134	54	33	38	37	38	37	38	39	42									27.8687	27.8109	27.6175	27.6626	27.7444	27.6791	27.736	28.0094	27.8687	27.8109	27.6175	27.6626	27.7444	27.6791	27.736	28.0094	27.7436	27.7981	0.00429545	0.00531381	0.0544333	0.646369	0.189519
PN96_08350	0.000373134	6	6	6	6	6	6	6	6	6									25.9323	25.6056	25.5616	25.4999	25.6371	25.4877	25.5131	25.4785	25.9323	25.6056	25.5616	25.4999	25.6371	25.4877	25.5131	25.4785	25.6599	25.5305	0.00753209	0.00287847	-0.129361	0.328969	0.482845
PN96_08355	0.000373134	5	0	0	2	1	0	1	4	5									NA	NA	18.7555	20.2969	NA	20.4675	21.6012	22.1156	18.8547	19.3216	18.7555	20.2969	19.4219	20.4675	21.6012	22.1156	19.4476	21.2358	0.0364875	0.0575525	1.78817	0.0389007	1.41004
PN96_08360	0.000373134	95	70	68	76	80	76	82	81	82									30.2525	30.1807	30.2502	30.5475	30.7479	30.8084	30.7306	30.8693	30.2525	30.1807	30.2502	30.5475	30.7479	30.8084	30.7306	30.8693	30.3149	30.7901	0.00538773	0.00204789	0.475215	0.00215818	2.66591
PN96_08365	0.000373134	9	9	8	9	8	9	9	9	9									25.0365	25.0646	24.9929	25.085	25.0157	25.0467	24.9392	25.0966	25.0365	25.0646	24.9929	25.085	25.0157	25.0467	24.9392	25.0966	25.0452	25.0257	0.00159229	0.00263537	-0.0194928	0.79782	0.0980952
PN96_08370	0.0021322	1	1	1	1	1	1	1	1	1									23.0391	22.624	22.5509	22.4943	22.9701	22.9298	23.166	22.7807	23.0391	22.624	22.5509	22.4943	22.9701	22.9298	23.166	22.7807	22.6937	22.9683	0.0108987	0.0069126	0.274555	0.0962792	1.01647
PN96_08375	0.000373134	8	7	7	7	7	7	7	8	8									30.1834	30.3384	30.5402	30.5633	30.4309	30.2837	30.6835	30.8284	30.1834	30.3384	30.5402	30.5633	30.4309	30.2837	30.6835	30.8284	30.4146	30.5722	0.00590952	0.00802177	0.157546	0.358343	0.445701
PN96_08380	0.000373134	5	5	5	5	5	5	5	5	5									23.691	23.8918	23.5481	23.3638	24.106	24.0121	23.6949	23.7337	23.691	23.8918	23.5481	23.3638	24.106	24.0121	23.6949	23.7337	23.6367	23.8974	0.0094553	0.00851216	0.260769	0.126525	0.897824
PN96_08390	0.00894085	1	1	1	1	1	1	1	1	1									20.4635	20.7367	19.9392	19.9348	20.5877	20.3699	20.1914	20.5503	20.4635	20.7367	19.9392	19.9348	20.5877	20.3699	20.1914	20.5503	20.3103	20.4333	0.0196751	0.00892914	0.123031	0.47949	0.31922
PN96_08395	0.000373134	2	2	2	2	2	2	2	2	2									22.7838	22.3623	22.3314	22.3544	22.4459	22.4428	22.343	22.2674	22.7838	22.3623	22.3314	22.3544	22.4459	22.4428	22.343	22.2674	22.4709	22.3767	0.0096884	0.00384773	-0.0942008	0.528163	0.277232
PN96_08410	0.000373134	3	2	1	1	1	2	1	2	2									21.1095	19.9093	20.0003	20.2355	20.8821	19.2698	21.8438	21.9659	21.1095	19.9093	20.0003	20.2355	20.8821	19.2698	21.8438	21.9659	20.399	21.3136	0.0269806	0.0593249	0.914585	0.309452	0.509407
PN96_08420	0.000373134	13	11	11	12	12	11	12	11	12									28.1658	28.079	27.8839	27.8353	28.1843	28.1619	27.9637	27.9469	28.1658	28.079	27.8839	27.8353	28.1843	28.1619	27.9637	27.9469	27.9974	28.0683	0.00561099	0.00449941	0.0709086	0.538871	0.268515
PN96_08425	0.000373134	3	0	0	0	0	0	0	0	0									NA	NA	NA	NA	NA	NA	NA	NA	19.1831	20.1441	18.3493	18.7489	18.8759	20.0308	20.0061	19.159	19.2698	19.6054	0.0403573	0.0302002	0.335583	0.384136	0.415515
PN96_08430	0.000373134	6	0	0	0	0	0	0	0	1									NA	NA	NA	NA	NA	NA	NA	15.2339	19.2134	19.4723	18.3251	15.6779	19.1755	19.5494	19.356	15.2339	18.7107	18.9805	0.0954143	0.112876	0.269799	0.901714	0.0449312
PN96_08435	0.000373134	32	2	3	3	2	4	4	7	7									22.0212	22.2186	21.9259	22.028	23.2626	22.6429	23.1877	23.5918	22.0212	22.2186	21.9259	22.028	23.2626	22.6429	23.1877	23.5918	22.0524	23.2099	0.00556404	0.016985	1.15751	0.000658172	3.18166
PN96_08440	0.000373134	27	2	1	7	6	2	4	9	8									22.7489	22.5685	23.363	23.8564	23.0081	23.0249	23.9642	24.152	22.7489	22.5685	23.363	23.8564	23.0081	23.0249	23.9642	24.152	23.226	23.6314	0.0254793	0.025758	0.405409	0.332854	0.477747
PN96_08445	0.000373134	8	7	7	7	7	7	8	8	8									25.1446	25.2603	25.0614	24.808	25.4283	25.7425	25.7831	25.7232	25.1446	25.2603	25.0614	24.808	25.4283	25.7425	25.7831	25.7232	25.0779	25.6759	0.00765516	0.0063347	0.597978	0.0023961	2.6205
PN96_08450	0.000373134	11	3	2	5	2	6	6	6	6									21.6104	21.0444	21.7853	20.5683	22.6507	22.5415	22.6939	22.7049	21.6104	21.0444	21.7853	20.5683	22.6507	22.5415	22.6939	22.7049	21.3285	22.6492	0.0261065	0.00329308	1.3207	0.000952183	3.02128
PN96_08455	0.000373134	71	39	45	51	51	53	53	57	55	1	1	1	1	1	1	1	1	28.5618	28.5885	28.5892	28.8302	29.3107	29.2852	29.2153	29.2955	28.5618	28.5885	28.5892	28.8302	29.3107	29.2852	29.2153	29.2955	28.6467	29.2771	0.00439402	0.00144152	0.630473	0.00017016	3.76914
PN96_08460	0.00181422	3	3	3	3	2	2	3	3	3									23.6213	22.9799	23.3092	22.2379	22.7788	23.4768	23.709	23.5075	23.6213	22.9799	23.3092	22.2379	22.7788	23.4768	23.709	23.5075	23.122	23.4075	0.025771	0.017377	0.285517	0.35149	0.454086
PN96_08465	0.000373134	13	8	10	10	12	9	11	11	10									24.4613	24.9021	24.9294	25.4394	25.1668	25.1189	24.8653	24.8921	24.4613	24.9021	24.9294	25.4394	25.1668	25.1189	24.8653	24.8921	24.9749	25.0169	0.0160405	0.00616308	0.0420164	0.716059	0.145051
PN96_08475	0.000373134	17	2	4	4	7	2	2	4	5									21.8581	23.1492	22.572	23.291	22.1331	22.9229	22.8231	22.4933	21.8581	23.1492	22.572	23.291	22.1331	22.9229	22.8231	22.4933	22.8192	22.6251	0.0286978	0.0158187	-0.194093	0.727196	0.138349
PN96_08480	0.000373134	83	16	17	11	9	19	19	12	13									25.2085	25.1132	23.913	23.1568	25.4448	25.3187	24.2049	24.1836	25.2085	25.1132	23.913	23.1568	25.4448	25.3187	24.2049	24.1836	24.5785	24.9079	0.0406177	0.0277397	0.329401	0.44841	0.348325
PN96_08485	0.000373134	44	1	1	0	1	2	1	0	0									20.4895	20.4693	NA	16.9298	20.6482	17.4206	NA	NA	20.4895	20.4693	19.7088	16.9298	20.6482	17.4206	20.511	18.5916	19.8971	19.8222	0.0869087	0.0809532	-0.074866	0.921409	0.0355476
PN96_08490	0.000373134	23	0	0	0	1	0	0	0	0									NA	NA	NA	22.0729	NA	NA	NA	NA	20.1315	20.5134	19.7255	22.0729	21.4848	18.1572	21.5098	18.4475	20.9178	20.6476	0.0498014	0.0928856	-0.270217	0.481886	0.317056
PN96_08495	0.000373134	15	15	15	15	15	14	14	14	14									29.0061	28.945	28.7367	28.7154	28.7978	28.9538	28.6775	28.5932	29.0061	28.945	28.7367	28.7154	28.7978	28.9538	28.6775	28.5932	28.8564	28.762	0.00507657	0.00544476	-0.0943619	0.446223	0.350448
PN96_08500	0.000373134	10	10	10	10	10	10	10	10	10									28.7538	28.5777	28.2622	28.1354	28.659	28.5107	28.4348	28.3732	28.7538	28.5777	28.2622	28.1354	28.659	28.5107	28.4348	28.3732	28.4532	28.4984	0.00998049	0.00432712	0.0451821	0.700944	0.154317
PN96_08505	0.000373134	9	8	8	8	7	9	9	9	8									26.7762	26.5355	26.2795	26.1758	26.5034	26.8236	26.8304	25.0027	26.7762	26.5355	26.2795	26.1758	26.5034	26.8236	26.8304	25.0027	26.4609	26.4506	0.0101877	0.0331556	-0.0102651	0.727208	0.138342
PN96_08510	0.000373134	22	20	20	19	18	19	20	21	22									27.6477	27.5706	27.3033	27.245	27.6407	27.6362	27.7809	27.6916	27.6477	27.5706	27.3033	27.245	27.6407	27.6362	27.7809	27.6916	27.4518	27.6885	0.00719343	0.00242951	0.236766	0.0704524	1.1521
PN96_08525	0.000373134	6	4	4	4	4	4	4	4	4									24.0382	23.8429	23.6812	23.7519	24.0729	23.9378	23.6671	23.7126	24.0382	23.8429	23.6812	23.7519	24.0729	23.9378	23.6671	23.7126	23.8349	23.8572	0.00649045	0.00801807	0.0223033	0.887587	0.0517888
PN96_08530	0.000373134	7	4	4	6	6	5	5	5	5									23.4907	22.7853	23.2756	23.6688	22.9309	23.7578	23.3797	23.4428	23.4907	22.7853	23.2756	23.6688	22.9309	23.7578	23.3797	23.4428	23.3412	23.4072	0.0163917	0.0145755	0.0660116	0.771786	0.112503
PN96_08535	0.000373134	2	1	2	2	2	2	2	2	2									20.8538	21.8378	21.4485	21.0003	22.3803	21.8773	21.9611	21.6565	20.8538	21.8378	21.4485	21.0003	22.3803	21.8773	21.9611	21.6565	21.3379	21.9933	0.0209983	0.0137886	0.655412	0.0295863	1.52891
PN96_08545	0.000373134	56	43	49	50	48	53	54	55	54									28.3764	28.1333	28.1572	28.1152	28.5359	28.519	28.4176	28.4059	28.3764	28.1333	28.1572	28.1152	28.5359	28.519	28.4176	28.4059	28.1994	28.4708	0.00432	0.00236395	0.271334	0.0198684	1.70184
PN96_08550	0.000373134	8	8	7	8	8	7	7	7	7									27.3643	27.1556	27.0566	26.759	27.366	27.2248	27.1643	27.2406	27.3643	27.1556	27.0566	26.759	27.366	27.2248	27.1643	27.2406	27.1	27.2508	0.00929336	0.00310804	0.150756	0.268745	0.57066
PN96_08555	0.000373134	3	2	1	2	1	1	1	1	1									22.7752	22.0734	22.5068	22.0622	22.6718	22.3778	22.1536	22.2429	22.7752	22.0734	22.5068	22.0622	22.6718	22.3778	22.1536	22.2429	22.3864	22.3752	0.0155957	0.0101274	-0.0111635	0.972391	0.0121589
PN96_08560	0.000373134	25	21	23	24	25	22	23	23	25									29.1685	29.2847	28.9268	28.7896	29.3566	29.3219	29.1409	29.059	29.1685	29.2847	28.9268	28.7896	29.3566	29.3219	29.1409	29.059	29.0555	29.2249	0.0077463	0.00488943	0.169365	0.23927	0.621113
PN96_08565	0.000373134	28	4	2	3	3	4	4	4	3									26.2165	21.4477	22.5658	22.5897	26.1216	25.8322	25.7785	22.4265	26.2165	21.4477	22.5658	22.5897	26.1216	25.8322	25.7785	22.4265	24.4762	25.5459	0.0895158	0.0698338	1.06966	0.177977	0.749637
PN96_08570	0.000373134	5	0	1	1	2	0	2	1	0									NA	21.1142	21.0711	22.681	NA	22.5005	21.4074	NA	19.6983	21.1142	21.0711	22.681	19.6986	22.5005	21.4074	19.4286	21.5223	21.2922	0.057663	0.0700726	-0.230118	0.670159	0.173822
PN96_08575	0.000373134	13	12	13	12	11	12	12	12	11									26.9575	27.0628	26.9986	26.9953	27.2763	27.3136	27.2599	27.3289	26.9575	27.0628	26.9986	26.9953	27.2763	27.3136	27.2599	27.3289	27.0041	27.2949	0.00161758	0.00117348	0.290882	0.00444372	2.35225
PN96_08580	0.000373134	7	6	6	7	6	6	6	6	7									24.3375	24.3983	24.3005	24.2074	24.6733	24.5899	24.5975	24.7739	24.3375	24.3983	24.3005	24.2074	24.6733	24.5899	24.5975	24.7739	24.3126	24.6606	0.00328862	0.00346909	0.347994	0.0044494	2.3517
PN96_08585	0.000373134	4	3	2	3	3	3	3	4	4									22.3621	21.7072	21.9003	22.0585	22.6808	22.4071	22.5789	22.6933	22.3621	21.7072	21.9003	22.0585	22.6808	22.4071	22.5789	22.6933	22.0272	22.5945	0.0125822	0.00585672	0.567231	0.00641091	2.19308
PN96_08590	0.000373134	14	14	14	14	13	14	14	14	14									28.0661	27.9713	27.7407	27.7281	27.9395	27.9448	27.7216	27.6093	28.0661	27.9713	27.7407	27.7281	27.9395	27.9448	27.7216	27.6093	27.884	27.8109	0.00605162	0.00597848	-0.0730635	0.583157	0.234215
PN96_08600	0.000373134	33	21	21	28	33	25	26	28	33									28.1274	28.0567	28.1314	28.5742	28.4737	28.4359	28.381	28.5873	28.1274	28.0567	28.1314	28.5742	28.4737	28.4359	28.381	28.5873	28.2378	28.4715	0.00839781	0.00306543	0.233718	0.10341	0.985437
PN96_08605	0.000373134	21	13	12	18	18	13	15	18	19									27.4371	27.3488	30.1151	30.105	28.7724	29.3615	29.4596	30.4443	27.4371	27.3488	30.1151	30.105	28.7724	29.3615	29.4596	30.4443	29.3144	29.6405	0.0545766	0.0234912	0.326041	0.362027	0.441259
PN96_08610	0.000373134	41	12	15	15	14	15	15	16	15									26.1066	26.2555	25.7276	25.7309	26.2717	25.6886	26.0621	25.9497	26.1066	26.2555	25.7276	25.7309	26.2717	25.6886	26.0621	25.9497	25.9739	26.0082	0.0103183	0.00934346	0.0343272	0.836503	0.0775323
PN96_08615	0.000373134	18	1	1	1	1	1	1	1	1									21.4021	21.175	20.4613	19.6445	21.5695	21.4125	20.9451	20.5579	21.4021	21.175	20.4613	19.6445	21.5695	21.4125	20.9451	20.5579	20.8195	21.1743	0.0383591	0.0217679	0.354827	0.318023	0.497541
PN96_08620	0.000373134	39	30	35	39	38	35	37	34	37									28.6153	28.6051	28.4832	28.8845	28.5913	28.6964	28.5945	28.5661	28.6153	28.6051	28.4832	28.8845	28.5913	28.6964	28.5945	28.5661	28.6546	28.613	0.00590963	0.00201413	-0.0416811	0.749765	0.125075
PN96_08625	0.00181422	1	1	1	1	1	1	1	1	1									24.9641	24.7038	24.3144	24.176	24.6901	24.7455	24.4484	24.3008	24.9641	24.7038	24.3144	24.176	24.6901	24.7455	24.4484	24.3008	24.5736	24.5574	0.0146931	0.00848729	-0.0161963	0.974407	0.0112594
PN96_08630	0.000373134	12	10	10	10	12	11	11	12	12									26.0054	26.0031	25.8113	25.9621	26.1215	26.1437	26.0397	26.068	26.0054	26.0031	25.8113	25.9621	26.1215	26.1437	26.0397	26.068	25.9476	26.0938	0.00353219	0.00183231	0.146199	0.113489	0.945047
PN96_08640	0.000373134	23	1	0	0	0	0	0	0	1									27.0065	NA	NA	NA	NA	NA	NA	28.0821	27.0065	18.0679	19.5166	18.8844	17.7834	18.7435	20.7375	28.0821	25.0225	26.0943	0.198119	0.21851	1.07178	0.872843	0.059064
PN96_08645	0.000373134	4	2	2	2	2	1	1	2	1									22.204	21.02	21.6309	21.563	21.4248	21.1183	21.687	21.2071	22.204	21.02	21.6309	21.563	21.4248	21.1183	21.687	21.2071	21.6653	21.3763	0.0224141	0.0118719	-0.289005	0.369717	0.432131
PN96_08660	0.000743494	3	0	0	0	0	0	0	0	0									NA	NA	NA	NA	NA	NA	NA	NA	20.7399	20.2747	17.6074	19.9044	21.4915	17.3178	20.3582	19.5129	20.0022	20.3112	0.0709106	0.0897456	0.308942	0.970922	0.0128156
PN96_08665	0.000373134	4	0	0	0	0	0	0	0	0									NA	NA	NA	NA	NA	NA	NA	NA	21.9564	20.8871	18.7228	18.57	17.6624	18.0196	18.3014	19.2898	20.7036	18.4548	0.0829554	0.03813	-2.24879	0.0727233	1.13833
PN96_08670	0.000373134	8	0	0	0	0	0	0	0	0									NA	NA	NA	NA	NA	NA	NA	NA	17.7802	19.4703	21.1459	20.1802	19.1032	17.9637	18.7785	19.7167	20.0886	19.0225	0.0722743	0.0386498	-1.06609	0.33235	0.478405
PN96_08675	0.000373134	4	0	0	0	0	0	0	0	0									NA	NA	NA	NA	NA	NA	NA	NA	19.7034	20.3067	18.434	18.7514	18.9829	18.6477	19.0637	19.2291	19.4904	18.9959	0.0446458	0.0128857	-0.494428	0.463478	0.333971
PN96_08685	0.000373134	3	0	0	0	0	0	0	0	0									NA	NA	NA	NA	NA	NA	NA	NA	20.3979	19.5507	18.5636	19.2814	19.7523	19.0904	19.9146	18.7405	19.5979	19.4514	0.0389647	0.0285383	-0.146509	0.868194	0.0613835
PN96_08690	0.000373134	13	3	3	12	13	6	5	12	12									21.4785	21.7518	26.4099	26.595	23.8235	23.2056	26.2919	26.7362	21.4785	21.7518	26.4099	26.595	23.8235	23.2056	26.2919	26.7362	25.5535	25.7028	0.117416	0.0703358	0.149312	0.545737	0.263017
PN96_08695	0.0021322	1	1	1	1	1	1	1	1	1									20.8643	20.9503	21.1989	20.8647	19.8455	21.2606	22.1755	21.4599	20.8643	20.9503	21.1989	20.8647	19.8455	21.2606	22.1755	21.4599	20.9763	21.4009	0.0075421	0.046062	0.424669	0.647452	0.188792
PN96_08700	0.000373134	5	3	4	4	4	5	4	4	5									21.6577	22.3039	22.3322	22.1484	23.3319	23.3455	23.2675	23.4502	21.6577	22.3039	22.3322	22.1484	23.3319	23.3455	23.2675	23.4502	22.1344	23.3503	0.0141348	0.00324301	1.21592	9.13e-05	4.03963
PN96_08725	0.000373134	9	6	7	8	6	8	8	8	8									24.2041	24.4156	24.4034	24.28	25.5214	25.4198	25.2713	25.246	24.2041	24.4156	24.4034	24.28	25.5214	25.4198	25.2713	25.246	24.3285	25.369	0.00417859	0.00511148	1.04056	1.28e-05	4.8943
PN96_08755	0.000373134	6	2	2	4	4	5	6	6	6									23.32	22.4669	22.5669	23.3148	24.075	24.2648	24.4387	24.2416	23.32	22.4669	22.5669	23.3148	24.075	24.2648	24.4387	24.2416	22.9723	24.2608	0.0202448	0.00613402	1.28848	0.000565311	3.24771
PN96_08765	0.000373134	5	4	3	3	3	3	3	3	3									25.2531	24.826	24.5671	24.6634	24.9884	25.173	24.8571	24.9519	25.2531	24.826	24.5671	24.6634	24.9884	25.173	24.8571	24.9519	24.8523	24.9972	0.0122145	0.00529665	0.144881	0.346937	0.459749
PN96_08775	0.000373134	3	2	3	3	3	2	2	2	3									23.0654	23.1135	22.9035	22.9695	22.7673	23.0323	22.9144	23.1043	23.0654	23.1135	22.9035	22.9695	22.7673	23.0323	22.9144	23.1043	23.0153	22.9602	0.00410118	0.00641933	-0.0550989	0.591861	0.22778
PN96_08805	0.000373134	6	6	6	6	6	6	6	6	6									29.2971	29.1919	28.8077	28.5316	29.5647	29.3764	29.2676	29.2264	29.2971	29.1919	28.8077	28.5316	29.5647	29.3764	29.2676	29.2264	28.9888	29.3648	0.0121949	0.00514896	0.376051	0.0666681	1.17608
PN96_08810	0.000373134	6	3	3	4	3	5	5	5	5									24.7982	24.9794	24.7604	24.6505	25.4295	25.2218	25.2039	25.0521	24.7982	24.9794	24.7604	24.6505	25.4295	25.2218	25.2039	25.0521	24.802	25.2331	0.00551386	0.00614724	0.431095	0.00686948	2.16308
PN96_08820	0.000373134	3	2	2	2	2	3	3	3	3									22.2316	22.5546	22.5471	21.8372	23.4802	23.4288	23.8998	23.5224	22.2316	22.5546	22.5471	21.8372	23.4802	23.4288	23.8998	23.5224	22.3212	23.5953	0.0152025	0.00910726	1.27411	0.000238083	3.62327
PN96_08825	0.000373134	14	12	12	12	12	11	11	12	12									27.5697	27.5153	27.4136	27.6248	27.4822	27.3643	27.4042	27.3832	27.5697	27.5153	27.4136	27.6248	27.4822	27.3643	27.4042	27.3832	27.5329	27.4092	0.0032706	0.00188933	-0.123767	0.178949	0.74727
PN96_08830	0.000373134	15	14	15	14	10	14	14	14	14									25.0415	25.0259	24.6657	24.1277	25.1661	25.0716	24.8307	24.7404	25.0415	25.0259	24.6657	24.1277	25.1661	25.0716	24.8307	24.7404	24.7599	24.9626	0.0173335	0.00800299	0.20266	0.324564	0.4887
PN96_08835	0.000373134	13	12	12	13	13	12	13	12	12									26.4665	26.3202	25.907	25.8271	26.4801	26.4308	26.2446	26.2619	26.4665	26.3202	25.907	25.8271	26.4801	26.4308	26.2446	26.2619	26.1554	26.358	0.0119157	0.0045036	0.202643	0.215479	0.666595
PN96_08865	0.000373134	6	6	6	5	5	6	6	6	6									24.9142	25.0239	24.6579	24.2611	25.107	25.0741	25.2858	25.0178	24.9142	25.0239	24.6579	24.2611	25.107	25.0741	25.2858	25.0178	24.7429	25.1247	0.0137092	0.00460776	0.381794	0.0521113	1.28307
PN96_08895	0.000373134	12	6	7	4	4	3	6	4	7									23.7942	23.7699	23.3424	23.5884	23.486	23.5453	23.499	23.9191	23.7942	23.7699	23.3424	23.5884	23.486	23.5453	23.499	23.9191	23.6348	23.6239	0.0088395	0.00872933	-0.0109071	0.941048	0.0263882
PN96_08900	0.000373134	24	12	12	17	14	21	20	21	21									27.1281	27.0333	27.2482	27.2408	27.7101	27.5658	27.6867	27.8325	27.1281	27.0333	27.2482	27.2408	27.7101	27.5658	27.6867	27.8325	27.1653	27.7019	0.00376328	0.00394697	0.536589	0.000697566	3.15641
PN96_08905	0.000373134	2	2	1	2	1	2	1	2	2									20.2457	19.866	19.3331	19.782	18.0951	18.6918	20.0057	18.7373	20.2457	19.866	19.3331	19.782	18.0951	18.6918	20.0057	18.7373	19.8426	19.0646	0.0189163	0.0425768	-0.778043	0.0559279	1.25237
PN96_08910	0.000373134	13	3	5	6	5	4	4	6	7									23.7269	23.3361	23.5974	22.8917	23.3879	23.5544	23.9529	24.0927	23.7269	23.3361	23.5974	22.8917	23.3879	23.5544	23.9529	24.0927	23.4217	23.7752	0.0157628	0.0139223	0.353442	0.16735	0.776373
PN96_08915	0.000373134	12	8	11	12	12	12	12	12	12									23.9182	24.4224	24.3685	24.415	24.4694	24.6355	24.6099	24.579	23.9182	24.4224	24.3685	24.415	24.4694	24.6355	24.6099	24.579	24.2955	24.5748	0.0100093	0.0029753	0.279315	0.0626807	1.20287
PN96_08920	0.000373134	20	16	18	18	20	12	17	17	17									26.7394	26.7645	26.6885	26.7889	26.0498	26.5033	26.3131	26.326	26.7394	26.7645	26.6885	26.7889	26.0498	26.5033	26.3131	26.326	26.7458	26.307	0.00160524	0.00710576	-0.438816	0.0043512	2.36139
PN96_08925	0.000373134	11	4	4	5	7	6	6	7	6									22.914	23.1881	23.388	23.9638	23.6912	23.5929	24.0065	23.9857	22.914	23.1881	23.388	23.9638	23.6912	23.5929	24.0065	23.9857	23.417	23.8303	0.0190419	0.00875286	0.413314	0.0891076	1.05009
PN96_08930	0.000373134	27	8	13	15	13	10	14	14	13									25.0391	25.4319	25.6044	25.6915	24.9147	25.2366	25.3369	25.2616	25.0391	25.4319	25.6044	25.6915	24.9147	25.2366	25.3369	25.2616	25.4625	25.1962	0.01137	0.00741412	-0.266321	0.176393	0.753518
PN96_08950	0.000373134	58	49	52	57	55	52	53	56	55									30.0111	29.9417	29.6778	29.5712	29.9805	29.9275	29.9238	29.8868	30.0111	29.9417	29.6778	29.5712	29.9805	29.9275	29.9238	29.8868	29.8118	29.93	0.00703593	0.00128859	0.118215	0.307674	0.51191
PN96_08955	0.000373134	7	4	4	4	3	4	4	6	6									27.733	27.5898	27.8344	28.015	28.0851	27.929	28.3105	28.5034	27.733	27.5898	27.8344	28.015	28.0851	27.929	28.3105	28.5034	27.8014	28.2235	0.0064336	0.00893818	0.42215	0.031024	1.5083
PN96_08960	0.000373134	91	77	79	83	82	85	87	91	90									31.116	31.1166	31.0213	31.3626	31.188	31.1626	31.0932	31.2333	31.116	31.1166	31.0213	31.3626	31.188	31.1626	31.0932	31.2333	31.1598	31.1701	0.00468695	0.00187704	0.0103307	0.881807	0.0546262
PN96_08965	0.000373134	37	35	35	36	36	29	35	35	34									30.2874	30.2615	30.1612	30.3265	30.2201	30.3407	30.2595	30.2879	30.2874	30.2615	30.1612	30.3265	30.2201	30.3407	30.2595	30.2879	30.2604	30.2777	0.00233106	0.00167483	0.0172862	0.825223	0.0834285
PN96_08970	0.000373134	10	9	9	10	9	9	10	10	10									28.2341	28.3711	28.2071	28.404	28.3366	28.2854	28.3074	28.3286	28.2341	28.3711	28.2071	28.404	28.3366	28.2854	28.3074	28.3286	28.3066	28.3147	0.00346086	0.000812609	0.00809424	0.901425	0.0450702
PN96_08975	0.000373134	78	76	75	71	69	78	78	77	75									33.9563	33.9193	33.7189	33.7833	34.0676	34.0036	33.8523	33.9044	33.9563	33.9193	33.7189	33.7833	34.0676	34.0036	33.8523	33.9044	33.8477	33.9594	0.00330857	0.0028514	0.111724	0.274079	0.562124
PN96_08985	0.00894085	3	1	0	1	1	0	1	0	1									23.629	NA	23.9501	25.1824	NA	23.151	NA	23.7184	23.629	19.4465	23.9501	25.1824	17.3967	23.151	18.7431	23.7184	24.0184	22.5	0.10824	0.151997	-1.51836	0.24569	0.609612
PN96_08990	0.000373134	7	1	0	2	1	1	2	2	2									20.0631	NA	21.5266	20.1322	20.8585	21.1892	22.1321	21.8717	20.0631	19.9672	21.5266	20.1322	20.8585	21.1892	22.1321	21.8717	20.5848	21.6013	0.0362014	0.027436	1.01649	0.0387059	1.41222
PN96_08995	0.000373134	2	0	0	0	0	0	0	0	0									NA	NA	NA	NA	NA	NA	NA	NA	18.309	20.9512	20.6112	19.8605	18.9321	19.0647	18.955	17.4209	20.2261	18.7241	0.0589301	0.0421483	-1.50191	0.073927	1.1312
PN96_09010	0.000373134	16	0	0	0	0	0	0	0	1									NA	NA	NA	NA	NA	NA	NA	19.3256	20.8633	19.2657	19.6616	18.4087	19.5601	18.6516	18.2905	19.3256	19.825	19.0442	0.0521696	0.0310138	-0.780777	0.304809	0.515972
PN96_09045	0.000373134	13	11	11	13	13	10	13	11	12									26.241	26.2295	25.7901	26.0118	26.1881	26.2558	25.9332	25.8107	26.241	26.2295	25.7901	26.0118	26.1881	26.2558	25.9332	25.8107	26.0797	26.0583	0.00818005	0.00806297	-0.0213194	0.892685	0.0493019
PN96_09060	0.000373134	7	1	0	2	2	2	1	0	2									20.8986	NA	20.9061	20.9295	23.3317	19.1546	NA	20.4873	20.8986	19.7504	20.9061	20.9295	23.3317	19.1546	20.2968	20.4873	20.6969	21.7284	0.0281578	0.0853309	1.03151	0.823372	0.0844041
PN96_09065	0.000373134	22	18	17	18	20	19	22	22	22									27.0886	26.9274	26.5496	26.6668	27.1709	27.2232	27.1085	27.1703	27.0886	26.9274	26.5496	26.6668	27.1709	27.2232	27.1085	27.1703	26.8237	27.1688	0.00912906	0.00172648	0.345099	0.0277763	1.55633
PN96_09070	0.000373134	7	0	0	0	0	0	0	0	0									NA	NA	NA	NA	NA	NA	NA	NA	19.6837	19.2633	20.3256	19.7605	20.0406	18.7986	19.1526	20.3016	19.8088	19.7012	0.0221081	0.0364359	-0.107613	0.644713	0.190633
PN96_09075	0.000373134	45	44	43	42	40	40	43	41	40									30.7859	30.8535	30.3141	29.9481	29.6103	29.4929	29.2824	29.0911	30.7859	30.8535	30.3141	29.9481	29.6103	29.4929	29.2824	29.0911	30.5208	29.3827	0.013965	0.0078224	-1.13806	0.00168396	2.77367
PN96_09080	0.000373134	12	5	5	5	5	1	2	1	2									23.8341	23.9171	23.3837	23.001	20.4237	21.5843	20.4064	20.6767	23.8341	23.9171	23.3837	23.001	20.4237	21.5843	20.4064	20.6767	23.5793	20.8607	0.0180862	0.0267135	-2.71854	4.68e-05	4.32969
PN96_09085	0.000373134	6	1	2	2	2	2	2	2	1									19.0073	23.0266	22.9692	23.3034	21.7757	21.865	21.4798	21.779	19.0073	23.0266	22.9692	23.3034	21.7757	21.865	21.4798	21.779	22.72	21.732	0.0929215	0.00775743	-0.987979	0.717263	0.144322
PN96_09090	0.000373134	40	35	35	37	35	28	31	27	28									28.7354	28.6903	28.3335	28.1789	27.3213	27.2197	26.899	26.975	28.7354	28.6903	28.3335	28.1789	27.3213	27.2197	26.899	26.975	28.5035	27.1141	0.00953805	0.00735752	-1.38938	5.73e-05	4.24157
PN96_09095	0.000373134	3	3	3	3	3	2	3	3	2									25.4298	25.3773	25.3357	24.7033	22.3656	23.0549	22.9897	22.3402	25.4298	25.3773	25.3357	24.7033	22.3656	23.0549	22.9897	22.3402	25.2394	22.7263	0.0135255	0.0170801	-2.51306	1.23e-05	4.90966
PN96_09100	0.000373134	10	9	9	10	10	4	7	5	4									25.0423	24.9462	25.0744	24.6694	22.9351	23.3191	22.7659	22.388	25.0423	24.9462	25.0744	24.6694	22.9351	23.3191	22.7659	22.388	24.9416	22.8907	0.00738187	0.0169063	-2.05092	1.44e-05	4.84168
PN96_09105	0.000373134	20	17	18	18	16	14	12	13	12									27.5682	27.5974	27.3373	27.0401	25.7462	25.6068	25.408	25.0888	27.5682	27.5974	27.3373	27.0401	25.7462	25.6068	25.408	25.0888	27.4025	25.483	0.00942564	0.0111985	-1.91953	1.3e-05	4.88705
PN96_09110	0.000373134	15	12	11	12	12	11	10	11	9									27.5939	27.5627	26.9508	26.5882	26.4321	26.2657	25.9578	25.7472	27.5939	27.5627	26.9508	26.5882	26.4321	26.2657	25.9578	25.7472	27.2341	26.1249	0.0180325	0.0117564	-1.10914	0.00493372	2.30683
PN96_09115	0.000373134	16	12	13	11	13	9	11	10	9									26.4417	26.5002	26.1553	26.0283	25.2261	25.3836	24.9119	24.4629	26.4417	26.5002	26.1553	26.0283	25.2261	25.3836	24.9119	24.4629	26.2946	25.0371	0.00860771	0.0162426	-1.25748	0.000555522	3.2553
PN96_09125	0.000373134	22	18	21	22	22	20	21	21	21									28.1756	28.2688	28.1262	28.131	28.2595	28.3075	28.103	28.0739	28.1756	28.2688	28.1262	28.131	28.2595	28.3075	28.103	28.0739	28.1765	28.1894	0.00234726	0.00407812	0.0128517	0.910112	0.040905
PN96_09130	0.000373134	3	3	3	3	3	3	3	3	3									23.441	23.2488	22.7825	22.664	23.5484	23.39	23.1217	23.0308	23.441	23.2488	22.7825	22.664	23.5484	23.39	23.1217	23.0308	23.0697	23.2876	0.0160865	0.0102609	0.217922	0.293106	0.532976
PN96_09140	0.000373134	10	6	6	6	6	5	7	6	7									25.814	25.7407	25.5595	25.4985	25.8077	25.6999	25.6699	25.626	25.814	25.7407	25.5595	25.4985	25.8077	25.6999	25.6699	25.626	25.6589	25.7024	0.00579342	0.00301171	0.0435396	0.652353	0.185517
PN96_09145	0.000373134	4	3	3	3	4	2	2	2	3									24.6619	24.5965	24.3149	24.5816	24.2746	23.2123	23.0982	24.2671	24.6619	24.5965	24.3149	24.5816	24.2746	23.2123	23.0982	24.2671	24.5446	23.8187	0.00624423	0.0272326	-0.725963	0.0302511	1.51926
PN96_09150	0.000373134	5	5	5	5	5	5	5	5	5									26.2828	25.9862	25.6528	25.911	25.9721	26.1358	25.8119	25.7319	26.2828	25.9862	25.6528	25.911	25.9721	26.1358	25.8119	25.7319	25.9757	25.9213	0.00998732	0.00690872	-0.0543754	0.782387	0.106578
PN96_09155	0.000373134	28	22	23	23	20	27	25	25	25									29.3893	29.2357	29.0858	28.9765	29.6027	29.8203	29.6252	29.5349	29.3893	29.2357	29.0858	28.9765	29.6027	29.8203	29.6252	29.5349	29.1803	29.6497	0.00616146	0.00413226	0.469438	0.00494736	2.30563
PN96_09160	0.000373134	12	8	9	8	8	9	10	11	11									26.438	26.5783	26.6813	27.0891	26.8724	27.1321	26.9822	27.0895	26.438	26.5783	26.6813	27.0891	26.8724	27.1321	26.9822	27.0895	26.7178	27.0225	0.0104872	0.00430555	0.304685	0.0714331	1.1461
PN96_09165	0.000373134	16	15	16	16	14	16	15	15	15									26.2661	26.4363	26.2059	26.2648	26.4469	26.4319	26.4112	26.4142	26.2661	26.4363	26.2059	26.2648	26.4469	26.4319	26.4112	26.4142	26.2959	26.4261	0.00378008	0.000628417	0.130224	0.145647	0.836699
PN96_09170	0.000373134	29	21	24	28	27	26	27	28	29									27.0149	27.0715	27.0776	27.062	27.4265	27.3472	27.3318	27.3826	27.0149	27.0715	27.0776	27.062	27.4265	27.3472	27.3318	27.3826	27.0567	27.3725	0.00105225	0.00153799	0.31578	0.00276793	2.55785
PN96_09180	0.000373134	7	1	2	1	2	3	3	2	3									21.7688	24.0169	20.9307	24.0726	24.2775	24.0082	23.9853	24.0123	21.7688	24.0169	20.9307	24.0726	24.2775	24.0082	23.9853	24.0123	23.2603	24.076	0.0701978	0.00574474	0.815641	0.0990548	1.00412
PN96_09190	0.000373134	11	9	10	10	11	10	10	10	10									27.685	27.7074	27.5646	27.7735	27.4487	27.5732	27.3474	27.3082	27.685	27.7074	27.5646	27.7735	27.4487	27.5732	27.3474	27.3082	27.6846	27.4231	0.00314941	0.00431909	-0.261521	0.026317	1.57976
PN96_09195	0.000373134	2	2	2	2	2	2	2	1	2									26.7864	26.6707	26.0379	24.6478	24.5653	26.3193	20.9599	25.7986	26.7864	26.6707	26.0379	24.6478	24.5653	26.3193	20.9599	25.7986	26.2434	25.3321	0.0377187	0.0989431	-0.91122	0.210009	0.677763
PN96_09200	0.000373134	13	10	9	10	11	11	12	10	12									25.6837	25.4329	25.7217	26.0755	25.8047	25.8929	25.9266	25.9907	25.6837	25.4329	25.7217	26.0755	25.8047	25.8929	25.9266	25.9907	25.7469	25.9053	0.0102797	0.00299179	0.158383	0.254948	0.593548
PN96_09205	0.000373134	11	2	1	2	2	2	4	3	5									17.7011	17.576	18.4566	18.6254	20.0422	21.545	19.9333	22.104	17.7011	17.576	18.4566	18.6254	20.0422	21.545	19.9333	22.104	18.1613	21.2019	0.0291899	0.0519306	3.04056	0.0012048	2.91908
PN96_09210	0.000373134	5	0	0	1	0	1	1	1	1									NA	NA	20.6024	NA	22.443	19.7839	21.6941	22.4449	20.0612	19.1988	20.6024	18.2447	22.443	19.7839	21.6941	22.4449	19.7789	21.9049	0.0528403	0.0581615	2.12594	0.0255889	1.59195
PN96_09215	0.000373134	10	10	10	10	7	10	10	10	9									26.6389	27.2772	25.5268	25.2206	25.5981	25.6781	26.4506	25.3418	26.6389	27.2772	25.5268	25.2206	25.5981	25.6781	26.4506	25.3418	26.4016	25.8307	0.036661	0.0185375	-0.570861	0.44136	0.355207
PN96_09220	0.000373134	49	45	48	46	47	46	49	47	45									30.1991	30.1344	29.925	30.2165	30.2603	30.2854	30.0095	29.9851	30.1991	30.1344	29.925	30.2165	30.2603	30.2854	30.0095	29.9851	30.1233	30.1417	0.00444644	0.00529975	0.0184243	0.891797	0.049734
PN96_09225	0.000373134	15	11	10	12	14	9	12	13	14									25.0781	25.1919	25.381	25.7037	24.916	25.0536	25.2172	25.2395	25.0781	25.1919	25.381	25.7037	24.916	25.0536	25.2172	25.2395	25.3586	25.1125	0.0107951	0.00604196	-0.246128	0.180849	0.742683
PN96_09235	0.000373134	14	8	10	13	14	9	11	13	13									24.2727	24.9898	25.19	25.0811	25.0963	25.184	25.2492	25.423	24.2727	24.9898	25.19	25.0811	25.0963	25.184	25.2492	25.423	24.9243	25.2432	0.0166893	0.00547737	0.318825	0.13222	0.878702
PN96_09240	0.000373134	6	3	4	4	5	5	5	5	5									24.0583	23.9168	24.0926	24.3085	24.679	24.5148	24.7144	24.7647	24.0583	23.9168	24.0926	24.3085	24.679	24.5148	24.7144	24.7647	24.1009	24.6712	0.00672075	0.00438544	0.570287	0.00113074	2.94664
PN96_09250	0.000373134	2	2	2	2	2	2	2	2	2									23.6216	23.6528	23.6764	23.6431	23.7613	24.2483	23.6201	23.8827	23.6216	23.6528	23.6764	23.6431	23.7613	24.2483	23.6201	23.8827	23.6486	23.8975	0.000960653	0.0112695	0.248893	0.142419	0.846434
PN96_09255	0.0021322	2	1	1	2	2	2	2	2	2									22.3412	22.4876	22.6932	22.8229	23.0076	23.0993	23.0036	22.6568	22.3412	22.4876	22.6932	22.8229	23.0076	23.0993	23.0036	22.6568	22.5981	22.9513	0.00946775	0.00850303	0.353253	0.0451917	1.34494
PN96_09265	0.000373134	39	18	20	21	21	20	22	21	25									27.7779	27.6148	28.4342	29.0094	27.837	27.9689	28.341	29.1054	27.7779	27.6148	28.4342	29.0094	27.837	27.9689	28.341	29.1054	28.3182	28.4033	0.022701	0.0201225	0.0850597	0.79906	0.0974206
PN96_09270	0.000373134	43	16	18	20	20	22	22	26	27									27.8046	27.8154	28.6105	29.0831	28.8214	28.4938	28.8102	29.4437	27.8046	27.8154	28.6105	29.0831	28.8214	28.4938	28.8102	29.4437	28.4326	28.9353	0.0222019	0.0137656	0.502671	0.142971	0.844752
PN96_09275	0.000373134	62	33	37	40	44	38	39	40	41									29.1395	29.0997	29.5358	30.012	29.4543	29.3399	29.7037	30.2175	29.1395	29.0997	29.5358	30.012	29.4543	29.3399	29.7037	30.2175	29.4956	29.7203	0.0144383	0.0131367	0.224686	0.416918	0.37995
PN96_09280	0.000373134	102	41	49	64	62	52	53	61	68									28.4415	28.6512	29.3804	29.6324	28.9134	28.8014	29.441	29.9929	28.4415	28.6512	29.3804	29.6324	28.9134	28.8014	29.441	29.9929	29.1097	29.3676	0.0196451	0.018674	0.257864	0.496032	0.30449
PN96_09285	0.000373134	29	9	10	17	17	15	15	18	19									26.198	26.1754	27.7208	28.0137	27.3812	27.2555	28.1397	28.7126	26.198	26.1754	27.7208	28.0137	27.3812	27.2555	28.1397	28.7126	27.2646	27.9959	0.0361734	0.024503	0.731215	0.162459	0.789256
PN96_09290	0.000373134	78	37	37	50	50	50	51	59	62									28.3146	28.3032	29.419	29.7006	29.1787	28.9508	29.9411	30.3665	28.3146	28.3032	29.419	29.7006	29.1787	28.9508	29.9411	30.3665	29.0707	29.7218	0.0252741	0.0222535	0.651062	0.176179	0.754046
PN96_09305	0.000373134	33	14	16	19	19	20	21	21	24									27.1689	26.9639	27.121	27.201	27.6679	27.6876	28.0543	28.1593	27.1689	26.9639	27.121	27.201	27.6679	27.6876	28.0543	28.1593	27.1165	27.9087	0.00387814	0.00901855	0.792208	0.000752963	3.12323
PN96_09310	0.000373134	16	12	13	15	16	14	15	15	14									26.8213	26.9037	26.7343	27.3261	27.1108	26.9851	27.0875	27.1562	26.8213	26.9037	26.7343	27.3261	27.1108	26.9851	27.0875	27.1562	26.9651	27.0862	0.00973819	0.00267226	0.121171	0.355769	0.448832
PN96_09315	0.000373134	3	1	2	1	1	2	1	2	2									21.7189	23.0767	21.4932	21.7729	23.2336	21.406	22.1221	22.4963	21.7189	23.0767	21.4932	21.7729	23.2336	21.406	22.1221	22.4963	22.1668	22.4628	0.0326048	0.03413	0.296038	0.551028	0.258826
PN96_09320	0.000373134	34	20	23	26	28	26	22	24	29									27.6536	27.6377	27.9276	28.1132	27.9604	28.0193	28.1244	28.3411	27.6536	27.6377	27.9276	28.1132	27.9604	28.0193	28.1244	28.3411	27.8469	28.1187	0.00824062	0.00595915	0.271865	0.0951913	1.0214
PN96_09325	0.000373134	17	16	15	17	15	17	17	16	16									30.2614	30.0405	29.7716	29.674	30.2306	30.1709	30.0178	30.0197	30.2614	30.0405	29.7716	29.674	30.2306	30.1709	30.0178	30.0197	29.9555	30.1128	0.00889021	0.00358308	0.157289	0.275099	0.560511
PN96_09330	0.000373134	9	9	8	9	9	8	8	8	9									26.2109	25.97	26.0765	26.3913	25.8904	26.1734	25.8722	25.9118	26.2109	25.97	26.0765	26.3913	25.8904	26.1734	25.8722	25.9118	26.1709	25.9673	0.00694894	0.00546501	-0.203521	0.149581	0.825122
PN96_09340	0.000373134	8	8	8	8	8	8	8	8	8									28.4367	28.4967	28.4026	28.5156	28.1763	28.3142	28.1451	28.0745	28.4367	28.4967	28.4026	28.5156	28.1763	28.3142	28.1451	28.0745	28.4636	28.1802	0.00184129	0.00356975	-0.283419	0.0112859	1.94746
PN96_09350	0.000373134	13	7	8	10	11	9	12	11	12									26.2319	26.4017	26.3897	27.7762	26.2365	26.5394	26.3415	26.4484	26.2319	26.4017	26.3897	27.7762	26.2365	26.5394	26.3415	26.4484	26.8541	26.3959	0.0270306	0.00497239	-0.458245	0.391831	0.406901
PN96_09355	0.000373134	61	61	59	58	57	59	61	58	59									31.2336	31.1181	30.8416	30.7984	31.2289	31.1696	31.0361	30.9415	31.2336	31.1181	30.8416	30.7984	31.2289	31.1696	31.0361	30.9415	31.0096	31.0984	0.00682361	0.00417408	0.0887946	0.486429	0.31298
PN96_09360	0.000373134	19	8	8	9	8	7	9	11	11									24.0585	24.3371	24.6152	24.7182	24.5672	24.5175	25.0664	25.2477	24.0585	24.3371	24.6152	24.7182	24.5672	24.5175	25.0664	25.2477	24.4546	24.884	0.012141	0.0146123	0.429435	0.101295	0.994414
PN96_09365	0.000373134	28	18	20	20	20	22	24	24	23									27.0821	27.0284	26.9087	26.8959	27.3048	27.3045	27.1097	27.1402	27.0821	27.0284	26.9087	26.8959	27.3048	27.3045	27.1097	27.1402	26.981	27.2177	0.003377	0.00383918	0.236703	0.0362356	1.44086
PN96_09370	0.000373134	13	5	5	6	8	7	9	9	9									25.7147	25.6017	25.7811	25.868	25.8157	25.7716	26.1502	26.1445	25.7147	25.6017	25.7811	25.868	25.8157	25.7716	26.1502	26.1445	25.7446	25.9814	0.00436242	0.00789433	0.236759	0.108975	0.962673
PN96_09375	0.000373134	5	2	1	3	2	5	3	4	5									22.6355	20.1766	22.6028	22.0005	24.3576	23.6473	24.078	24.138	22.6355	20.1766	22.6028	22.0005	24.3576	23.6473	24.078	24.138	22.1227	24.0774	0.0528801	0.0123608	1.95469	0.0044814	2.34859
PN96_09380	0.000373134	38	21	24	31	30	28	29	32	31									27.3458	27.4451	27.4751	27.5685	27.7351	27.7818	27.6683	27.6833	27.3458	27.4451	27.4751	27.5685	27.7351	27.7818	27.6683	27.6833	27.4608	27.7178	0.00334254	0.00186822	0.25699	0.0158167	1.80089
PN96_09385	0.000373134	12	9	9	10	9	9	9	9	9									25.5174	25.5478	25.4446	25.3567	26.3445	26.2606	26.2226	26.1031	25.5174	25.5478	25.4446	25.3567	26.3445	26.2606	26.2226	26.1031	25.4685	26.2353	0.00334232	0.00382274	0.766803	4.77e-05	4.3218
PN96_09390	0.000373134	4	2	3	3	3	1	3	4	4									21.1132	21.1204	21.4791	20.9476	19.9682	21.8337	22.4839	22.2633	21.1132	21.1204	21.4791	20.9476	19.9682	21.8337	22.4839	22.2633	21.1785	21.9009	0.0105845	0.0529181	0.722366	0.403483	0.394174
PN96_09395	0.000373134	14	11	13	13	14	10	14	12	14									26.8267	26.6184	26.5976	26.582	26.3906	26.7325	26.535	26.7076	26.8267	26.6184	26.5976	26.582	26.3906	26.7325	26.535	26.7076	26.6597	26.598	0.00430056	0.00602092	-0.061642	0.580302	0.236346
PN96_09400	0.000373134	23	19	21	22	23	20	22	22	22									31.5094	31.4098	30.8535	31.3351	31.3163	31.41	31.156	31.0505	31.5094	31.4098	30.8535	31.3351	31.3163	31.41	31.156	31.0505	31.2977	31.2399	0.0093091	0.00514571	-0.0578439	0.798243	0.0978648
PN96_09405	0.000373134	83	72	73	78	78	76	81	83	83									32.1415	32.1292	32.1431	32.6975	32.5446	32.5358	32.4811	32.6189	32.1415	32.1292	32.1431	32.6975	32.5446	32.5358	32.4811	32.6189	32.2994	32.5459	0.00867094	0.00173985	0.24649	0.107771	0.967499
PN96_09410	0.000373134	11	10	11	11	11	11	11	11	11									27.0392	26.9316	26.5708	26.4743	27.0932	26.9607	26.8511	26.7651	27.0392	26.9316	26.5708	26.4743	27.0932	26.9607	26.8511	26.7651	26.7734	26.9228	0.0102276	0.00526974	0.149425	0.325065	0.48803
PN96_09415	0.000373134	10	8	10	10	9	10	10	10	10									26.8467	27.0096	26.9417	26.8252	27.1309	27.1585	27.1578	27.183	26.8467	27.0096	26.9417	26.8252	27.1309	27.1585	27.1578	27.183	26.9077	27.1576	0.00318593	0.000783477	0.24991	0.0140859	1.85122
PN96_09425	0.000373134	4	2	1	1	1	1	1	2	2									20.8247	19.1547	18.9513	19.6241	20.5213	19.4072	22.4526	22.4438	20.8247	19.1547	18.9513	19.6241	20.5213	19.4072	22.4526	22.4438	19.8407	21.7019	0.0427394	0.0709473	1.86123	0.0836046	1.07777
PN96_09430	0.000373134	3	3	3	3	3	3	3	3	3									23.0098	23.0525	22.9007	23.4515	23.3902	23.4134	23.3706	23.5489	23.0098	23.0525	22.9007	23.4515	23.3902	23.4134	23.3706	23.5489	23.1193	23.4325	0.010413	0.00344319	0.313153	0.042396	1.37267
PN96_09435	0.000373134	6	4	5	5	6	6	6	6	6									24.1168	23.9351	23.5384	23.3537	25.3978	25.1347	25.1887	25.1415	24.1168	23.9351	23.5384	23.3537	25.3978	25.1347	25.1887	25.1415	23.7678	25.2198	0.014793	0.00490787	1.45192	6.35e-05	4.19711
PN96_09440	0.000373134	5	1	1	1	1	0	1	0	1									22.5998	22.7345	22.6386	22.7495	NA	22.7425	NA	22.965	22.5998	22.7345	22.6386	22.7495	19.141	22.7425	19.3674	22.965	22.682	21.9724	0.00321351	0.0988994	-0.709582	0.12729	0.895204
PN96_09445	0.000373134	3	1	1	1	1	1	1	1	1									20.0285	19.8103	19.7938	19.5052	19.8373	19.72	19.5546	19.6829	20.0285	19.8103	19.7938	19.5052	19.8373	19.72	19.5546	19.6829	19.7963	19.7022	0.010853	0.00590992	-0.0940712	0.528439	0.277005
PN96_09460	0.00555942	2	0	0	0	0	0	0	0	0									NA	NA	NA	NA	NA	NA	NA	NA	21.289	20.7149	19.2795	18.4547	18.8571	20.684	18.8667	19.1942	20.3318	19.6264	0.0651648	0.0448386	-0.705485	0.476103	0.322299
PN96_09465	0.000373134	3	3	3	3	2	3	2	3	3									24.1917	24.2986	24.0859	23.9904	24.4506	24.316	24.415	24.6297	24.1917	24.2986	24.0859	23.9904	24.4506	24.316	24.415	24.6297	24.1462	24.4573	0.00551301	0.00535614	0.311083	0.0227151	1.64369
PN96_09470	0.000373134	12	11	11	12	12	11	12	12	12									28.0896	28.2034	28.2691	28.6123	28.292	28.4315	28.2876	28.6126	28.0896	28.2034	28.2691	28.6123	28.292	28.4315	28.2876	28.6126	28.3072	28.4121	0.0079537	0.00539004	0.104935	0.449308	0.347456
PN96_09475	0.000373134	14	2	1	1	1	3	4	3	4									22.6341	21.8721	21.6135	21.4223	23.6473	23.4529	23.386	23.4665	22.6341	21.8721	21.6135	21.4223	23.6473	23.4529	23.386	23.4665	21.9643	23.4915	0.0243101	0.00475886	1.52722	0.000344712	3.46254
PN96_09480	0.000373134	2	0	1	1	1	1	1	1	1									NA	19.2069	19.8609	19.9599	20.8639	20.7316	20.7126	20.7057	21.0629	19.2069	19.8609	19.9599	20.8639	20.7316	20.7126	20.7057	20.1849	20.7549	0.0384458	0.00358788	0.570032	0.0778883	1.10853
PN96_09490	0.000373134	11	1	1	2	0	1	2	3	5									17.9479	18.0164	20.9027	NA	18.469	17.8298	21.9863	22.5647	17.9479	18.0164	20.9027	18.7195	18.469	17.8298	21.9863	22.5647	19.4726	21.385	0.0731409	0.119137	1.91239	0.329236	0.482493
PN96_09495	0.000373134	44	36	40	43	44	40	43	43	44									28.7023	28.8128	28.6959	28.8227	28.9494	28.9732	28.8397	28.8264	28.7023	28.8128	28.6959	28.8227	28.9494	28.9732	28.8397	28.8264	28.7597	28.8986	0.00238701	0.00259198	0.138969	0.131643	0.880601
PN96_09500	0.000373134	15	10	10	10	9	11	11	11	11									26.8481	26.6865	26.4963	26.2479	26.9305	26.6483	26.6494	26.6712	26.8481	26.6865	26.4963	26.2479	26.9305	26.6483	26.6494	26.6712	26.5868	26.7299	0.00972039	0.00514602	0.143149	0.330054	0.481414
PN96_09505	0.0021322	3	0	1	2	2	1	1	1	2									NA	20.7764	22.0106	21.8982	20.208	20.5391	20.2795	22.1177	20.2059	20.7764	22.0106	21.8982	20.208	20.5391	20.2795	22.1177	21.4091	21.0289	0.0413476	0.0432529	-0.380222	0.469738	0.328145
PN96_09510	0.000373134	39	19	21	25	30	22	23	23	23									30.3537	30.2957	30.3657	31.3107	30.591	30.4989	30.3037	30.4058	30.3537	30.2957	30.3657	31.3107	30.591	30.4989	30.3037	30.4058	30.6495	30.4538	0.0159294	0.00405005	-0.195683	0.595844	0.224867
PN96_09515	0.000373134	9	9	9	9	8	9	9	9	9									30.4549	30.578	30.6762	30.9414	30.2775	30.493	30.3866	30.3906	30.4549	30.578	30.6762	30.9414	30.2775	30.493	30.3866	30.3906	30.674	30.389	0.00674195	0.00289694	-0.284999	0.056975	1.24432
PN96_09520	0.000373134	50	45	46	46	46	45	46	46	50									32.0215	31.7709	31.416	31.3227	31.6536	31.7469	31.4374	31.3335	32.0215	31.7709	31.416	31.3227	31.6536	31.7469	31.4374	31.3335	31.6602	31.5522	0.0102156	0.0060382	-0.107984	0.63706	0.19582
PN96_09525	0.000373134	19	19	18	17	15	18	18	17	16									32.4693	32.3112	31.9674	31.7626	32.2775	32.2202	32.0032	31.8004	32.4693	32.3112	31.9674	31.7626	32.2775	32.2202	32.0032	31.8004	32.1542	32.0875	0.00999506	0.00679789	-0.0666809	0.788968	0.102941
PN96_09530	0.000373134	10	10	10	10	10	10	10	10	10	1	1	1	1	1	1	1	1	25.2571	25.1592	25.1565	25.0055	25.7977	25.6759	25.734	25.6983	25.2571	25.1592	25.1565	25.0055	25.7977	25.6759	25.734	25.6983	25.1474	25.7272	0.00412983	0.00206657	0.579872	0.000210674	3.67639
PN96_09535	0.00659722	3	1	3	3	3	3	3	3	3									18.9003	20.3932	20.3182	20.0919	20.5012	20.4069	20.4332	20.3931	18.9003	20.3932	20.3182	20.0919	20.5012	20.4069	20.4332	20.3931	20.033	20.4342	0.0349112	0.00235161	0.401275	0.157969	0.801427
PN96_09555	0.000373134	3	3	3	3	3	3	3	3	3									21.5349	22.3846	22.676	22.5767	23.4312	23.3409	23.3259	23.3231	21.5349	22.3846	22.676	22.5767	23.4312	23.3409	23.3259	23.3231	22.3559	23.3559	0.0233113	0.00219426	1.00008	0.00314036	2.50302
PN96_09570	0.000373134	9	8	9	9	9	9	9	9	9									24.7571	24.9047	24.9194	24.764	25.1542	25.229	25.1606	25.2983	24.7571	24.9047	24.9194	24.764	25.1542	25.229	25.1606	25.2983	24.8383	25.2117	0.00353145	0.00268135	0.373419	0.00267489	2.57269
PN96_09575	0.000373134	8	8	7	7	7	6	8	7	8									24.303	24.0242	24.16	23.9468	24.0202	24.4247	23.8696	24.2609	24.303	24.0242	24.16	23.9468	24.0202	24.4247	23.8696	24.2609	24.1149	24.1597	0.006503	0.0102314	0.0447597	0.818615	0.0869204
PN96_09580	0.000373134	2	2	2	2	2	2	2	2	2									18.9756	19.1315	18.9726	18.3696	19.4186	19.4245	19.6136	19.5848	18.9756	19.1315	18.9726	18.3696	19.4186	19.4245	19.6136	19.5848	18.8898	19.5132	0.0178536	0.00529189	0.623372	0.00668885	2.17465
PN96_09595	0.000373134	9	4	4	6	8	6	8	8	8									24.014	23.858	24.3427	24.8022	24.7331	24.7199	24.852	24.868	24.014	23.858	24.3427	24.8022	24.7331	24.7199	24.852	24.868	24.301	24.7948	0.0172121	0.00312688	0.493815	0.0318904	1.49634
PN96_09605	0.000373134	3	3	3	3	3	3	3	2	3									23.0848	23.0949	22.9747	23.2638	23.0021	23.0282	22.5929	22.8151	23.0848	23.0949	22.9747	23.2638	23.0021	23.0282	22.5929	22.8151	23.1083	22.8699	0.00516364	0.00881516	-0.238383	0.0906228	1.04276
PN96_09610	0.000373134	6	4	5	5	5	5	6	6	6									23.3243	23.4877	23.6109	23.5273	23.6276	24.1754	24.0007	24.0078	23.3243	23.4877	23.6109	23.5273	23.6276	24.1754	24.0007	24.0078	23.4913	23.9663	0.00512328	0.00965939	0.475056	0.0104021	1.98288
PN96_09615	0.000373134	3	2	2	3	2	3	3	3	3									22.8517	22.7013	22.5575	22.5156	23.3966	23.2475	23.4041	23.2139	22.8517	22.7013	22.5575	22.5156	23.3966	23.2475	23.4041	23.2139	22.6626	23.3181	0.00673051	0.00424501	0.655446	0.000377649	3.42291
PN96_09620	0.000373134	5	3	2	3	3	3	3	3	3									23.5788	23.2667	23.6581	23.6057	24.0961	23.9557	24.2187	24.1132	23.5788	23.2667	23.6581	23.6057	24.0961	23.9557	24.2187	24.1132	23.5352	24.099	0.00751694	0.00448435	0.563804	0.00151372	2.81995
PN96_09635	0.000373134	10	7	8	8	8	5	6	7	5									23.8192	24.2947	24.2796	24.2556	22.6956	22.8567	22.8743	23.0956	23.8192	24.2947	24.2796	24.2556	22.6956	22.8567	22.8743	23.0956	24.1752	22.8876	0.0094885	0.00718508	-1.28757	3.59e-05	4.44465
PN96_09640	0.000373134	20	19	19	19	18	20	19	20	18									32.1173	31.9862	31.5577	31.2982	32.6038	32.3552	32.2629	32.132	32.1173	31.9862	31.5577	31.2982	32.6038	32.3552	32.2629	32.132	31.7765	32.349	0.0119465	0.00616002	0.572477	0.0214282	1.66901
PN96_09645	0.000373134	59	53	58	59	54	58	57	59	58									30.9449	30.9006	30.709	30.8605	30.759	30.9961	30.7354	30.6469	30.9449	30.9006	30.709	30.8605	30.759	30.9961	30.7354	30.6469	30.8564	30.7903	0.00332028	0.00484633	-0.0661617	0.53352	0.272849
PN96_09650	0.000373134	9	0	0	1	1	1	2	2	1									NA	NA	19.6308	18.6461	17.408	19.5778	20.7824	19.7724	19.1167	17.8941	19.6308	18.6461	17.408	19.5778	20.7824	19.7724	18.9559	19.8017	0.039198	0.073247	0.845711	0.463172	0.334258
PN96_09660	0.000373134	4	2	1	3	3	2	2	4	4									20.7811	17.4892	21.9336	21.5521	20.096	20.098	22.8264	22.837	20.7811	17.4892	21.9336	21.5521	20.096	20.098	22.8264	22.837	21.1121	22.0336	0.0990326	0.0735594	0.921555	0.4065	0.39094
PN96_09680	0.000373134	6	4	5	6	6	5	5	5	5									24.3878	24.4442	24.1869	24.4644	24.3847	24.8553	24.7074	24.7205	24.3878	24.4442	24.1869	24.4644	24.3847	24.8553	24.7074	24.7205	24.3749	24.677	0.00520553	0.00809689	0.302087	0.0504716	1.29695
PN96_09685	0.000373134	28	26	26	27	25	26	28	27	27									27.3459	27.3722	27.1098	27.0102	27.3488	27.4365	27.2699	27.2359	27.3459	27.3722	27.1098	27.0102	27.3488	27.4365	27.2699	27.2359	27.2177	27.3249	0.00653126	0.00327076	0.107175	0.346666	0.460089
PN96_09690	0.000373134	19	16	17	18	18	17	19	19	18									27.3752	27.2439	27.1401	27.1161	27.4788	27.4884	27.3645	27.3625	27.3752	27.2439	27.1401	27.1161	27.4788	27.4884	27.3645	27.3625	27.2225	27.4248	0.00433805	0.00253217	0.202328	0.0591616	1.22796
PN96_09695	0.000373134	33	15	13	16	15	15	20	22	20									27.2457	27.0832	27.0709	27.125	27.6593	27.688	27.8191	27.8954	27.2457	27.0832	27.0709	27.125	27.6593	27.688	27.8191	27.8954	27.1329	27.7686	0.00294015	0.00400209	0.635745	0.00018572	3.73114
PN96_09700	0.000373134	25	19	20	22	25	21	22	22	22									29.314	29.2872	29.0771	29.2112	29.4534	29.4498	29.2258	29.2326	29.314	29.2872	29.0771	29.2112	29.4534	29.4498	29.2258	29.2326	29.2252	29.3447	0.00363338	0.00437749	0.119422	0.28051	0.552051
PN96_09705	0.000373134	7	6	7	6	6	6	6	7	6									24.6479	24.3842	24.1808	24.1003	24.056	24.3428	23.8828	23.7714	24.6479	24.3842	24.1808	24.1003	24.056	24.3428	23.8828	23.7714	24.3441	24.0297	0.0100408	0.0103674	-0.314374	0.107494	0.968616
PN96_09715	0.000373134	12	10	10	12	11	10	11	10	12									25.7118	25.6474	25.6424	25.8297	25.5778	25.5547	25.3342	25.3399	25.7118	25.6474	25.6424	25.8297	25.5778	25.5547	25.3342	25.3399	25.7098	25.4562	0.00339166	0.00521319	-0.253575	0.0342926	1.4648
PN96_09720	0.000373134	25	22	22	23	22	20	23	24	25									28.6934	28.5252	28.3114	28.5457	28.4423	28.5788	28.3422	28.2841	28.6934	28.5252	28.3114	28.5457	28.4423	28.5788	28.3422	28.2841	28.5253	28.4162	0.00551742	0.00454297	-0.109064	0.378635	0.421779
PN96_09725	0.000373134	17	12	15	16	15	15	15	16	17									26.4256	26.447	26.6921	26.5312	26.9083	26.8506	26.6931	26.7873	26.4256	26.447	26.6921	26.5312	26.9083	26.8506	26.6931	26.7873	26.5278	26.812	0.00456117	0.00343845	0.284207	0.0199791	1.69942
PN96_09730	0.000373134	3	1	2	3	1	1	1	1	1									20.1914	20.6952	21.6527	20.406	20.2496	20.6484	20.7818	20.8695	20.1914	20.6952	21.6527	20.406	20.2496	20.6484	20.7818	20.8695	20.8541	20.656	0.0310983	0.0132775	-0.198087	0.768719	0.114232
PN96_09735	0.000373134	8	7	6	8	8	6	7	7	8									23.875	23.907	24.3145	24.6656	23.7182	24.2852	23.9409	24.4197	23.875	23.907	24.3145	24.6656	23.7182	24.2852	23.9409	24.4197	24.2279	24.1173	0.0154848	0.0132853	-0.110598	0.681698	0.166408
PN96_09740	0.000373134	33	25	28	25	22	27	29	29	27									31.0768	31.1409	30.9204	31.1316	31.2696	31.1651	31.1112	31.1293	31.0768	31.1409	30.9204	31.1316	31.2696	31.1651	31.1112	31.1293	31.0701	31.1701	0.00328416	0.00227357	0.100043	0.285182	0.544878
PN96_09745	0.000373134	15	13	13	14	15	12	15	13	14									26.8219	26.8914	26.6541	26.9418	26.9853	27.1105	26.6167	26.7975	26.8219	26.8914	26.6541	26.9418	26.9853	27.1105	26.6167	26.7975	26.8313	26.8896	0.00467805	0.00804611	0.058227	0.714186	0.146189
PN96_09750	0.000373134	28	23	27	27	25	28	27	27	27									30.5654	30.571	30.3859	30.5761	30.6576	30.7558	30.4479	30.3915	30.5654	30.571	30.3859	30.5761	30.6576	30.7558	30.4479	30.3915	30.5268	30.5709	0.00303198	0.00563006	0.0441465	0.738467	0.131669
PN96_09860	0.000373134	13	12	12	12	13	12	12	12	12									26.5704	26.4102	26.1298	26.1019	26.492	26.3171	26.436	26.3709	26.5704	26.4102	26.1298	26.1019	26.492	26.3171	26.436	26.3709	26.3165	26.4055	0.00859911	0.00288621	0.0890222	0.453409	0.34351
PN96_09865	0.000373134	41	38	40	41	37	40	41	41	41									30.1122	30.1753	30.0253	30.1442	30.3091	30.4005	30.1409	30.1142	30.1122	30.1753	30.0253	30.1442	30.3091	30.4005	30.1409	30.1142	30.1153	30.246	0.00214672	0.004525	0.13069	0.227167	0.643654
PN96_09870	0.000373134	36	34	35	34	35	36	35	36	35									29.7586	29.7649	29.4374	29.3406	30.0517	29.9196	29.8475	29.816	29.7586	29.7649	29.4374	29.3406	30.0517	29.9196	29.8475	29.816	29.5877	29.9116	0.00739828	0.00350156	0.32385	0.0348815	1.4574
PN96_09875	0.000373134	5	5	5	5	5	5	5	5	5									26.7773	26.6729	26.3942	26.2935	26.9449	26.8998	26.5224	26.4445	26.7773	26.6729	26.3942	26.2935	26.9449	26.8998	26.5224	26.4445	26.548	26.7199	0.0085904	0.009588	0.171915	0.351496	0.454079
PN96_09880	0.000373134	17	11	13	17	16	15	17	16	15									26.5349	26.7279	26.8042	27.0071	26.6907	26.8993	26.866	26.8107	26.5349	26.7279	26.8042	27.0071	26.6907	26.8993	26.866	26.8107	26.7785	26.8188	0.00729691	0.00341499	0.0403679	0.696878	0.156844
PN96_09885	0.000373134	7	5	6	7	5	7	6	7	7									24.9191	24.9125	24.7403	24.4917	25.2126	25.0099	25.0326	25.0111	24.9191	24.9125	24.7403	24.4917	25.2126	25.0099	25.0326	25.0111	24.7761	25.0691	0.00810188	0.00390668	0.293023	0.0412463	1.38461
PN96_09890	0.000373134	17	2	2	6	6	1	4	4	6									21.8916	22.5044	23.4616	23.2941	22.5661	23.1972	23.1824	23.4584	21.8916	22.5044	23.4616	23.2941	22.5661	23.1972	23.1824	23.4584	22.917	23.136	0.0319855	0.0163835	0.21904	0.433682	0.362828
PN96_09895	0.000373134	56	52	53	55	50	55	55	56	54									30.5252	30.4225	30.274	30.2841	30.5051	30.5526	30.3874	30.3413	30.5252	30.4225	30.274	30.2841	30.5051	30.5526	30.3874	30.3413	30.3802	30.4491	0.00395243	0.00324367	0.0688958	0.494595	0.30575
PN96_09900	0.000373134	14	11	14	13	11	14	12	13	13									27.1488	27.4337	27.174	26.8424	27.4598	27.1621	27.3459	27.2677	27.1488	27.4337	27.174	26.8424	27.4598	27.1621	27.3459	27.2677	27.1648	27.313	0.00891404	0.00460164	0.148192	0.293857	0.531864
PN96_09905	0.000373134	5	5	5	5	5	5	5	5	5									23.9595	23.9335	23.8389	23.8574	23.8611	23.9747	23.8542	23.9775	23.9595	23.9335	23.8389	23.8574	23.8611	23.9747	23.8542	23.9775	23.8982	23.9181	0.00243849	0.00286243	0.0198693	0.811242	0.0908498
PN96_09910	0.000373134	13	10	11	10	8	12	13	11	12									27.1164	27.1209	26.6435	26.4581	27.3346	27.1438	27.0226	26.9521	27.1164	27.1209	26.6435	26.4581	27.3346	27.1438	27.0226	26.9521	26.8637	27.1207	0.0125389	0.00617559	0.256998	0.170148	0.769173
PN96_09915	0.000373134	8	7	7	8	8	7	7	7	7									26.1133	26.2826	26.1594	26.2581	25.9859	26.0491	25.8009	25.921	26.1133	26.2826	26.1594	26.2581	25.9859	26.0491	25.8009	25.921	26.205	25.9421	0.00306214	0.00408623	-0.262901	0.0213125	1.67137
PN96_09920	0.000373134	7	5	7	6	5	7	5	4	6									23.8204	23.9983	23.7675	23.6343	23.8626	23.7192	23.1725	23.8645	23.8204	23.9983	23.7675	23.6343	23.8626	23.7192	23.1725	23.8645	23.8111	23.6808	0.00633151	0.0138911	-0.130248	0.422498	0.374175
PN96_09925	0.000373134	4	3	4	3	4	3	4	3	3									23.0703	22.8599	22.8021	23.0797	23.0767	23.1467	22.8928	22.9579	23.0703	22.8599	22.8021	23.0797	23.0767	23.1467	22.8928	22.9579	22.9583	23.0219	0.00622535	0.00497175	0.0636395	0.558645	0.252864
PN96_09930	0.000373134	11	11	11	11	9	10	10	10	10									25.7492	25.6555	25.0931	25.1898	25.2207	25.3629	25.3552	25.2949	25.7492	25.6555	25.0931	25.1898	25.2207	25.3629	25.3552	25.2949	25.4498	25.3095	0.0129197	0.00260375	-0.140241	0.515346	0.287901
PN96_09935	0.000373134	37	36	35	35	33	36	36	37	36									31.0778	31.0024	30.7167	30.5992	31.1034	31.0107	30.982	30.9282	31.0778	31.0024	30.7167	30.5992	31.1034	31.0107	30.982	30.9282	30.8624	31.0075	0.00738703	0.00236525	0.145044	0.256942	0.590165
PN96_09940	0.000373134	10	10	10	10	10	10	10	10	10									29.4199	29.5213	29.4634	29.6228	29.7138	29.9203	29.6425	29.5962	29.4199	29.5213	29.4634	29.6228	29.7138	29.9203	29.6425	29.5962	29.5089	29.7237	0.00297477	0.00481717	0.214783	0.0746172	1.12716
PN96_09945	0.000373134	9	6	8	8	9	7	6	7	8									26.5886	26.4773	26.182	26.3589	26.577	26.478	26.2183	26.1455	26.5886	26.4773	26.182	26.3589	26.577	26.478	26.2183	26.1455	26.4095	26.3657	0.00658788	0.00780615	-0.043768	0.745614	0.127486
PN96_09950	0.000373134	27	26	27	24	25	26	25	25	23									29.1162	29.0896	28.7681	28.8208	29.328	29.2888	29.0968	29.0147	29.1162	29.0896	28.7681	28.8208	29.328	29.2888	29.0968	29.0147	28.957	29.1879	0.00620765	0.00515778	0.230915	0.10414	0.982384
PN96_09955	0.000373134	31	21	23	24	25	24	23	24	21									30.8465	30.7915	30.5246	30.5472	30.8002	30.7921	30.5721	30.4805	30.8465	30.7915	30.5246	30.5472	30.8002	30.7921	30.5721	30.4805	30.6846	30.6678	0.0053868	0.00522688	-0.0167064	0.899498	0.0459998
PN96_09965	0.000373134	31	7	6	25	29	6	8	21	24									23.8969	23.7734	26.5254	27.7472	23.3289	23.5879	25.9159	26.954	23.8969	23.7734	26.5254	27.7472	23.3289	23.5879	25.9159	26.954	26.3904	25.6896	0.0773288	0.0710779	-0.700807	0.666882	0.175951
PN96_09970	0.000373134	8	0	1	7	7	0	0	8	7									NA	22.4549	25.4689	26.2913	NA	NA	26.4042	26.4252	19.5217	22.4549	25.4689	26.2913	18.8172	18.8084	26.4042	26.4252	25.0091	25.4222	0.131687	0.194084	0.413072	0.745153	0.127754
PN96_09975	0.000373134	4	3	3	3	4	4	4	4	3									24.9805	23.2276	22.7519	24.0966	24.1121	23.5592	23.9617	22.7959	24.9805	23.2276	22.7519	24.0966	24.1121	23.5592	23.9617	22.7959	24.0175	23.6894	0.0413917	0.0249536	-0.328053	0.772705	0.111986
PN96_09980	0.000373134	7	7	6	6	5	6	5	5	6									25.2485	25.178	24.9955	24.8915	24.9769	25.0882	24.7583	24.8348	25.2485	25.178	24.9955	24.8915	24.9769	25.0882	24.7583	24.8348	25.0853	24.9202	0.00653791	0.00589878	-0.165139	0.214214	0.669152
PN96_09985	0.000373134	15	13	13	11	14	12	12	14	13									27.0743	27.0205	26.7097	26.8563	26.8344	26.6363	26.6522	26.6407	27.0743	27.0205	26.7097	26.8563	26.8344	26.6363	26.6522	26.6407	26.9222	26.6933	0.00614666	0.0035924	-0.228918	0.0786757	1.10416
PN96_09995	0.000373134	20	16	14	17	15	17	17	18	18									28.9191	28.8757	28.7411	28.8472	28.6911	28.8548	28.8209	28.8806	28.9191	28.8757	28.7411	28.8472	28.6911	28.8548	28.8209	28.8806	28.8473	28.8137	0.00262752	0.00292059	-0.0335924	0.700622	0.154516
PN96_10000	0.000373134	7	6	6	7	7	7	7	7	7									25.8057	25.6338	25.4261	25.3807	25.8058	25.6715	25.4676	25.3571	25.8057	25.6338	25.4261	25.3807	25.8058	25.6715	25.4676	25.3571	25.5717	25.586	0.00768969	0.0078718	0.0143341	0.92556	0.0335953
PN96_10005	0.000373134	9	6	7	9	9	7	8	8	8									25.4147	25.8211	25.8056	25.6076	25.7716	25.6321	25.65	25.5928	25.4147	25.8211	25.8056	25.6076	25.7716	25.6321	25.65	25.5928	25.6716	25.6632	0.00746413	0.00300587	-0.00840096	0.99591	0.00177975
PN96_10010	0.000373134	10	10	9	10	10	10	10	10	10									27.3153	27.2529	27.1346	27.4933	27.1936	27.1728	27.0266	26.9887	27.3153	27.2529	27.1346	27.4933	27.1936	27.1728	27.0266	26.9887	27.3049	27.0982	0.00547992	0.00379781	-0.206744	0.0954717	1.02013
PN96_10015	0.000373134	16	8	7	10	11	9	10	11	10									24.3145	23.5708	23.7282	24.3281	24.1992	24.3238	24.3845	24.2918	24.3145	23.5708	23.7282	24.3281	24.1992	24.3238	24.3845	24.2918	24.025	24.3013	0.0163917	0.0031804	0.276365	0.146551	0.834011
PN96_10020	0.000373134	11	3	10	11	9	9	10	10	11									21.4391	23.7657	24.6349	24.1972	24.4413	24.8061	24.595	24.7062	21.4391	23.7657	24.6349	24.1972	24.4413	24.8061	24.595	24.7062	23.8949	24.6435	0.0606135	0.00635097	0.748608	0.125695	0.900683
PN96_10025	0.000373134	33	3	3	11	17	6	6	15	15									22.5448	22.1835	24.0613	24.5188	23.6847	23.1952	24.6235	24.91	22.5448	22.1835	24.0613	24.5188	23.6847	23.1952	24.6235	24.91	23.6438	24.2618	0.0487457	0.033202	0.617988	0.258241	0.587974
PN96_10030	0.000373134	6	2	3	4	6	3	4	4	5									22.8505	22.9807	23.1965	23.5367	23.2484	23.4481	23.4077	23.4462	22.8505	22.9807	23.1965	23.5367	23.2484	23.4481	23.4077	23.4462	23.165	23.3899	0.0129576	0.00404843	0.224844	0.159909	0.796128
PN96_10035	0.000373134	25	23	22	22	20	24	25	25	24									28.0829	28.0496	27.7103	27.6053	28.1297	28.1698	28.0037	27.9136	28.0829	28.0496	27.7103	27.6053	28.1297	28.1698	28.0037	27.9136	27.8769	28.0578	0.00861654	0.00418716	0.180839	0.206442	0.685202
PN96_10045	0.000373134	6	5	5	6	5	6	5	5	5									24.2409	25.3405	25.0446	25.1269	24.9816	24.7827	24.4435	25.2769	24.2409	25.3405	25.0446	25.1269	24.9816	24.7827	24.4435	25.2769	24.9929	24.9027	0.0192993	0.014073	-0.0902475	0.815887	0.0883698
PN96_10050	0.000373134	12	8	10	11	11	11	12	12	12									26.0109	26.0681	25.859	25.8402	26.0327	25.9086	25.8885	25.9327	26.0109	26.0681	25.859	25.8402	26.0327	25.9086	25.8885	25.9327	25.9478	25.9417	0.00433218	0.00246688	-0.00614833	0.966077	0.014988
PN96_10055	0.000373134	31	28	28	29	28	28	31	29	30									28.9534	29.0258	28.6833	28.7403	29.0658	29.0516	28.9201	28.8763	28.9534	29.0258	28.6833	28.7403	29.0658	29.0516	28.9201	28.8763	28.8577	28.9808	0.00571028	0.00326237	0.123039	0.279383	0.553801
PN96_10060	0.000743494	5	1	2	2	2	2	3	4	4									19.055	21.584	20.8267	21.5279	21.3945	22.1406	22.452	22.2783	19.055	21.584	20.8267	21.5279	21.3945	22.1406	22.452	22.2783	21.0312	22.1178	0.0568887	0.0211023	1.08664	0.0551916	1.25813
PN96_10065	0.0021322	1	1	1	1	1	1	1	1	1									20.1615	19.7962	19.1697	18.1299	21.7701	21.4311	21.045	20.0234	20.1615	19.7962	19.1697	18.1299	21.7701	21.4311	21.045	20.0234	19.4971	21.1996	0.0460536	0.035905	1.70255	0.012508	1.90281
PN96_10075	0.000373134	9	7	7	8	9	7	7	7	8									25.4158	25.324	25.2876	25.3296	25.2892	25.3566	25.2836	25.2304	25.4158	25.324	25.2876	25.3296	25.2892	25.3566	25.2836	25.2304	25.34	25.2907	0.00214418	0.00204442	-0.0493646	0.534535	0.272024
PN96_10080	0.000373134	23	18	19	20	20	19	21	23	22									28.5675	28.4588	28.2771	28.2705	28.6818	28.757	28.6223	28.6859	28.5675	28.4588	28.2771	28.2705	28.6818	28.757	28.6223	28.6859	28.399	28.6876	0.00511305	0.00192221	0.288565	0.018731	1.72744
PN96_10090	0.000373134	4	2	2	3	4	3	3	3	3									22.1319	22.0802	21.8841	22.4788	22.116	22.0472	21.9892	21.7252	22.1319	22.0802	21.8841	22.4788	22.116	22.0472	21.9892	21.7252	22.1601	21.9768	0.0111787	0.00777816	-0.183298	0.287548	0.54129
PN96_10095	0.000373134	12	9	10	11	12	10	10	11	11									27.6972	27.8308	27.8485	28.2714	27.9009	28.1843	27.8481	27.8902	27.6972	27.8308	27.8485	28.2714	27.9009	28.1843	27.8481	27.8902	27.9288	27.9622	0.00892028	0.00550869	0.0334739	0.776116	0.110073
PN96_10100	0.000373134	21	16	19	19	18	18	19	21	20									30.1665	30.1978	29.9303	30.0638	30.4276	30.3476	30.3037	30.2353	30.1665	30.1978	29.9303	30.0638	30.4276	30.3476	30.3037	30.2353	30.0933	30.3303	0.00400923	0.0026573	0.236963	0.0375068	1.42589
PN96_10105	0.000373134	31	26	26	28	27	26	28	26	27									28.8524	28.8341	28.932	29.0037	28.8195	28.7846	28.8359	29.1182	28.8524	28.8341	28.932	29.0037	28.8195	28.7846	28.8359	29.1182	28.9071	28.8959	0.00270059	0.00532775	-0.0112526	0.880958	0.0550446
PN96_10110	0.000373134	14	13	13	13	12	14	12	13	11									27.2736	27.3784	27.1619	27.2134	27.48	27.5151	27.5531	27.4587	27.2736	27.3784	27.1619	27.2134	27.48	27.5151	27.5531	27.4587	27.2591	27.5022	0.00341298	0.00150458	0.243067	0.0191088	1.71877
PN96_10115	0.000373134	13	11	11	12	11	11	11	11	12									25.6845	25.2927	25.3705	25.3356	25.3686	25.4149	25.2993	25.471	25.6845	25.2927	25.3705	25.3356	25.3686	25.4149	25.2993	25.471	25.4294	25.3899	0.00702825	0.00286354	-0.0395453	0.777923	0.109063
PN96_10120	0.000373134	12	7	7	9	10	9	10	10	10									25.7093	25.7497	25.8765	26.0391	25.7899	25.9461	25.8195	25.8163	25.7093	25.7497	25.8765	26.0391	25.7899	25.9461	25.8195	25.8163	25.8495	25.8443	0.00574658	0.00271002	-0.00519833	0.994792	0.00226787
PN96_10125	0.000373134	19	19	18	18	17	19	19	19	19									28.8528	28.8225	28.7447	28.7236	29.0809	28.9959	28.9498	28.9342	28.8528	28.8225	28.7447	28.7236	29.0809	28.9959	28.9498	28.9342	28.7869	28.9913	0.00214206	0.00227303	0.204432	0.0347731	1.45876
PN96_10130	0.000373134	22	21	21	19	21	19	19	20	22									28.9199	28.8985	28.6882	28.7654	29.0241	29.0213	28.9374	28.9404	28.9199	28.8985	28.6882	28.7654	29.0241	29.0213	28.9374	28.9404	28.8211	28.9814	0.00382536	0.0016706	0.160252	0.101125	0.995139
PN96_10135	0.000373134	8	3	4	3	5	3	5	3	2									21.6156	21.6315	20.7995	28.1969	21.7292	21.7532	20.9316	20.7963	21.6156	21.6315	20.7995	28.1969	21.7292	21.7532	20.9316	20.7963	26.2352	21.3688	0.149429	0.0239201	-4.8664	0.300622	0.521979
PN96_10140	0.000373134	16	10	9	11	10	9	8	12	12									26.7652	25.7996	26.5074	25.5756	25.9518	25.7157	26.1121	26.5449	26.7652	25.7996	26.5074	25.5756	25.9518	25.7157	26.1121	26.5449	26.2438	26.1137	0.021604	0.0133965	-0.130134	0.800483	0.0966479
PN96_10145	0.000373134	13	12	11	9	10	12	13	12	13									28.415	28.3934	28.2238	28.5767	28.2479	28.197	28.1725	28.2022	28.415	28.3934	28.2238	28.5767	28.2479	28.197	28.1725	28.2022	28.4076	28.2052	0.00508279	0.00111618	-0.202478	0.0749088	1.12547
PN96_10150	0.00181422	1	1	1	1	1	1	1	1	1									23.6105	23.411	22.8779	22.8126	23.238	23.1921	22.9662	22.7841	23.6105	23.411	22.8779	22.8126	23.238	23.1921	22.9662	22.7841	23.2183	23.0564	0.0169838	0.00914249	-0.161856	0.551842	0.258185
PN96_10155	0.000373134	19	9	11	14	15	12	16	13	16									28.2951	28.1767	28.1033	28.1477	28.3078	28.3637	28.102	28.2998	28.2951	28.1767	28.1033	28.1477	28.3078	28.3637	28.102	28.2998	28.1825	28.2716	0.00291111	0.00404824	0.089174	0.375757	0.425093
PN96_10160	0.000373134	3	3	3	3	2	3	3	3	3									27.7976	27.5368	27.1419	26.6126	28.2241	28.0956	27.9188	27.732	27.7976	27.5368	27.1419	26.6126	28.2241	28.0956	27.9188	27.732	27.3382	28.0044	0.0189125	0.00764866	0.666193	0.027201	1.56542
PN96_10165	0.000373134	29	15	20	23	22	19	18	22	22									26.78	26.9231	26.9194	26.9645	27.1208	26.9201	27.1024	27.1252	26.78	26.9231	26.9194	26.9645	27.1208	26.9201	27.1024	27.1252	26.8984	27.0696	0.00299169	0.00363858	0.171199	0.094648	1.02389
PN96_10175	0.000373134	2	2	2	2	2	1	1	2	2									26.0033	26.0759	25.6403	25.6572	25.967	25.9654	25.9366	26.0323	26.0033	26.0759	25.6403	25.6572	25.967	25.9654	25.9366	26.0323	25.8576	25.9758	0.00881015	0.00155772	0.118136	0.326066	0.486694
PN96_10180	0.00279818	1	1	1	1	1	1	1	1	1									24.6974	24.553	25.2413	24.6619	24.2856	24.2839	24.9505	24.6785	24.6974	24.553	25.2413	24.6619	24.2856	24.2839	24.9505	24.6785	24.8145	24.5776	0.0124293	0.0132535	-0.236975	0.299479	0.523634
PN96_10185	0.000373134	7	7	7	7	7	5	5	6	5									23.4309	23.5356	24.5684	24.2241	22.6065	22.356	23.3243	22.9003	23.4309	23.5356	24.5684	24.2241	22.6065	22.356	23.3243	22.9003	24.0178	22.8426	0.0228567	0.0182543	-1.17528	0.00823881	2.08414
PN96_10190	0.000373134	95	34	38	39	38	42	42	36	35									27.7693	27.7896	27.4587	27.8455	27.8326	27.7681	27.5371	27.4972	27.7693	27.7896	27.4587	27.8455	27.8326	27.7681	27.5371	27.4972	27.7234	27.6659	0.00629181	0.00601515	-0.0574669	0.66958	0.174198
PN96_10195	0.000373134	9	7	7	8	7	7	8	8	8									26.2322	26.1583	25.8324	25.5868	25.9612	26.0122	26.1911	25.9978	26.2322	26.1583	25.8324	25.5868	25.9612	26.0122	26.1911	25.9978	25.9752	26.0433	0.011533	0.00394071	0.0681507	0.594479	0.225863
PN96_10200	0.000373134	5	5	5	5	4	5	5	5	4									24.8858	24.3113	23.3377	23.1114	23.7872	23.5826	23.4676	22.9256	24.8858	24.3113	23.3377	23.1114	23.7872	23.5826	23.4676	22.9256	24.0911	23.474	0.0348104	0.0156998	-0.617077	0.295156	0.529948
PN96_10205	0.000373134	2	2	2	1	2	2	1	1	1									22.1928	21.8751	21.6671	22.1171	21.0229	21.3542	21.3665	21.4072	22.1928	21.8751	21.6671	22.1171	21.0229	21.3542	21.3665	21.4072	21.9777	21.2956	0.0108976	0.00836123	-0.682051	0.0025943	2.58598
PN96_10235	0.000373134	50	43	48	47	40	42	47	50	47									31.1476	31.1082	30.8774	30.8891	31.2008	31.1182	31.125	31.1411	31.1476	31.1082	30.8774	30.8891	31.2008	31.1182	31.125	31.1411	31.0108	31.1467	0.00458812	0.0012073	0.135833	0.179851	0.745087
PN96_10240	0.000373134	127	120	118	119	120	123	124	127	125									34.7699	34.633	34.5368	34.6161	34.828	34.7919	34.6986	34.8061	34.7699	34.633	34.5368	34.6161	34.828	34.7919	34.6986	34.8061	34.6414	34.782	0.00279664	0.0016398	0.140616	0.134735	0.870519
PN96_10250	0.000373134	20	15	17	18	16	20	18	18	18									31.0544	30.9849	30.9014	31.1492	31.1776	31.1214	31.0274	31.1612	31.0544	30.9849	30.9014	31.1492	31.1776	31.1214	31.0274	31.1612	31.0254	31.1231	0.00338939	0.00216111	0.0976941	0.294787	0.530492
PN96_10255	0.000373134	9	7	7	7	5	7	6	8	6									24.8468	25.0164	25.0238	25.101	25.105	25.0442	25.1368	25.0857	24.8468	25.0164	25.0238	25.101	25.105	25.0442	25.1368	25.0857	24.9999	25.0933	0.00428951	0.00154298	0.0933839	0.294873	0.530365
PN96_10260	0.000373134	15	10	10	13	10	14	15	15	14									25.0597	24.9662	24.7347	24.6798	25.9148	25.9701	25.8367	25.654	25.0597	24.9662	24.7347	24.6798	25.9148	25.9701	25.8367	25.654	24.8687	25.8488	0.00731973	0.00533569	0.980043	7.38e-05	4.1319
PN96_10265	0.000373134	2	2	2	1	1	2	2	2	2									24.1852	24.1671	22.2557	22.1383	24.3742	24.2806	24.4206	24.3101	24.1852	24.1671	22.2557	22.1383	24.3742	24.2806	24.4206	24.3101	23.5026	24.3474	0.049327	0.0025907	0.844872	0.0604763	1.21841
PN96_10270	0.000373134	10	4	7	8	7	8	7	8	10									25.4627	26.0827	25.8572	25.4553	26.324	26.0243	26.0308	26.1258	25.4627	26.0827	25.8572	25.4553	26.324	26.0243	26.0308	26.1258	25.7396	26.1314	0.0120173	0.00534967	0.391813	0.0424046	1.37259
PN96_10275	0.000373134	4	3	3	4	4	3	3	3	4									25.0325	25.0472	24.8399	24.8564	24.5195	24.8544	24.7248	24.7499	25.0325	25.0472	24.8399	24.8564	24.5195	24.8544	24.7248	24.7499	24.9472	24.7172	0.00445171	0.00567266	-0.230018	0.0622597	1.20579
PN96_10280	0.000373134	2	2	2	2	2	2	2	2	2									26.5741	26.5102	26.0227	25.902	26.4449	26.3374	26.2574	26.1929	26.5741	26.5102	26.0227	25.902	26.4449	26.3374	26.2574	26.1929	26.2819	26.3112	0.0129275	0.00412904	0.0293461	0.758165	0.120236
PN96_10335	0.00110579	2	2	2	2	2	2	1	1	2									21.1721	20.7235	21.6477	21.292	22.1775	18.8755	18.8512	21.9623	21.1721	20.7235	21.6477	21.292	22.1775	18.8755	18.8512	21.9623	21.2459	21.2219	0.0179832	0.0905573	-0.0240076	0.415215	0.381726
PN96_10340	0.000373134	3	0	0	0	0	0	0	0	0									NA	NA	NA	NA	NA	NA	NA	NA	19.1641	18.0286	18.7543	19.0569	17.6998	17.298	18.0943	18.8562	18.8132	18.1059	0.0272998	0.036938	-0.707267	0.0863502	1.06374
PN96_10345	0.000373134	19	9	11	11	10	12	13	14	13									25.306	25.516	25.3733	25.5168	25.9756	25.9863	25.9916	26.0397	25.306	25.516	25.3733	25.5168	25.9756	25.9863	25.9916	26.0397	25.4309	25.9985	0.00415655	0.00109099	0.567584	0.000206536	3.685
PN96_10360	0.000373134	2	1	1	1	1	1	1	1	1									24.9456	25.1796	24.966	24.8573	24.951	25.0372	24.9293	24.8734	24.9456	25.1796	24.966	24.8573	24.951	25.0372	24.9293	24.8734	24.9921	24.9489	0.0054725	0.00272632	-0.043127	0.69545	0.157734
PN96_10370	0.000373134	19	1	1	0	1	2	2	2	4									19.8056	21.6924	NA	19.0826	21.8179	22.659	22.6679	22.9529	19.8056	21.6924	19.3709	19.0826	21.8179	22.659	22.6679	22.9529	20.4011	22.5813	0.0587651	0.0217725	2.18024	0.00294184	2.53138
PN96_10375	0.000373134	3	1	2	2	3	2	2	2	2									21.2886	22.4573	21.6674	22.8212	22.1811	22.0777	22.6155	22.569	21.2886	22.4573	21.6674	22.8212	22.1811	22.0777	22.6155	22.569	22.1842	22.3798	0.0319097	0.0121279	0.195644	0.412955	0.384097
PN96_10380	0.000373134	16	9	9	13	16	9	10	11	12									25.3648	25.1594	26.0117	26.8579	24.8424	25.1671	25.6824	26.1037	25.3648	25.1594	26.0117	26.8579	24.8424	25.1671	25.6824	26.1037	26.0082	25.5294	0.0295849	0.0218848	-0.47882	0.386256	0.413124
PN96_10385	0.000373134	9	2	1	1	2	3	1	4	3									22.3487	21.7208	21.8356	22.1454	23.5483	21.8568	23.109	23.5902	22.3487	21.7208	21.8356	22.1454	23.5483	21.8568	23.109	23.5902	22.0342	23.1696	0.0130381	0.0351485	1.13544	0.0357631	1.44656
PN96_10390	0.0021322	2	0	0	0	0	0	0	0	0									NA	NA	NA	NA	NA	NA	NA	NA	20.0771	18.9671	20.5424	20.5948	17.9883	22.1539	18.8576	20.6707	20.1732	20.7534	0.037691	0.0935417	0.580203	0.892508	0.0493878
PN96_10395	0.000373134	5	0	0	0	0	0	0	0	0									NA	NA	NA	NA	NA	NA	NA	NA	20.3263	19.4923	18.1446	19.8165	19.4762	20.1484	19.5603	19.5431	19.6388	19.7092	0.0479496	0.0159063	0.0703479	0.614269	0.211642
PN96_10405	0.000373134	5	2	1	2	1	3	4	2	3									22.3829	21.8711	22.2002	21.6945	24.0075	23.9264	22.5263	23.8916	22.3829	21.8711	22.2002	21.6945	24.0075	23.9264	22.5263	23.8916	22.0623	23.6974	0.0141361	0.0300751	1.63509	0.0030573	2.51466
PN96_10410	0.000373134	2	2	2	2	2	1	2	2	2									28.5437	28.1969	27.7175	27.5426	28.3918	28.4294	28.0936	27.905	28.5437	28.1969	27.7175	27.5426	28.3918	28.4294	28.0936	27.905	28.0547	28.221	0.0162806	0.00886788	0.166304	0.42961	0.366925
PN96_10425	0.000373134	61	58	58	60	61	59	58	58	59									30.6088	30.5811	30.3087	30.7238	30.5025	30.5591	30.2815	30.1942	30.6088	30.5811	30.3087	30.7238	30.5025	30.5591	30.2815	30.1942	30.5634	30.3922	0.00575426	0.00573984	-0.171225	0.230405	0.637509
PN96_10430	0.000373134	53	50	52	49	49	53	51	52	50									31.4614	31.4642	31.0856	31.1061	31.4064	31.3794	31.2297	31.1168	31.4614	31.4642	31.0856	31.1061	31.4064	31.3794	31.2297	31.1168	31.291	31.2878	0.00677939	0.0043281	-0.00318326	0.97817	0.0095855
PN96_10435	0.000373134	12	10	11	11	10	9	12	10	11									25.9323	25.6974	25.3265	25.3211	25.5203	25.6593	25.4432	25.4458	25.9323	25.6974	25.3265	25.3211	25.5203	25.6593	25.4432	25.4458	25.5929	25.5198	0.0117045	0.00396882	-0.0730555	0.750788	0.124483
PN96_10440	0.000373134	2	2	2	2	2	2	2	2	2									21.7488	21.816	21.9377	21.9754	21.7191	21.5732	21.8989	21.9953	21.7488	21.816	21.9377	21.9754	21.7191	21.5732	21.8989	21.9953	21.8723	21.8057	0.00481672	0.0086172	-0.0666186	0.5578	0.253522
PN96_10450	0.000373134	34	34	33	33	31	33	32	32	31									30.3402	30.2239	29.8499	29.7386	30.4626	30.3892	30.1413	30.0495	30.3402	30.2239	29.8499	29.7386	30.4626	30.3892	30.1413	30.0495	30.0598	30.2707	0.00962781	0.0065016	0.210906	0.235552	0.627914
PN96_10455	0.000373134	19	16	17	17	17	17	18	19	17									27.6287	27.632	27.4498	27.3201	27.5886	27.6685	27.5149	27.4824	27.6287	27.632	27.4498	27.3201	27.5886	27.6685	27.5149	27.4824	27.5135	27.5654	0.00549865	0.00300432	0.0518668	0.604022	0.218947
PN96_10460	0.000373134	12	11	12	12	12	12	12	12	12									28.4805	28.4496	28.1693	28.1572	28.4399	28.2967	28.269	28.2693	28.4805	28.4496	28.1693	28.1572	28.4399	28.2967	28.269	28.2693	28.3221	28.3205	0.00617293	0.00288868	-0.00159468	0.968137	0.014063
PN96_10465	0.000373134	35	32	34	33	31	31	35	35	34									30.2434	30.0319	29.775	29.7364	30.1306	30.1106	29.9944	29.8331	30.2434	30.0319	29.775	29.7364	30.1306	30.1106	29.9944	29.8331	29.9615	30.0219	0.00792703	0.00455192	0.0604146	0.632314	0.199067
PN96_10470	0.000373134	31	31	30	30	30	28	30	30	30									29.6168	29.4881	29.2194	29.3696	29.217	29.4591	29.2032	29.0676	29.6168	29.4881	29.2194	29.3696	29.217	29.4591	29.2032	29.0676	29.4309	29.2437	0.00575852	0.0055706	-0.187148	0.18026	0.744101
PN96_10475	0.000373134	14	13	13	14	12	12	11	12	12									27.8159	27.9569	27.6418	27.4476	27.556	27.3635	27.4694	27.3901	27.8159	27.9569	27.6418	27.4476	27.556	27.3635	27.4694	27.3901	27.728	27.4467	0.00794723	0.00316101	-0.28131	0.0682576	1.16585
PN96_10480	0.000373134	36	27	33	33	31	35	36	34	33									28.3898	28.5272	28.2668	28.359	28.6899	28.7979	28.5188	28.4789	28.3898	28.5272	28.2668	28.359	28.6899	28.7979	28.5188	28.4789	28.3887	28.6272	0.00379852	0.00520931	0.23847	0.0623486	1.20517
PN96_10485	0.000373134	19	8	9	13	14	9	10	12	13									27.6991	27.6483	28.0339	28.4111	27.5622	27.6858	27.8585	28.0586	27.6991	27.6483	28.0339	28.4111	27.5622	27.6858	27.8585	28.0586	27.9815	27.8035	0.0126274	0.00776099	-0.177989	0.455603	0.341414
PN96_10490	0.000373134	40	22	26	32	27	32	30	34	33									29.249	29.3636	29.4014	29.4367	29.6329	29.5282	29.7601	29.8408	29.249	29.3636	29.4014	29.4367	29.6329	29.5282	29.7601	29.8408	29.3644	29.6954	0.00277488	0.00464662	0.331072	0.012201	1.91361
PN96_10495	0.00110579	1	1	1	1	1	1	1	1	1									26.4969	26.3134	26.1594	26.0663	26.2412	26.2228	26.0534	25.8909	26.4969	26.3134	26.1594	26.0663	26.2412	26.2228	26.0534	25.8909	26.2683	26.109	0.00717852	0.0062908	-0.159335	0.271157	0.56678
PN96_10500	0.000373134	8	8	7	7	8	7	8	8	7									28.3045	28.2007	27.7868	27.7822	27.931	28.0817	27.7816	27.6136	28.3045	28.2007	27.7868	27.7822	27.931	28.0817	27.7816	27.6136	28.038	27.8624	0.00976437	0.00720535	-0.175604	0.352618	0.452695
PN96_10505	0.000373134	43	39	42	40	38	39	42	43	41									29.5355	29.5106	29.2572	29.33	29.4216	29.6484	29.3931	29.3049	29.5355	29.5106	29.2572	29.33	29.4216	29.6484	29.3931	29.3049	29.4131	29.4477	0.00462939	0.00496953	0.0345845	0.773716	0.111419
PN96_10510	0.000373134	12	9	9	10	12	8	10	10	10									27.258	27.4189	27.1433	27.3831	26.942	27.1386	26.7856	26.6538	27.258	27.4189	27.1433	27.3831	26.942	27.1386	26.7856	26.6538	27.3049	26.8914	0.00460304	0.00776941	-0.413452	0.0131879	1.87982
PN96_10515	0.000373134	5	5	5	5	5	5	5	5	5									26.0497	26.1749	26.2155	26.8999	25.7636	26.2843	26.01	26.043	26.0497	26.1749	26.2155	26.8999	25.7636	26.2843	26.01	26.043	26.376	26.037	0.0145481	0.00818544	-0.338993	0.181287	0.741633
PN96_10520	0.000373134	21	21	20	19	14	19	21	20	19									31.1611	30.8985	30.5138	30.461	30.933	30.8988	30.6253	30.5312	31.1611	30.8985	30.5138	30.461	30.933	30.8988	30.6253	30.5312	30.7876	30.7573	0.0107842	0.00647903	-0.0302655	0.952651	0.0210661
PN96_10525	0.000373134	59	48	54	57	57	57	59	59	59									31.5193	31.3292	31.1334	31.389	31.5072	31.6187	31.4194	31.3831	31.5193	31.3292	31.1334	31.389	31.5072	31.6187	31.4194	31.3831	31.3494	31.485	0.00512119	0.00333335	0.135639	0.244108	0.612418
PN96_10530	0.000373134	11	9	11	10	11	9	10	9	9									28.6042	28.4803	27.9747	27.7064	28.2005	28.2268	28.0392	27.9248	28.6042	28.4803	27.9747	27.7064	28.2005	28.2268	28.0392	27.9248	28.2369	28.103	0.0149949	0.00505553	-0.133817	0.673042	0.171958
PN96_10535	0.000373134	13	12	11	13	13	12	11	12	12									27.8622	27.7509	27.7073	27.7575	27.8557	27.8808	27.6557	27.5938	27.8622	27.7509	27.7073	27.7575	27.8557	27.8808	27.6557	27.5938	27.7706	27.7518	0.00236646	0.0051614	-0.0187864	0.821618	0.0853299
PN96_10540	0.000373134	30	28	30	30	27	30	30	30	30									30.2927	30.4568	30.0693	30.0304	30.3471	30.3182	30.1172	30.0471	30.2927	30.4568	30.0693	30.0304	30.3471	30.3182	30.1172	30.0471	30.2228	30.2131	0.0066136	0.00489629	-0.00971518	0.97124	0.0126733
PN96_10545	0.000373134	9	9	8	8	7	8	9	9	9									26.2796	26.0219	25.8988	25.728	26.0795	26.1203	26.1611	26.1953	26.2796	26.0219	25.8988	25.728	26.0795	26.1203	26.1611	26.1953	25.9962	26.1397	0.00893389	0.00191878	0.143434	0.25473	0.59392
PN96_10550	0.000373134	36	31	31	35	33	33	35	35	36									29.2405	29.2135	29.1928	29.4062	29.3675	29.2079	29.2856	29.427	29.2405	29.2135	29.1928	29.4062	29.3675	29.2079	29.2856	29.427	29.2658	29.3244	0.00332468	0.0032621	0.0585985	0.540767	0.26699
PN96_10555	0.000373134	9	7	8	8	6	9	9	9	8									28.6123	28.7937	28.9601	29.1865	28.736	28.8645	28.8484	29.0572	28.6123	28.7937	28.9601	29.1865	28.736	28.8645	28.8484	29.0572	28.9037	28.8812	0.00845971	0.00461715	-0.0225203	0.937475	0.0280404
PN96_10560	0.000373134	36	36	36	35	34	34	34	34	35									30.6405	30.5545	30.0447	29.7336	30.739	30.4938	30.367	30.2374	30.6405	30.5545	30.0447	29.7336	30.739	30.4938	30.367	30.2374	30.29	30.4713	0.0142066	0.00702002	0.181397	0.372933	0.428369
PN96_10565	0.000373134	17	13	15	16	16	16	17	17	17									28.5762	28.3185	27.9869	28.0457	28.311	28.3653	28.0791	27.96	28.5762	28.3185	27.9869	28.0457	28.311	28.3653	28.0791	27.96	28.2513	28.1883	0.00960724	0.00679784	-0.0629569	0.756986	0.120912
PN96_10575	0.000373134	22	3	4	5	4	5	7	6	5									25.0988	25.0979	24.8925	24.822	24.4278	24.5171	24.1576	24.0576	25.0988	25.0979	24.8925	24.822	24.4278	24.5171	24.1576	24.0576	24.983	24.3023	0.00569064	0.00895957	-0.680704	0.00126994	2.89622
PN96_10580	0.000373134	43	14	19	17	14	24	22	16	15									26.5542	27.0371	26.0347	25.7843	27.6777	27.1228	25.881	26.105	26.5542	27.0371	26.0347	25.7843	27.6777	27.1228	25.881	26.105	26.4345	26.8823	0.0211631	0.0317796	0.447735	0.482137	0.316829
PN96_10585	0.000373134	28	4	4	2	2	5	4	2	1									23.3566	23.8679	22.4238	22.0753	24.0951	23.4238	21.9975	21.39	23.3566	23.8679	22.4238	22.0753	24.0951	23.4238	21.9975	21.39	23.1053	23.1058	0.0360347	0.05494	0.000483214	0.772578	0.112058
PN96_10590	0.000373134	9	7	8	9	8	5	9	8	9									25.0009	25.1546	24.7839	24.8527	24.5839	25.0168	24.6688	24.8556	25.0009	25.1546	24.7839	24.8527	24.5839	25.0168	24.6688	24.8556	24.9552	24.7911	0.006606	0.00781894	-0.164072	0.250177	0.601753
PN96_10595	0.000373134	33	31	31	33	30	32	31	33	30									34.1029	33.9326	33.5872	33.489	34.073	33.9485	33.8338	33.7535	34.1029	33.9326	33.5872	33.489	34.073	33.9485	33.8338	33.7535	33.7996	33.9073	0.00853593	0.00410587	0.107646	0.461672	0.335667
PN96_10600	0.000373134	8	6	7	7	7	5	5	6	6									23.5357	23.377	23.9475	24.0766	23.4814	23.4071	23.6161	23.7907	23.5357	23.377	23.9475	24.0766	23.4814	23.4071	23.6161	23.7907	23.7625	23.5813	0.0139689	0.00714597	-0.181248	0.404849	0.392707
PN96_10605	0.00146628	2	0	0	0	0	0	0	0	1									NA	NA	NA	NA	NA	NA	NA	15.5075	19.0658	19.7487	19.8961	21.3101	19.5394	19.9551	20.4385	15.5075	20.2551	19.6302	0.0470942	0.120099	-0.624837	0.336301	0.473272
PN96_10610	0.000373134	7	5	5	6	6	6	6	6	6									25.1364	25.0027	24.9121	24.9542	25.6575	24.8108	24.6458	24.6348	25.1364	25.0027	24.9121	24.9542	25.6575	24.8108	24.6458	24.6348	25.0038	25.0047	0.00389272	0.0195254	0.000908621	0.792376	0.101069
PN96_10615	0.000373134	16	7	7	8	8	8	8	10	9									24.8275	25.2471	25.1001	25.0584	25.3444	25.4072	25.3668	25.2949	24.8275	25.2471	25.1001	25.0584	25.3444	25.4072	25.3668	25.2949	25.066	25.3539	0.00693768	0.00184634	0.287886	0.0258658	1.58727
PN96_10620	0.000373134	3	0	0	0	1	0	0	0	0									NA	NA	NA	17.6044	NA	NA	NA	NA	18.3799	19.4971	19.5164	17.6044	20.582	19.7266	18.2543	20.2083	18.9533	19.9176	0.0496031	0.0518423	0.964326	0.175491	0.755746
PN96_10630	0.000373134	34	1	1	0	1	2	4	3	5									21.3015	20.854	NA	20.6405	22.7642	22.6189	22.3945	22.9066	21.3015	20.854	19.6223	20.6405	22.7642	22.6189	22.3945	22.9066	20.7227	22.6833	0.034479	0.00964286	1.96066	0.000448392	3.34834
PN96_10635	0.000373134	23	12	11	11	12	12	13	13	14									26.2151	25.9455	25.6821	25.4587	25.6876	25.6672	25.8829	25.4418	26.2151	25.9455	25.6821	25.4587	25.6876	25.6672	25.8829	25.4418	25.8532	25.6783	0.0126711	0.00703096	-0.174934	0.420576	0.376156
PN96_10645	0.000373134	8	3	3	4	5	4	4	3	4									21.8047	22.0019	22.1234	22.5704	22.2383	21.8558	21.9136	21.6622	21.8047	22.0019	22.1234	22.5704	22.2383	21.8558	21.9136	21.6622	22.1535	21.9326	0.0146729	0.0109216	-0.220838	0.320165	0.494626
PN96_10650	0.000373134	11	5	5	6	6	7	8	7	7									25.4122	25.3199	25.1852	25.1752	25.3883	25.491	25.1973	25.2368	25.4122	25.3199	25.1852	25.1752	25.3883	25.491	25.1973	25.2368	25.2765	25.3332	0.00450118	0.00537538	0.0566714	0.614487	0.211488
PN96_10660	0.000373134	38	34	34	36	38	35	38	38	36									28.8624	29.0149	28.9442	29.0726	28.9246	28.9425	28.8925	28.8723	28.8624	29.0149	28.9442	29.0726	28.9246	28.9425	28.8925	28.8723	28.9757	28.9082	0.0031337	0.00109062	-0.0674635	0.440269	0.356282
PN96_10665	0.000373134	54	45	45	43	43	47	54	54	52									30.3395	30.3431	29.9133	29.9082	30.7722	30.7172	30.4348	30.3527	30.3395	30.3431	29.9133	29.9082	30.7722	30.7172	30.4348	30.3527	30.142	30.5803	0.00825157	0.0067591	0.438254	0.0273262	1.56342
PN96_10670	0.000373134	6	5	6	6	6	6	6	6	6									24.1978	24.6808	24.7301	24.7575	25.3329	25.2406	25.0831	24.8569	24.1978	24.6808	24.7301	24.7575	25.3329	25.2406	25.0831	24.8569	24.6086	25.1394	0.0107523	0.00829048	0.530799	0.0138016	1.86007
PN96_10675	0.000743494	2	0	0	0	0	0	0	1	0									NA	NA	NA	NA	NA	NA	17.1546	NA	20.8878	18.1031	20.4513	19.1908	17.6443	20.8261	17.1546	19.6356	20.0204	19.5282	0.0641963	0.0912632	-0.49219	0.411083	0.38607
PN96_10685	0.000373134	3	2	2	2	2	2	3	2	2									22.3745	22.2976	22.4442	22.0534	22.4601	22.8543	22.5586	22.4732	22.3745	22.2976	22.4442	22.0534	22.4601	22.8543	22.5586	22.4732	22.2997	22.5956	0.00763656	0.00813552	0.295894	0.0595312	1.22526
PN96_10750	0.000373134	118	88	94	97	96	98	97	96	98									31.657	31.5128	31.3945	31.6788	31.8091	31.7521	31.5688	31.6893	31.657	31.5128	31.3945	31.6788	31.8091	31.7521	31.5688	31.6893	31.5653	31.7075	0.00421716	0.00325027	0.142241	0.198382	0.702498
PN96_10755	0.000373134	4	3	3	3	3	2	3	3	3									22.6045	23.0937	23.4164	23.7954	20.0888	22.6175	23.0003	23.2536	22.6045	23.0937	23.4164	23.7954	20.0888	22.6175	23.0003	23.2536	23.292	22.6288	0.0217289	0.0655483	-0.663282	0.200442	0.698012
PN96_10760	0.000373134	21	18	17	19	20	19	20	19	20									28.7956	28.6279	28.0395	27.8167	28.0921	28.6396	27.8386	28.4874	28.7956	28.6279	28.0395	27.8167	28.0921	28.6396	27.8386	28.4874	28.3756	28.2986	0.0164746	0.0129431	-0.0769986	0.846531	0.0723572
PN96_10765	0.000373134	10	7	9	10	10	9	9	10	10									27.762	27.6206	27.3775	27.2207	27.5398	27.7295	27.7348	27.6848	27.762	27.6206	27.3775	27.2207	27.5398	27.7295	27.7348	27.6848	27.5104	27.6743	0.00881094	0.00329227	0.163983	0.230221	0.637855
PN96_10770	0.000373134	5	0	0	0	0	0	0	0	0									NA	NA	NA	NA	NA	NA	NA	NA	18.4222	19.2267	18.2013	18.4667	20.5559	19.6702	18.6323	19.168	18.635	19.6848	0.024057	0.0419289	1.04977	0.06497	1.18729
PN96_10775	0.000373134	11	4	4	8	8	4	5	8	9									21.7654	21.8722	26.1923	26.4938	21.9103	23.4984	25.7518	26.3054	21.7654	21.8722	26.1923	26.4938	21.9103	23.4984	25.7518	26.3054	25.412	25.2098	0.108606	0.0836539	-0.2022	0.854455	0.0683106
PN96_10780	0.000373134	23	22	22	22	21	22	23	22	21									27.4628	27.4196	27.0718	26.9944	27.5313	27.4411	27.2825	27.1571	27.4628	27.4196	27.0718	26.9944	27.5313	27.4411	27.2825	27.1571	27.2518	27.3601	0.00875171	0.00607687	0.108313	0.458048	0.339089
PN96_10785	0.000373134	2	1	2	2	2	2	2	2	2									23.0942	23.0699	22.9926	23.4635	22.9979	22.9644	22.7829	22.8421	23.0942	23.0699	22.9926	23.4635	22.9979	22.9644	22.7829	22.8421	23.167	22.8995	0.00907485	0.00442226	-0.267523	0.076684	1.1153
PN96_10790	0.000373134	2	2	2	2	2	2	2	2	2									22.9618	22.8671	22.9295	23.1254	22.5128	23.0076	22.6221	22.4561	22.9618	22.8671	22.9295	23.1254	22.5128	23.0076	22.6221	22.4561	22.9741	22.6664	0.00479904	0.0109662	-0.307783	0.0543256	1.265
PN96_10795	0.000373134	27	8	9	11	12	11	15	16	19									24.6553	24.7115	24.9613	24.8417	25.5119	25.672	25.6719	25.8534	24.6553	24.7115	24.9613	24.8417	25.5119	25.672	25.6719	25.8534	24.7974	25.6824	0.00552613	0.00543389	0.885039	7.51e-05	4.12419
PN96_10800	0.000373134	49	48	47	49	46	48	49	49	45									31.6351	31.4415	31.1846	31.2017	31.3641	31.3937	31.1269	31.0262	31.6351	31.4415	31.1846	31.2017	31.3641	31.3937	31.1269	31.0262	31.3779	31.2361	0.00683842	0.00575618	-0.141796	0.367212	0.435084
PN96_10805	0.000373134	13	9	11	11	11	13	13	13	13									25.444	25.3071	25.0065	24.6397	27.3601	27.1857	27.0822	26.978	25.444	25.3071	25.0065	24.6397	27.3601	27.1857	27.0822	26.978	25.1313	27.1585	0.0142155	0.00599942	2.02716	9.32e-06	5.03055
PN96_10810	0.000373134	12	9	10	10	10	11	11	10	10									25.5862	25.7809	25.7664	25.8236	25.9106	25.8224	25.8069	25.7965	25.5862	25.7809	25.7664	25.8236	25.9106	25.8224	25.8069	25.7965	25.7421	25.8348	0.00407521	0.00201803	0.092753	0.304571	0.516311
PN96_10815	0.000373134	14	10	11	12	12	12	11	13	11									25.3745	26.1038	25.9313	25.833	25.6385	25.6132	25.7478	25.6551	25.3745	26.1038	25.9313	25.833	25.6385	25.6132	25.7478	25.6551	25.8347	25.6646	0.0120703	0.0022871	-0.170113	0.383819	0.415873
PN96_10820	0.000373134	14	13	11	13	11	9	10	9	10									26.1991	26.0249	26.0365	25.84	25.6691	25.7182	25.6646	25.5397	26.1991	26.0249	26.0365	25.84	25.6691	25.7182	25.6646	25.5397	26.0307	25.6494	0.00564123	0.0029663	-0.381338	0.00669947	2.17396
PN96_10825	0.000373134	11	4	4	7	6	5	6	6	6									23.3666	23.2029	23.6848	23.8649	23.807	23.7949	23.5819	24.2205	23.3666	23.2029	23.6848	23.8649	23.807	23.7949	23.5819	24.2205	23.5531	23.8702	0.0127454	0.0111979	0.31707	0.139798	0.854501
PN96_10830	0.000373134	14	6	6	7	9	7	7	7	8									25.2078	25.0796	24.9706	24.8909	25.3374	25.4448	25.2482	25.1287	25.2078	25.0796	24.9706	24.8909	25.3374	25.4448	25.2482	25.1287	25.0422	25.2944	0.00549317	0.00530355	0.252245	0.0540201	1.26744
PN96_10835	0.00181422	1	1	1	1	1	1	1	1	1									21.7934	21.7571	21.7448	21.4607	22.054	22.4857	21.9542	22.0757	21.7934	21.7571	21.7448	21.4607	22.054	22.4857	21.9542	22.0757	21.6949	22.1574	0.00708231	0.0106094	0.462469	0.0152471	1.81681
PN96_10840	0.00555942	1	0	1	0	1	1	0	1	0									NA	24.3943	NA	23.8807	24.2258	NA	23.5406	NA	19.5218	24.3943	19.0101	23.8807	24.2258	17.8998	23.5406	20.5654	23.2087	23.0027	0.130318	0.135016	-0.20595	0.939748	0.0269885
PN96_10845	0.000373134	7	2	2	7	7	2	3	7	7									23.9658	23.5934	26.6483	26.5344	23.2037	22.7265	26.8786	27.1636	23.9658	23.5934	26.6483	26.5344	23.2037	22.7265	26.8786	27.1636	25.7859	26.1131	0.0647642	0.0941327	0.327149	0.88619	0.0524732
PN96_10850	0.000373134	6	1	2	5	4	2	2	5	6									22.5886	22.1533	22.9263	22.717	22.3834	21.7671	23.2773	23.3627	22.5886	22.1533	22.9263	22.717	22.3834	21.7671	23.2773	23.3627	22.6229	22.8381	0.0144496	0.0335806	0.215149	0.797888	0.0980583
PN96_10855	0.0021322	1	1	1	1	1	1	1	1	1									21.9384	21.6626	21.3625	21.0178	21.2136	21.1122	21.1679	20.6612	21.9384	21.6626	21.3625	21.0178	21.2136	21.1122	21.1679	20.6612	21.5354	21.0547	0.0184128	0.0121228	-0.4807	0.0787809	1.10358
PN96_10860	0.000373134	14	13	14	13	13	13	13	12	12									28.7597	28.6392	28.4371	28.6213	28.6801	28.6563	28.4115	28.3525	28.7597	28.6392	28.4371	28.6213	28.6801	28.6563	28.4115	28.3525	28.6189	28.5323	0.00465409	0.00586342	-0.0865346	0.473421	0.324752
PN96_10865	0.000373134	13	8	7	9	8	4	10	12	10									25.5963	25.6488	25.8278	25.7418	25.5233	25.8324	25.9386	26.1362	25.5963	25.6488	25.8278	25.7418	25.5233	25.8324	25.9386	26.1362	25.7064	25.8743	0.0039806	0.0099003	0.167937	0.31249	0.505164
PN96_10875	0.000373134	89	79	81	82	83	87	86	89	88									31.5471	31.4572	31.2737	31.3376	31.526	31.6852	31.5271	31.4381	31.5471	31.4572	31.2737	31.3376	31.526	31.6852	31.5271	31.4381	31.4078	31.5469	0.0038864	0.00326117	0.13909	0.197675	0.704047
PN96_10880	0.000373134	11	9	7	10	10	9	9	9	9									25.5066	25.0725	25.2685	25.3788	25.4008	25.5855	25.2247	25.1321	25.5066	25.0725	25.2685	25.3788	25.4008	25.5855	25.2247	25.1321	25.3153	25.3463	0.00726773	0.00790776	0.0310354	0.841039	0.0751838
PN96_10890	0.000373134	7	6	7	7	7	7	7	7	7									27.556	28.6687	28.897	29.0846	28.5434	29.0662	28.9906	29.1973	27.556	28.6687	28.897	29.0846	28.5434	29.0662	28.9906	29.1973	28.6571	28.9693	0.023997	0.00980395	0.31214	0.281994	0.54976
PN96_10895	0.000373134	3	2	2	3	3	2	2	3	3									23.1657	23.3172	23.4011	24.2132	22.8581	23.3409	23.1542	23.3567	23.1657	23.3172	23.4011	24.2132	22.8581	23.3409	23.1542	23.3567	23.5866	23.191	0.019957	0.0100075	-0.395568	0.200531	0.697819
PN96_10900	0.000373134	12	8	9	12	10	10	10	11	11									25.3127	25.5282	26.5584	26.499	26.5322	26.3582	25.6865	26.6531	25.3127	25.5282	26.5584	26.499	26.5322	26.3582	25.6865	26.6531	26.08	26.3519	0.0248824	0.0163964	0.271981	0.382422	0.417457
PN96_10910	0.000373134	3	0	1	0	1	1	0	1	0									NA	20.1213	NA	20.528	21.1476	NA	21.8057	NA	20.4741	20.1213	19.3463	20.528	21.1476	20.869	21.8057	19.2867	20.1872	21.0264	0.0270801	0.0514256	0.839175	0.26545	0.576017
PN96_10915	0.000373134	11	11	11	11	10	11	11	11	11									26.355	26.2008	25.9981	25.8472	26.1235	26.1284	26.0103	25.939	26.355	26.2008	25.9981	25.8472	26.1235	26.1284	26.0103	25.939	26.1132	26.0525	0.00855243	0.00353507	-0.0607229	0.708425	0.149706
PN96_10930	0.000373134	15	1	3	2	3	1	2	2	3									21.1176	22.1732	19.8362	21.3661	21.5534	22.3504	21.0166	21.5349	21.1176	22.1732	19.8362	21.3661	21.5534	22.3504	21.0166	21.5349	21.3435	21.6955	0.0458804	0.0254703	0.352046	0.366089	0.436413
PN96_10935	0.000373134	9	8	8	9	9	8	9	8	9									24.3667	24.6083	24.6716	24.6308	24.3048	24.3047	24.2885	24.45	24.3667	24.6083	24.6716	24.6308	24.3048	24.3047	24.2885	24.45	24.5741	24.3385	0.00560065	0.00311176	-0.235643	0.0481858	1.31708
PN96_10940	0.000373134	6	6	6	6	6	6	6	6	6									24.9201	24.6456	24.4468	24.3261	24.7852	24.878	24.5247	24.4146	24.9201	24.6456	24.4468	24.3261	24.7852	24.878	24.5247	24.4146	24.6025	24.6628	0.010556	0.00880647	0.0603105	0.70499	0.151817
PN96_10950	0.000373134	10	7	7	7	8	7	7	8	8									24.8612	24.6816	24.6425	24.7946	25.1849	25.118	25.1536	25.3298	24.8612	24.6816	24.6425	24.7946	25.1849	25.118	25.1536	25.3298	24.7476	25.1989	0.00407409	0.00368782	0.451258	0.00150568	2.82227
PN96_10955	0.000373134	2	0	0	0	0	0	0	0	0									NA	NA	NA	NA	NA	NA	NA	NA	19.8431	19.6262	19.5598	20.0195	18.6809	19.2906	19.1653	19.8078	19.7737	19.2918	0.0106227	0.0240703	-0.481934	0.062779	1.20219
PN96_10960	0.000373134	16	10	14	14	16	14	14	14	15									27.3981	27.6707	27.4135	27.3629	27.8367	27.8709	27.8774	27.8654	27.3981	27.6707	27.4135	27.3629	27.8367	27.8709	27.8774	27.8654	27.4666	27.8627	0.00514143	0.000644237	0.396086	0.00322722	2.49117
PN96_10965	0.000373134	49	48	49	49	44	48	49	49	48									31.2289	31.1644	30.8527	30.8917	31.3994	31.4121	31.2655	31.1474	31.2289	31.1644	30.8527	30.8917	31.3994	31.4121	31.2655	31.1474	31.0438	31.3101	0.00611748	0.00398882	0.266342	0.0614248	1.21166
PN96_10970	0.000373134	17	13	14	15	14	13	17	14	15									29.4	29.3251	29.1043	29.208	29.3296	29.4373	29.2338	29.0952	29.4	29.3251	29.1043	29.208	29.3296	29.4373	29.2338	29.0952	29.2637	29.2794	0.00444778	0.00496501	0.0156994	0.898956	0.0462615
PN96_10975	0.000373134	18	12	16	16	15	17	18	17	18									25.188	25.3336	25.3437	25.4015	25.3164	25.5196	25.5411	25.5622	25.188	25.3336	25.3437	25.4015	25.3164	25.5196	25.5411	25.5622	25.3188	25.4881	0.00358909	0.00445923	0.1693	0.116177	0.93488
PN96_10980	0.000373134	10	10	9	9	7	9	9	9	9									27.2722	27.1241	27.0151	26.9151	27.3588	27.1652	27.1619	27.2045	27.2722	27.1241	27.0151	26.9151	27.3588	27.1652	27.1619	27.2045	27.0878	27.2249	0.00565088	0.00340975	0.137126	0.221629	0.654373
PN96_10990	0.000373134	3	3	3	3	3	2	2	2	3									22.7967	22.5667	22.7724	23.2264	21.9815	22.569	22.0193	22.3847	22.7967	22.5667	22.7724	23.2264	21.9815	22.569	22.0193	22.3847	22.8612	22.26	0.0121335	0.0128434	-0.601227	0.0157445	1.80287
PN96_11000	0.000373134	3	3	2	3	2	3	3	3	3									22.8191	22.6771	22.6019	22.9049	22.5361	22.5093	22.547	22.6057	22.8191	22.6771	22.6019	22.9049	22.5361	22.5093	22.547	22.6057	22.7556	22.55	0.00600729	0.0018031	-0.205637	0.0666469	1.17622
PN96_11005	0.000373134	28	27	27	26	24	24	27	27	28									28.8162	28.8122	28.3764	28.2668	28.8152	28.746	28.5777	28.55	28.8162	28.8122	28.3764	28.2668	28.8152	28.746	28.5777	28.55	28.5893	28.6765	0.0100774	0.00449146	0.0872438	0.529443	0.276181
PN96_11010	0.000373134	23	20	20	20	20	19	20	20	20									28.6508	28.5434	28.3775	28.6581	28.6349	28.4049	28.5693	28.5306	28.6508	28.5434	28.3775	28.6581	28.6349	28.4049	28.5693	28.5306	28.5618	28.5373	0.00458513	0.00339154	-0.0244728	0.828082	0.0819267
PN96_11015	0.000373134	12	11	11	11	11	12	12	12	12									27.9547	27.9109	27.6104	27.6339	27.9556	27.8388	27.8041	27.7408	27.9547	27.9109	27.6104	27.6339	27.9556	27.8388	27.8041	27.7408	27.7859	27.837	0.00649897	0.00323934	0.0510173	0.628662	0.201583
PN96_11025	0.000373134	11	0	2	1	1	2	2	2	0									NA	21.3154	19.4289	19.9716	21.9112	21.5909	19.9932	NA	22.189	21.3154	19.4289	19.9716	21.9112	21.5909	19.9932	18.9389	21.1214	21.0441	0.0606423	0.0676329	-0.0773034	0.893942	0.0486906
PN96_11030	0.000373134	7	5	5	5	7	5	5	5	5									22.704	23.0728	23.1694	23.8337	22.8732	22.864	23.1662	23.0201	22.704	23.0728	23.1694	23.8337	22.8732	22.864	23.1662	23.0201	23.2549	22.9862	0.0202912	0.00621065	-0.268669	0.386935	0.412362
PN96_11035	0.000373134	18	17	18	18	16	18	17	17	17									26.7949	26.8372	26.3999	26.3387	26.4437	26.5547	26.127	26.0076	26.7949	26.8372	26.3999	26.3387	26.4437	26.5547	26.127	26.0076	26.6101	26.3005	0.00976624	0.00981914	-0.309618	0.125714	0.900617
PN96_11040	0.000373134	16	11	13	12	11	13	12	13	10									27.8116	27.6999	27.1972	27.1382	27.6635	27.6017	27.3116	27.0899	27.8116	27.6999	27.1972	27.1382	27.6635	27.6017	27.3116	27.0899	27.4922	27.4348	0.0125052	0.00971974	-0.0574348	0.834654	0.0784935
PN96_11045	0.000373134	25	20	20	21	19	18	20	19	18									28.2522	28.1726	28.0314	28.0951	27.7846	27.8825	27.7199	27.6421	28.2522	28.1726	28.0314	28.0951	27.7846	27.8825	27.7199	27.6421	28.1402	27.76	0.00339958	0.00366806	-0.380192	0.00410234	2.38697
PN96_11050	0.000373134	12	10	10	11	12	8	11	10	12									26.0699	26.0594	25.9879	26.0935	25.6627	25.8328	25.4967	25.6576	26.0699	26.0594	25.9879	26.0935	25.6627	25.8328	25.4967	25.6576	26.0532	25.6674	0.00174602	0.00534904	-0.385828	0.00391586	2.40717
PN96_11055	0.000373134	32	27	25	30	28	25	25	27	25									27.459	27.2586	27.1591	27.5413	27.2934	27.1602	26.8278	26.9519	27.459	27.2586	27.1591	27.5413	27.2934	27.1602	26.8278	26.9519	27.3625	27.0696	0.00644256	0.00769669	-0.292952	0.0717951	1.14391
PN96_11065	0.000373134	9	2	1	1	1	1	2	1	1									19.247	20.6517	19.968	19.7025	21.3171	20.3762	19.1239	20.9287	19.247	20.6517	19.968	19.7025	21.3171	20.3762	19.1239	20.9287	19.9841	20.6411	0.0295255	0.0468008	0.656978	0.322277	0.491771
PN96_11075	0.000373134	27	16	21	26	24	20	21	22	24									28.7054	28.6508	28.5936	28.8769	28.5495	28.9244	28.7017	28.6273	28.7054	28.6508	28.5936	28.8769	28.5495	28.9244	28.7017	28.6273	28.7106	28.7077	0.00426079	0.00562894	-0.00296383	0.959849	0.017797
PN96_11080	0.000373134	5	3	3	3	3	4	4	4	4									24.4629	24.4813	23.5388	23.4087	24.7104	23.8887	23.9627	24.1175	24.4629	24.4813	23.5388	23.4087	24.7104	23.8887	23.9627	24.1175	24.0581	24.2083	0.0241488	0.0154233	0.150194	0.555778	0.255099
PN96_11085	0.000373134	21	8	9	12	11	11	12	14	13									24.6011	24.428	24.9183	24.6113	25.0139	24.9663	25.2544	25.1888	24.6011	24.428	24.9183	24.6113	25.0139	24.9663	25.2544	25.1888	24.6507	25.1108	0.00827437	0.00548371	0.460085	0.00835678	2.07796
PN96_11090	0.0021322	1	1	1	1	1	1	1	1	1									24.3693	24.0937	24.088	24.3944	24.2416	24.377	24.0352	23.9137	24.3693	24.0937	24.088	24.3944	24.2416	24.377	24.0352	23.9137	24.2437	24.153	0.00694501	0.00857797	-0.0907066	0.515923	0.287415
PN96_11095	0.000373134	67	53	56	56	54	67	67	67	65									28.1943	28.1686	27.5961	27.5567	29.2033	29.0038	28.835	28.6722	28.1943	28.1686	27.5961	27.5567	29.2033	29.0038	28.835	28.6722	27.9105	28.9421	0.0125492	0.00787315	1.03156	0.00105576	2.97643
PN96_11100	0.000373134	22	16	17	16	19	22	20	21	19									26.4704	26.2103	25.6683	25.8885	27.4572	27.2742	27.1226	26.9269	26.4704	26.2103	25.6683	25.8885	27.4572	27.2742	27.1226	26.9269	26.0917	27.2084	0.0135464	0.00828004	1.11662	0.000667252	3.17571
PN96_11105	0.000373134	61	5	2	6	9	10	8	13	14									21.1234	19.6747	21.4589	22.7968	23.6038	23.3375	23.6925	23.3254	21.1234	19.6747	21.4589	22.7968	23.6038	23.3375	23.6925	23.3254	21.6639	23.4989	0.0603065	0.00793794	1.83499	0.0064398	2.19113
PN96_11110	0.000373134	21	1	2	1	5	4	3	3	5									19.0488	19.7443	19.2728	22.3837	21.8749	21.5498	20.7897	22.6427	19.0488	19.7443	19.2728	22.3837	21.8749	21.5498	20.7897	22.6427	20.8435	21.8649	0.0766537	0.0353695	1.02135	0.0782208	1.10668
PN96_11115	0.000373134	8	6	5	6	7	6	4	5	4									24.8659	23.8416	25.3124	24.9041	24.2386	23.9346	24.6344	23.6451	24.8659	23.8416	25.3124	24.9041	24.2386	23.9346	24.6344	23.6451	24.8224	24.1602	0.0253294	0.0175683	-0.662231	0.11814	0.927603
PN96_11120	0.000373134	15	12	14	13	12	15	14	14	13									28.9589	29.0392	28.7887	28.7544	28.8089	28.9514	28.6723	28.6073	28.9589	29.0392	28.7887	28.7544	28.8089	28.9514	28.6723	28.6073	28.8901	28.7661	0.00471077	0.00531142	-0.124031	0.309072	0.50994
PN96_11150	0.000373134	80	66	68	68	73	69	70	69	71									31.3961	31.3135	31.0558	31.177	31.3915	31.3567	31.1729	31.0962	31.3961	31.3135	31.0558	31.177	31.3915	31.3567	31.1729	31.0962	31.2414	31.2596	0.0048056	0.00455963	0.0181567	0.875653	0.0576677
PN96_11155	0.000373134	22	18	19	19	20	21	21	20	21									28.508	28.6411	28.5066	28.9034	28.54	28.7075	28.5461	28.5365	28.508	28.6411	28.5066	28.9034	28.54	28.7075	28.5461	28.5365	28.6491	28.5844	0.00652062	0.00291879	-0.064757	0.632057	0.199243
PN96_11160	0.000373134	20	14	15	17	18	17	18	17	17									29.0002	28.8999	28.6431	28.7377	28.9931	29.1511	29.0416	28.9963	29.0002	28.8999	28.6431	28.7377	28.9931	29.1511	29.0416	28.9963	28.8269	29.0469	0.00555551	0.00254116	0.220084	0.0665158	1.17707
PN96_11165	0.000373134	7	6	7	6	7	7	6	6	5									26.369	26.4356	25.9589	26.3792	26.0953	26.0477	25.7896	25.5793	26.369	26.4356	25.9589	26.3792	26.0953	26.0477	25.7896	25.5793	26.2976	25.8927	0.00836175	0.00928165	-0.404946	0.038752	1.41171
PN96_11170	0.000373134	74	68	70	73	68	71	68	72	74									30.1245	30.2707	30.2431	30.3574	30.2044	30.145	30.1885	30.3901	30.1245	30.2707	30.2431	30.3574	30.2044	30.145	30.1885	30.3901	30.2513	30.2351	0.0031793	0.00358355	-0.0162174	0.862127	0.0644285
PN96_11175	0.000373134	7	4	3	4	4	2	3	3	3									23.0874	23.0131	23.1318	23.2199	21.3207	23.0802	23.06	22.9693	23.0874	23.0131	23.1318	23.2199	21.3207	23.0802	23.06	22.9693	23.115	22.7616	0.00374026	0.0380082	-0.353398	0.241655	0.616805
PN96_11180	0.000373134	11	10	10	10	10	11	10	10	10									26.4678	26.1931	26.1338	26.1664	26.0435	25.9272	25.5975	25.7544	26.4678	26.1931	26.1338	26.1664	26.0435	25.9272	25.5975	25.7544	26.2466	25.8405	0.00585369	0.00757398	-0.406102	0.0159431	1.79743
PN96_11185	0.000373134	40	35	37	36	38	37	38	37	38									31.0402	30.9406	30.71	30.6557	31.0613	31.0699	30.861	30.8086	31.0402	30.9406	30.71	30.6557	31.0613	31.0699	30.861	30.8086	30.8454	30.9549	0.00595177	0.00436281	0.109523	0.386485	0.412867
PN96_11190	0.000373134	33	19	23	26	27	24	24	29	29									27.4558	27.4755	27.3061	27.2935	27.3172	27.4203	27.292	27.2613	27.4558	27.4755	27.3061	27.2935	27.3172	27.4203	27.292	27.2613	27.3851	27.3239	0.00351477	0.00252338	-0.0611565	0.508184	0.293979
PN96_11195	0.0086326	2	2	1	1	1	2	1	1	1									23.9126	22.9371	22.5132	22.3665	23.6224	22.6584	22.6905	22.5947	23.9126	22.9371	22.5132	22.3665	23.6224	22.6584	22.6905	22.5947	23.0697	22.96	0.030386	0.0213575	-0.109708	0.91963	0.0363868
PN96_11200	0.000373134	14	12	12	12	13	13	13	12	13									27.0695	26.9605	26.811	26.994	27.2218	27.3451	27.0566	27.0706	27.0695	26.9605	26.811	26.994	27.2218	27.3451	27.0566	27.0706	26.9618	27.1784	0.0040253	0.00502921	0.216689	0.0759354	1.11956
PN96_11205	0.000373134	24	19	21	21	24	22	23	20	24									27.0983	27.2703	27.0231	26.8573	27.3527	27.2626	27.1695	27.1874	27.0983	27.2703	27.0231	26.8573	27.3527	27.2626	27.1695	27.1874	27.0699	27.2449	0.00633292	0.0030654	0.175018	0.141189	0.8502
PN96_11215	0.000373134	11	8	7	10	10	4	10	10	10									25.3197	25.089	24.947	25.0435	24.5738	25.2802	25.2128	24.8654	25.3197	25.089	24.947	25.0435	24.5738	25.2802	25.2128	24.8654	25.1064	25.0102	0.00629822	0.0131227	-0.0962158	0.532189	0.273934
PN96_11220	0.000373134	2	2	2	2	2	2	2	2	2									23.7855	23.8671	23.6528	23.8535	23.83	23.939	23.7726	23.835	23.7855	23.8671	23.6528	23.8535	23.83	23.939	23.7726	23.835	23.7922	23.8454	0.00412077	0.00290648	0.0532282	0.549345	0.260155
PN96_11225	0.000373134	20	16	20	20	19	19	19	20	19									25.726	26.1005	26.3177	26.4255	25.7391	26.0475	26.1221	26.2133	25.726	26.1005	26.3177	26.4255	25.7391	26.0475	26.1221	26.2133	26.1662	26.0411	0.0118101	0.00790433	-0.125101	0.555277	0.255491
PN96_11230	0.000373134	19	13	12	16	16	14	17	15	15									25.6238	25.5946	25.8409	26.2118	25.3965	25.7574	25.5682	25.5998	25.6238	25.5946	25.8409	26.2118	25.3965	25.7574	25.5682	25.5998	25.8396	25.5862	0.0110279	0.00578378	-0.253442	0.180416	0.743726
PN96_11235	0.000373134	9	8	9	9	9	9	9	9	9									24.5486	24.5345	24.1684	24.2717	24.5914	24.2592	24.3947	24.3908	24.5486	24.5345	24.1684	24.2717	24.5914	24.2592	24.3947	24.3908	24.3901	24.4139	0.00780999	0.0056088	0.0238033	0.828638	0.0816352
PN96_11240	0.000373134	4	3	3	4	4	3	3	3	3									22.8282	23.005	23.3978	22.7047	22.11	22.1397	22.1984	21.9693	22.8282	23.005	23.3978	22.7047	22.11	22.1397	22.1984	21.9693	23.0085	22.1068	0.0131467	0.00439895	-0.901707	0.000748051	3.12607
PN96_11245	0.000373134	25	23	24	25	25	23	24	24	25									27.9207	27.7964	27.4114	27.4331	27.6761	27.8293	27.6528	27.5104	27.9207	27.7964	27.4114	27.4331	27.6761	27.8293	27.6528	27.5104	27.6576	27.6716	0.00930155	0.00471901	0.0140243	0.86028	0.06536
PN96_11250	0.000373134	16	13	14	16	14	14	15	15	14									27.1787	27.1498	26.9238	26.9775	27.2705	27.2094	27.1049	27.1517	27.1787	27.1498	26.9238	26.9775	27.2705	27.2094	27.1049	27.1517	27.0616	27.1855	0.00465134	0.0026385	0.123893	0.218837	0.659879
PN96_11255	0.000373134	26	24	24	24	25	25	25	25	25									28.5208	28.5948	28.453	28.4072	28.7763	28.7938	28.672	28.7511	28.5208	28.5948	28.453	28.4072	28.7763	28.7938	28.672	28.7511	28.4957	28.7491	0.00287178	0.00187129	0.253351	0.0153169	1.81483
PN96_11265	0.000373134	4	4	4	4	4	4	4	4	4									25.4113	25.535	25.5118	25.8136	25.4098	25.4794	25.3522	25.4863	25.4113	25.535	25.5118	25.8136	25.4098	25.4794	25.3522	25.4863	25.5759	25.433	0.00674205	0.00249198	-0.142891	0.243267	0.613917
PN96_11270	0.000373134	3	2	2	2	3	3	3	3	3									24.953	24.8484	24.6863	24.8085	25.4333	25.1308	25.3115	25.1854	24.953	24.8484	24.6863	24.8085	25.4333	25.1308	25.3115	25.1854	24.8272	25.27	0.00443982	0.00535055	0.442828	0.00345362	2.46173
PN96_11275	0.000373134	5	4	4	5	4	5	5	5	5									26.3662	26.5138	26.1147	25.8786	26.3585	26.2896	26.1773	26.0192	26.3662	26.5138	26.1147	25.8786	26.3585	26.2896	26.1773	26.0192	26.2384	26.2168	0.0106826	0.00565181	-0.0216206	0.965222	0.0153728
PN96_11280	0.000373134	18	15	16	16	16	15	17	17	16									29.52	29.7715	29.8434	30.1608	29.441	29.6472	29.5295	29.5375	29.52	29.7715	29.8434	30.1608	29.441	29.6472	29.5295	29.5375	29.8422	29.5407	0.00884945	0.0028601	-0.30152	0.0837786	1.07687
PN96_11285	0.000373134	13	8	8	9	10	8	10	10	9									26.8645	26.7821	26.9339	27.1337	27.2726	27.3768	27.5396	27.5973	26.8645	26.7821	26.9339	27.1337	27.2726	27.3768	27.5396	27.5973	26.9345	27.4523	0.00557685	0.0054253	0.517808	0.00276712	2.55797
PN96_11290	0.000373134	12	5	4	7	8	6	7	7	7									24.6455	24.6889	25.3131	25.9947	24.9786	25.2558	25.3664	25.7271	24.6455	24.6889	25.3131	25.9947	24.9786	25.2558	25.3664	25.7271	25.27	25.3572	0.0252083	0.0122309	0.0871756	0.615319	0.2109
PN96_11295	0.000373134	20	14	18	19	18	19	19	19	19									28.2346	28.198	28.2409	28.291	28.7884	28.6717	28.8674	28.8371	28.2346	28.198	28.2409	28.291	28.7884	28.6717	28.8674	28.8371	28.2415	28.7931	0.00135493	0.00298807	0.551555	0.000191831	3.71708
PN96_11300	0.000373134	27	27	27	25	24	26	25	25	26									34.3233	34.2737	34.0063	33.7997	34.2474	33.9129	33.799	34.0596	34.3233	34.2737	34.0063	33.7997	34.2474	33.9129	33.799	34.0596	34.116	34.0146	0.0071631	0.00569765	-0.10138	0.558231	0.253186
PN96_11305	0.000373134	29	25	27	29	27	29	29	29	29									32.7045	32.8476	32.6139	32.661	32.7291	32.8516	32.7372	32.7013	32.7045	32.8476	32.6139	32.661	32.7291	32.8516	32.7372	32.7013	32.7095	32.756	0.00308563	0.00202621	0.0464993	0.597135	0.223928
PN96_11310	0.000373134	15	8	8	12	11	10	9	12	12									23.5788	23.7528	24.8978	25.1453	24.1711	23.9927	24.6744	25.1515	23.5788	23.7528	24.8978	25.1453	24.1711	23.9927	24.6744	25.1515	24.5019	24.57	0.0325516	0.0213471	0.0681104	0.733801	0.134422
PN96_11315	0.000373134	21	16	18	18	18	18	19	20	18									27.6661	27.796	27.8273	27.9256	27.8159	27.7931	27.6942	27.8165	27.6661	27.796	27.8273	27.9256	27.8159	27.7931	27.6942	27.8165	27.8067	27.7808	0.00385131	0.00209443	-0.0259205	0.79233	0.101094
PN96_11320	0.000373134	48	44	45	41	41	44	45	45	46									30.9149	31.0157	30.9251	31.4637	30.9579	30.9978	30.9863	31.1509	30.9149	31.0157	30.9251	31.4637	30.9579	30.9978	30.9863	31.1509	31.0984	31.0252	0.00836181	0.00279728	-0.0731375	0.699893	0.154968
PN96_11325	0.000373134	12	9	10	10	8	9	11	10	10									25.684	25.592	25.321	24.9991	25.6914	25.7049	25.5423	25.6557	25.684	25.592	25.321	24.9991	25.6914	25.7049	25.5423	25.6557	25.4229	25.65	0.0121245	0.00287883	0.227071	0.157565	0.802541
PN96_11330	0.000373134	60	56	59	60	58	57	60	58	60									30.2296	30.1582	30.004	29.9519	30.3143	30.2522	30.221	30.2222	30.2296	30.1582	30.004	29.9519	30.3143	30.2522	30.221	30.2222	30.0903	30.2529	0.00431406	0.00144486	0.162608	0.110512	0.956592
PN96_11335	0.000373134	41	29	36	39	38	35	40	40	41									29.1631	29.1666	29.0333	29.0485	29.2952	29.3404	29.269	29.2563	29.1631	29.1666	29.0333	29.0485	29.2952	29.3404	29.269	29.2563	29.1042	29.2906	0.00246944	0.00126799	0.186368	0.0434721	1.36179
PN96_11345	0.000373134	5	3	3	4	3	3	5	5	4									24.4452	24.4399	24.1288	24.1501	24.216	23.9017	24.0308	23.9749	24.4452	24.4399	24.1288	24.1501	24.216	23.9017	24.0308	23.9749	24.299	24.0356	0.00721283	0.00558776	-0.263343	0.0663184	1.17837
PN96_11350	0.000373134	4	3	2	3	4	2	2	2	3									24.0694	23.5961	23.4178	24.3602	23.6666	23.5915	23.4238	23.4672	24.0694	23.5961	23.4178	24.3602	23.6666	23.5915	23.4238	23.4672	23.9094	23.5405	0.0180943	0.00474723	-0.368919	0.170547	0.768156
PN96_11355	0.000373134	8	4	5	7	7	6	6	7	6									24.397	24.4612	24.5998	24.7149	24.4754	24.8496	24.2247	24.4193	24.397	24.4612	24.5998	24.7149	24.4754	24.8496	24.2247	24.4193	24.5485	24.5105	0.00579835	0.0106692	-0.0380479	0.744642	0.128052
PN96_11360	0.000373134	33	26	26	27	27	32	33	32	32									30.5995	30.5456	30.3307	30.2987	31.1016	30.9791	30.9469	30.9603	30.5995	30.5456	30.3307	30.2987	31.1016	30.9791	30.9469	30.9603	30.4496	30.9983	0.00496175	0.00229077	0.548741	0.000816969	3.08779
PN96_11365	0.000373134	46	38	41	44	41	44	46	45	44									29.8521	29.8184	29.7036	29.8517	29.9843	30.0446	29.846	29.8245	29.8521	29.8184	29.7036	29.8517	29.9843	30.0446	29.846	29.8245	29.8077	29.9278	0.0023612	0.00356556	0.120083	0.223303	0.651106
PN96_11370	0.000373134	23	13	11	15	15	15	15	18	19									25.5684	25.1	25.4288	25.5462	25.6976	25.8175	25.6657	25.9441	25.5684	25.1	25.4288	25.5462	25.6976	25.8175	25.6657	25.9441	25.4225	25.7855	0.00850421	0.00491528	0.362951	0.0251626	1.59924
PN96_11375	0.000373134	2	2	1	1	2	2	2	1	1									21.2434	20.0461	20.7073	22.3687	23.175	22.783	21.182	21.2659	21.2434	20.0461	20.7073	22.3687	23.175	22.783	21.182	21.2659	21.3501	22.3637	0.0465737	0.0464408	1.01359	0.160504	0.794514
PN96_11380	0.00279818	1	1	0	1	1	1	1	1	1									18.9498	NA	20.3805	20.5364	19.8275	19.2887	19.8613	20.3487	18.9498	20.0723	20.3805	20.5364	19.8275	19.2887	19.8613	20.3487	20.0998	19.8796	0.0358466	0.0218444	-0.220162	0.70203	0.153644
PN96_11385	0.000373134	24	20	19	21	21	20	22	22	21									27.5419	27.3442	27.2214	27.3167	27.5203	27.4241	27.363	27.3863	27.5419	27.3442	27.2214	27.3167	27.5203	27.4241	27.363	27.3863	27.3608	27.4247	0.00492007	0.00252707	0.0638564	0.505569	0.296219
PN96_11390	0.000373134	18	18	18	18	16	18	18	18	18									29.2469	29.1756	28.8896	28.944	29.3865	29.2975	29.1576	29.0735	29.2469	29.1756	28.8896	28.944	29.3865	29.2975	29.1576	29.0735	29.0719	29.2339	0.00598294	0.00478909	0.162007	0.215706	0.666138
PN96_11395	0.000373134	3	2	2	3	3	2	3	2	3									22.3709	22.492	22.7547	23.0946	22.8869	23.057	22.5065	23.1757	22.3709	22.492	22.7547	23.0946	22.8869	23.057	22.5065	23.1757	22.7054	22.9278	0.0141367	0.0127394	0.222348	0.306049	0.514209
PN96_11400	0.000373134	19	17	17	19	16	18	18	18	18									28.7976	28.7508	28.3276	28.1175	28.6842	28.5519	28.5252	28.3144	28.7976	28.7508	28.3276	28.1175	28.6842	28.5519	28.5252	28.3144	28.5262	28.5249	0.0115931	0.00536773	-0.00129658	0.911216	0.0403786
PN96_11405	0.000373134	5	2	2	2	1	3	3	3	3									21.4512	21.5839	21.9248	20.9083	22.2115	22.1433	22.4589	22.4671	21.4512	21.5839	21.9248	20.9083	22.2115	22.1433	22.4589	22.4671	21.5117	22.3274	0.0196834	0.00749464	0.815748	0.00513596	2.28938
PN96_11410	0.000373134	15	2	2	6	5	4	4	5	4									22.4169	22.1066	23.4369	22.8543	23.9217	23.6841	23.2758	22.8145	22.4169	22.1066	23.4369	22.8543	23.9217	23.6841	23.2758	22.8145	22.7922	23.4831	0.0254178	0.0207508	0.690894	0.0756574	1.12115
PN96_11415	0.000373134	15	13	13	14	13	15	15	14	14									25.7855	25.7093	25.5212	25.5173	25.7603	25.8151	25.5995	25.5855	25.7855	25.7093	25.5212	25.5173	25.7603	25.8151	25.5995	25.5855	25.6381	25.6935	0.0052808	0.00447894	0.0554527	0.604921	0.218301
PN96_11430	0.000373134	12	10	10	10	10	11	10	11	10									27.8297	27.5722	27.653	27.578	27.9542	27.7903	27.842	27.6302	27.8297	27.5722	27.653	27.578	27.9542	27.7903	27.842	27.6302	27.6621	27.8089	0.00434224	0.00484331	0.146796	0.209314	0.679202
PN96_11435	0.000373134	3	1	1	1	2	1	1	1	1									20.7733	20.8474	20.6949	20.6498	20.5289	20.6289	20.7845	20.3319	20.7733	20.8474	20.6949	20.6498	20.5289	20.6289	20.7845	20.3319	20.7433	20.5778	0.00420269	0.00921642	-0.16549	0.178667	0.747956
PN96_11440	0.000373134	5	5	5	5	5	5	5	5	5									24.9425	25.1261	25.0755	25.5676	25.0906	25.2595	25.0656	25.0816	24.9425	25.1261	25.0755	25.5676	25.0906	25.2595	25.0656	25.0816	25.1979	25.1265	0.0107671	0.0036096	-0.0713597	0.724028	0.140245
PN96_11445	0.000373134	22	19	20	21	22	21	21	21	22									27.3414	27.3851	27.1377	27.294	27.3515	27.4103	27.1482	27.166	27.3414	27.3851	27.1377	27.294	27.3515	27.4103	27.1482	27.166	27.2925	27.2735	0.00395294	0.00482662	-0.0190156	0.846539	0.0723532
PN96_11450	0.000373134	14	13	13	13	12	14	13	14	13									33.8734	33.6779	33.231	32.9941	33.7544	33.4815	33.4635	33.3065	33.8734	33.6779	33.231	32.9941	33.7544	33.4815	33.4635	33.3065	33.4858	33.5106	0.0120452	0.00555363	0.0248272	0.794257	0.100039
PN96_11455	0.000373134	13	10	12	13	13	11	11	11	11									29.902	29.7671	29.5404	29.4972	29.6372	29.6684	29.3954	29.2224	29.902	29.7671	29.5404	29.4972	29.6372	29.6684	29.3954	29.2224	29.6863	29.4923	0.0064455	0.00716148	-0.193983	0.218905	0.659745
PN96_11460	0.000373134	7	5	5	5	6	7	6	6	6									24.0962	24.2319	24.255	24.7309	24.5104	24.6538	24.358	24.5423	24.0962	24.2319	24.255	24.7309	24.5104	24.6538	24.358	24.5423	24.3495	24.52	0.0113967	0.00497805	0.170476	0.25789	0.588565
PN96_11465	0.000373134	30	22	26	27	28	27	28	27	28									29.6474	29.5579	29.3354	29.4027	29.7043	29.6077	29.5088	29.5059	29.6474	29.5579	29.3354	29.4027	29.7043	29.6077	29.5088	29.5059	29.4911	29.584	0.00483	0.00319319	0.0929041	0.380614	0.419516
PN96_11480	0.000373134	12	10	11	12	11	12	12	12	12									25.9897	25.8323	25.6407	25.4411	26.0317	25.9765	26.0239	25.8708	25.9897	25.8323	25.6407	25.4411	26.0317	25.9765	26.0239	25.8708	25.7405	25.9771	0.00923335	0.00285104	0.236639	0.0972063	1.01231
PN96_11500	0.00555942	1	1	1	1	1	1	1	1	0									20.3375	19.8101	19.3474	19.372	19.0278	19.6732	18.2248	NA	20.3375	19.8101	19.3474	19.372	19.0278	19.6732	18.2248	19.5459	19.7755	19.2198	0.0235949	0.0343966	-0.555655	0.148616	0.827935
PN96_11505	0.000373134	10	4	3	3	3	2	3	4	4									22.6174	23.4597	23.3522	23.4816	21.5137	21.5047	21.8131	22.4521	22.6174	23.4597	23.3522	23.4816	21.5137	21.5047	21.8131	22.4521	23.2675	21.8757	0.0176853	0.020373	-1.39185	0.00139977	2.85394
PN96_11515	0.000373134	3	0	1	2	1	1	0	2	2									NA	16.0687	19.9367	18.5922	16.7117	NA	20.7837	20.523	19.5593	16.0687	19.9367	18.5922	16.7117	20.4073	20.7837	20.523	19.0951	20.1976	0.093943	0.0987559	1.10249	0.395004	0.403398
PN96_11525	0.000373134	3	1	1	1	1	1	1	1	1									21.1067	20.8495	21.4186	21.2589	21.0333	20.5334	21.5837	21.4446	21.1067	20.8495	21.4186	21.2589	21.0333	20.5334	21.5837	21.4446	21.1734	21.2037	0.0114449	0.0223229	0.0303073	0.970148	0.0131618
PN96_11540	0.000373134	4	2	1	1	4	3	4	3	4									23.1942	20.8861	16.2954	22.9402	23.7446	23.8894	22.1903	23.6992	23.1942	20.8861	16.2954	22.9402	23.7446	23.8894	22.1903	23.6992	22.229	23.5165	0.153352	0.0341241	1.28745	0.129137	0.88895
PN96_11545	0.000373134	47	34	36	36	39	36	37	43	41									29.6124	29.4539	29.3607	29.5007	29.4939	29.6025	29.377	29.4264	29.6124	29.4539	29.3607	29.5007	29.4939	29.6025	29.377	29.4264	29.4848	29.4774	0.00354931	0.00331104	-0.00736271	0.942363	0.0257818
PN96_11550	0.000373134	6	3	4	5	5	4	4	4	4									27.0962	27.2865	27.1306	26.7351	27.1689	27.5003	27.2728	27.2089	27.0962	27.2865	27.1306	26.7351	27.1689	27.5003	27.2728	27.2089	27.0757	27.2936	0.00861635	0.00542506	0.217827	0.154618	0.81074
PN96_11555	0.000373134	76	74	75	75	76	76	75	75	73									32.7413	32.8523	32.6645	32.882	32.8807	32.9008	32.7304	32.7711	32.7413	32.8523	32.6645	32.882	32.8807	32.9008	32.7304	32.7711	32.7877	32.8225	0.00306913	0.00252689	0.0348587	0.70217	0.153558
PN96_11560	0.000373134	13	7	8	7	7	8	8	8	8									26.5416	25.9702	26.1124	26.3701	26.5372	26.4368	26.4053	26.4816	26.5416	25.9702	26.1124	26.3701	26.5372	26.4368	26.4053	26.4816	26.2656	26.4661	0.00975318	0.00216418	0.200457	0.155077	0.809453
PN96_11565	0.000373134	37	9	10	12	18	12	13	14	17									25.9821	25.8536	25.9539	26.1735	26.2316	26.1009	26.2355	26.4329	25.9821	25.8536	25.9539	26.1735	26.2316	26.1009	26.2355	26.4329	25.9955	26.2552	0.00514479	0.00521577	0.259673	0.0487347	1.31216
PN96_11570	0.000373134	12	11	12	12	11	11	10	10	10									26.8353	26.9481	26.6616	26.1529	26.6912	26.1791	26.2114	26.2721	26.8353	26.9481	26.6616	26.1529	26.6912	26.1791	26.2114	26.2721	26.6797	26.3539	0.0131852	0.00904804	-0.325752	0.168922	0.772315
PN96_11575	0.000373134	17	14	15	16	16	16	16	17	17									28.9751	29.0798	29.0476	29.1338	29.3913	29.3317	29.3822	29.4116	28.9751	29.0798	29.0476	29.1338	29.3913	29.3317	29.3822	29.4116	29.0602	29.3795	0.0022819	0.00115588	0.31926	0.00348258	2.4581
PN96_11590	0.000373134	3	0	0	0	0	0	0	0	0									NA	NA	NA	NA	NA	NA	NA	NA	17.4417	19.1709	17.7022	19.6173	21.1184	18.7231	19.4744	19.8805	18.7681	20.07	0.0580509	0.0505959	1.30193	0.0877172	1.05692
PN96_11595	0.000373134	40	18	19	26	27	22	22	21	24									27.0392	27.0387	27.0184	27.1163	26.8696	27.0213	26.7664	26.8584	27.0392	27.0387	27.0184	27.1163	26.8696	27.0213	26.7664	26.8584	27.0537	26.8818	0.00159736	0.00392722	-0.171806	0.0779544	1.10816
PN96_11600	0.000373134	30	14	15	17	18	13	12	13	16									27.1133	26.8214	26.9664	27.2335	26.3344	26.3903	26.6691	26.6402	27.1133	26.8214	26.9664	27.2335	26.3344	26.3903	26.6691	26.6402	27.0419	26.516	0.00661272	0.00643992	-0.525873	0.00463725	2.33374
PN96_11605	0.000373134	33	24	26	28	28	23	22	27	27									27.7127	27.5661	27.6564	27.8233	27.3089	27.3004	27.3898	27.3997	27.7127	27.5661	27.6564	27.8233	27.3089	27.3004	27.3898	27.3997	27.6926	27.3504	0.00388799	0.00191225	-0.342245	0.00523829	2.28081
PN96_11610	0.000373134	12	10	11	10	12	10	11	10	11									26.6656	26.5595	26.6739	26.7807	26.2489	26.3077	26.2236	26.5479	26.6656	26.5595	26.6739	26.7807	26.2489	26.3077	26.2236	26.5479	26.672	26.3379	0.00338728	0.00562585	-0.334159	0.0130228	1.8853
PN96_11620	0.000373134	11	8	9	9	9	9	10	10	10									25.767	25.871	25.4684	25.3654	26.1409	25.842	25.84	25.7241	25.767	25.871	25.4684	25.3654	26.1409	25.842	25.84	25.7241	25.6328	25.8952	0.0093576	0.0068833	0.262368	0.116834	0.932432
PN96_11625	0.000373134	26	21	21	23	22	24	22	24	25									26.9355	26.8141	26.8299	26.721	27.0215	26.8735	26.9377	27.0063	26.9355	26.8141	26.8299	26.721	27.0215	26.8735	26.9377	27.0063	26.8271	26.961	0.00327609	0.0025248	0.133825	0.152257	0.817422
PN96_11630	0.000373134	28	26	26	27	26	23	26	27	25									28.4842	28.3957	28.382	28.1891	28.263	28.3543	28.3949	28.226	28.4842	28.3957	28.382	28.1891	28.263	28.3543	28.3949	28.226	28.3667	28.3112	0.00438311	0.00277015	-0.0555674	0.591497	0.228047
PN96_11635	0.000373134	20	13	13	18	19	13	15	13	16									26.7759	26.7654	26.7685	27.0103	26.6263	26.6413	26.4684	26.5202	26.7759	26.7654	26.7685	27.0103	26.6263	26.6413	26.4684	26.5202	26.8339	26.5659	0.00448189	0.00314384	-0.268014	0.0250045	1.60198
PN96_11640	0.000373134	19	17	17	16	16	15	17	19	17									28.3227	28.3519	28.1988	28.0848	28.3766	28.2371	28.2749	28.1935	28.3227	28.3519	28.1988	28.0848	28.3766	28.2371	28.2749	28.1935	28.2434	28.2721	0.00434455	0.00276409	0.0287209	0.75177	0.123915
PN96_11645	0.000373134	4	2	3	3	3	4	4	4	3									23.2334	23.4396	23.0067	23.1143	23.845	23.8431	23.7484	23.438	23.2334	23.4396	23.0067	23.1143	23.845	23.8431	23.7484	23.438	23.2076	23.7279	0.00799441	0.00811436	0.520313	0.0065915	2.18102
PN96_11650	0.000373134	2	1	2	2	1	1	2	1	1									21.1832	22.7185	23.6406	22.0125	21.4538	23.1569	21.6639	21.8086	21.1832	22.7185	23.6406	22.0125	21.4538	23.1569	21.6639	21.8086	22.6645	22.1962	0.046638	0.0350238	-0.468321	0.552929	0.257331
PN96_11655	0.000373134	11	8	10	11	10	10	10	10	11									26.7717	27.1489	27.0627	27.184	26.7382	26.8957	26.9153	26.8428	26.7717	27.1489	27.0627	27.184	26.7382	26.8957	26.9153	26.8428	27.0506	26.8496	0.00692181	0.00295466	-0.200993	0.131588	0.880784
PN96_11665	0.000373134	3	0	0	0	0	0	0	0	0									NA	NA	NA	NA	NA	NA	NA	NA	19.7685	20.3936	19.5416	19.5984	20.5027	19.957	20.2992	19.8262	19.868	20.1714	0.0197125	0.0153976	0.303346	0.214213	0.669154
PN96_11670	0.000373134	17	13	16	14	14	16	16	16	16									28.204	28.2376	27.9702	27.9855	28.2225	28.3756	28.2802	28.2478	28.204	28.2376	27.9702	27.9855	28.2225	28.3756	28.2802	28.2478	28.1045	28.2827	0.00502132	0.00236916	0.178237	0.102936	0.987431
PN96_11675	0.000373134	13	12	13	13	11	12	13	13	12									32.487	32.817	32.4938	32.3361	32.6979	32.6334	32.6214	32.5342	32.487	32.817	32.4938	32.3361	32.6979	32.6334	32.6214	32.5342	32.5444	32.6229	0.00622645	0.00206351	0.0784639	0.477675	0.320867
PN96_11680	0.000373134	23	21	20	20	18	23	22	21	22									34.1092	33.9922	33.683	33.4721	34.0795	34.004	33.8915	33.7473	34.1092	33.9922	33.683	33.4721	34.0795	34.004	33.8915	33.7473	33.8357	33.936	0.00858688	0.00425967	0.100216	0.49368	0.306554
PN96_11685	0.000373134	20	15	16	19	19	17	20	18	18									27.4447	27.6178	27.6184	27.9073	27.3929	27.7321	27.4958	27.4854	27.4447	27.6178	27.6184	27.9073	27.3929	27.7321	27.4958	27.4854	27.6568	27.5321	0.00693762	0.0052544	-0.124691	0.376682	0.424025
PN96_11695	0.000373134	43	23	25	29	29	29	28	28	28									29.3472	29.2467	29.9141	30.1485	29.4672	29.4077	29.9038	30.2622	29.3472	29.2467	29.9141	30.1485	29.4672	29.4077	29.9038	30.2622	29.7136	29.8029	0.0147183	0.0134782	0.0892676	0.738261	0.13179
PN96_11700	0.000373134	8	5	5	7	7	6	7	7	8									25.8036	26.1631	26.582	27.1856	26.145	26.3732	26.4766	26.6435	25.8036	26.1631	26.582	27.1856	26.145	26.3732	26.4766	26.6435	26.527	26.4208	0.022463	0.00789884	-0.106287	0.93692	0.0282973
PN96_11705	0.000373134	33	12	11	12	14	11	14	13	15	0	0	0	1	0	0	0	0	26.568	26.608	27.0303	27.1763	27.2795	27.9241	27.4231	27.9467	26.568	26.608	27.0303	27.1763	27.2795	27.9241	27.4231	27.9467	26.8697	27.6735	0.0113183	0.0123867	0.803797	0.00748165	2.126
PN96_11710	0.000373134	16	7	9	9	10	8	10	10	10									26.1243	26.1355	25.928	25.9151	26.1368	26.157	26.2725	26.3705	26.1243	26.1355	25.928	25.9151	26.1368	26.157	26.2725	26.3705	26.0295	26.2373	0.00463023	0.00414592	0.20779	0.0734916	1.13376
PN96_11715	0.000373134	11	3	5	5	8	4	7	7	7									24.6218	24.6571	24.6594	25.1773	24.8637	24.9906	25.053	25.0673	24.6218	24.6571	24.6594	25.1773	24.8637	24.9906	25.053	25.0673	24.7984	24.9958	0.0107421	0.00371389	0.197435	0.17885	0.747512
PN96_11730	0.000373134	10	7	7	8	9	9	10	9	9									25.2053	25.5093	25.3716	25.1361	26.0062	26.0885	25.6933	25.8791	25.2053	25.5093	25.3716	25.1361	26.0062	26.0885	25.6933	25.8791	25.313	25.9243	0.00663738	0.00664011	0.611384	0.00180427	2.7437
PN96_11735	0.000373134	12	7	8	11	12	8	10	11	10									24.8879	24.7295	24.7509	24.9941	24.8891	24.9893	25.1479	25.0763	24.8879	24.7295	24.7509	24.9941	24.8891	24.9893	25.1479	25.0763	24.8446	25.0289	0.00499513	0.0044673	0.184258	0.108972	0.962684
PN96_11740	0.000373134	16	8	8	11	10	12	11	12	12									25.9486	25.4594	25.7773	25.9507	26.1749	26.0868	26.1591	26.0509	25.9486	25.4594	25.7773	25.9507	26.1749	26.0868	26.1591	26.0509	25.7974	26.1188	0.00896562	0.00225398	0.32144	0.0330585	1.48072
PN96_11745	0.000373134	28	11	9	16	17	11	10	10	14									25.9021	25.7147	25.7785	26.4591	25.706	25.7785	25.7633	26.0683	25.9021	25.7147	25.7785	26.4591	25.706	25.7785	25.7633	26.0683	25.9954	25.8361	0.0130715	0.00629246	-0.15934	0.485581	0.313739
PN96_11750	0.000373134	17	6	7	8	13	5	7	7	8									24.9695	25.4084	25.2935	26.027	25.4725	25.6447	25.5942	25.3389	24.9695	25.4084	25.2935	26.027	25.4725	25.6447	25.5942	25.3389	25.4776	25.5174	0.0174054	0.00534923	0.0397837	0.700985	0.154291
PN96_11760	0.000373134	34	24	26	26	23	28	29	28	29									26.8463	26.9709	26.5423	26.3774	26.9669	26.9995	27.0211	27.4772	26.8463	26.9709	26.5423	26.3774	26.9669	26.9995	27.0211	27.4772	26.7034	27.1321	0.0102115	0.0089143	0.428775	0.0443882	1.35273
PN96_11765	0.000373134	13	8	9	11	10	10	12	12	11									25.1338	25.564	25.4369	25.4819	25.771	25.8583	25.9243	25.8902	25.1338	25.564	25.4369	25.4819	25.771	25.8583	25.9243	25.8902	25.413	25.8621	0.007391	0.00254125	0.449057	0.00440193	2.35636
PN96_11770	0.000373134	8	7	7	7	7	8	7	7	7									27.7107	27.4698	27.233	27.1384	27.5029	27.4667	27.3181	27.2201	27.7107	27.4698	27.233	27.1384	27.5029	27.4667	27.3181	27.2201	27.4053	27.3815	0.00936016	0.00480847	-0.0238295	0.942474	0.0257308
PN96_11780	0.000373134	3	2	1	2	1	3	3	2	3									21.5713	20.3367	22.8046	20.5703	22.3868	23.3339	22.4877	23.2596	21.5713	20.3367	22.8046	20.5703	22.3868	23.3339	22.4877	23.2596	21.6674	22.9307	0.0527593	0.0218167	1.26326	0.0270949	1.56711
PN96_11795	0.00181422	2	2	2	2	2	1	2	2	2									21.6843	21.6793	21.5702	21.9771	21.4233	22.1479	22.0797	22.2277	21.6843	21.6793	21.5702	21.9771	21.4233	22.1479	22.0797	22.2277	21.7358	22.0022	0.00802599	0.016807	0.266397	0.257147	0.589818
PN96_11805	0.000373134	4	2	2	3	2	3	4	2	2									21.459	21.0191	22.2746	21.0843	22.5097	22.6833	21.31	21.5186	21.459	21.0191	22.2746	21.0843	22.5097	22.6833	21.31	21.5186	21.5527	22.1262	0.0268922	0.0314237	0.573518	0.226231	0.645448
PN96_11810	0.000373134	15	10	8	11	15	9	10	8	9									24.7099	24.5336	24.9946	27.258	24.2885	24.7094	24.283	24.4028	24.7099	24.5336	24.9946	27.258	24.2885	24.7094	24.283	24.4028	25.8721	24.4317	0.0500621	0.00819392	-1.44038	0.146122	0.835283
PN96_11815	0.0021322	2	1	1	2	2	1	0	0	0									19.1654	19.286	20.7	22.6622	18.4175	NA	NA	NA	19.1654	19.286	20.7	22.6622	18.4175	19.7392	19.8762	18.9033	21.1898	19.3527	0.0796471	0.0360665	-1.83711	0.171574	0.765549
PN96_11820	0.000373134	25	12	14	18	23	13	13	14	15									26.3756	26.7058	27.069	29.5124	26.1748	26.1668	26.0359	26.4417	26.3756	26.7058	27.069	29.5124	26.1748	26.1668	26.0359	26.4417	28.0389	26.2125	0.0520209	0.00649755	-1.82644	0.104631	0.980338
PN96_11825	0.000373134	24	12	14	18	24	10	12	11	14									25.6948	26.0062	26.2686	28.8027	25.1909	25.2498	25.2821	25.7778	25.6948	26.0062	26.2686	28.8027	25.1909	25.2498	25.2821	25.7778	27.3214	25.3953	0.0534165	0.0106834	-1.92602	0.0844851	1.07322
PN96_11830	0.000373134	20	11	12	16	20	9	9	8	13									25.6197	25.707	26.6168	28.2328	24.6145	24.732	24.6773	26.1572	25.6197	25.707	26.6168	28.2328	24.6145	24.732	24.6773	26.1572	26.9669	25.2097	0.0456873	0.0296611	-1.75714	0.0522405	1.28199
PN96_11835	0.000373134	26	18	22	23	23	23	25	25	26									26.4766	26.6449	27.4545	27.5828	26.9458	27.0952	27.7729	28.0898	26.4766	26.6449	27.4545	27.5828	26.9458	27.0952	27.7729	28.0898	27.1195	27.553	0.0207013	0.0198344	0.43345	0.26342	0.579351
PN96_11840	0.00314575	2	1	1	1	2	1	1	1	1									20.8039	20.6431	20.602	21.6849	20.4643	20.9285	20.6603	20.613	20.8039	20.6431	20.602	21.6849	20.4643	20.9285	20.6603	20.613	21.0073	20.6765	0.0242895	0.00936696	-0.330807	0.329354	0.482337
PN96_11845	0.000373134	23	20	20	21	20	22	23	22	23									26.2087	26.4682	26.0567	26.0075	26.8143	26.7269	26.4165	26.3116	26.2087	26.4682	26.0567	26.0075	26.8143	26.7269	26.4165	26.3116	26.1967	26.5824	0.00791129	0.00907994	0.385641	0.0458384	1.33877
PN96_11850	0.000373134	3	1	3	3	2	2	2	2	2									25.0787	25.347	25.1667	24.9491	25.319	25.1911	25.1106	25.0395	25.0787	25.347	25.1667	24.9491	25.319	25.1911	25.1106	25.0395	25.1427	25.1688	0.00664347	0.00476326	0.0261796	0.803258	0.0951448
PN96_11855	0.000373134	8	5	5	7	6	5	6	6	6									24.6967	24.6807	24.7528	24.7365	24.6421	24.5888	24.752	24.7948	24.6967	24.6807	24.7528	24.7365	24.6421	24.5888	24.752	24.7948	24.717	24.6968	0.00136143	0.00386128	-0.0201978	0.792589	0.100952
PN96_11860	0.000373134	19	15	17	17	19	16	18	18	17									30.8893	30.8211	30.6099	30.789	30.6406	30.6643	30.4769	30.4372	30.8893	30.8211	30.6099	30.789	30.6406	30.6643	30.4769	30.4372	30.7809	30.5581	0.00387295	0.00374359	-0.222798	0.0613606	1.21211
PN96_11865	0.0021322	1	0	1	1	1	1	1	1	1									NA	22.4788	23.6122	22.2278	23.422	24.1743	23.1456	23.6977	18.8025	22.4788	23.6122	22.2278	23.422	24.1743	23.1456	23.6977	22.5188	23.661	0.0952485	0.0185783	1.14225	0.0972642	1.01205
PN96_11870	0.000373134	22	17	20	21	16	21	21	22	21									33.1163	33.0009	32.6116	32.4626	33.1065	32.9196	32.8349	32.7456	33.1163	33.0009	32.6116	32.4626	33.1065	32.9196	32.8349	32.7456	32.8228	32.9079	0.00947435	0.00467905	0.0851231	0.562145	0.250151
PN96_11875	0.000373134	51	46	48	49	47	50	51	51	51									33.6275	33.5241	33.2324	33.1319	33.4851	33.1418	33.0688	33.2625	33.6275	33.5241	33.2324	33.1319	33.4851	33.1418	33.0688	33.2625	33.3933	33.2484	0.00703392	0.00548022	-0.144914	0.384004	0.415664
PN96_11880	0.000373134	49	49	48	44	41	48	48	48	47									34.4492	34.4093	34.1053	34.2881	34.4127	34.3056	34.2093	34.1409	34.4492	34.4093	34.1053	34.2881	34.4127	34.3056	34.2093	34.1409	34.3191	34.2708	0.00450271	0.00345086	-0.0482619	0.691634	0.160123
PN96_11885	0.000373134	21	21	20	19	17	21	20	20	20									33.622	33.4698	33.0563	32.9636	33.5503	33.3206	33.268	33.165	33.622	33.4698	33.0563	32.9636	33.5503	33.3206	33.268	33.165	33.3042	33.333	0.00955209	0.00488933	0.0288655	0.791486	0.101557
PN96_11890	0.000373134	25	20	24	24	23	25	25	25	25									31.698	32.056	32.0499	32.5605	31.9328	32.2317	32.036	32.1039	31.698	32.056	32.0499	32.5605	31.9328	32.2317	32.036	32.1039	32.1245	32.0802	0.0110573	0.00390808	-0.0443507	0.936973	0.0282729
PN96_11900	0.000373134	7	7	6	6	6	5	7	6	6									28.7514	28.7262	28.5406	28.5507	28.8072	28.7603	28.7223	28.8182	28.7514	28.7262	28.5406	28.5507	28.8072	28.7603	28.7223	28.8182	28.6455	28.7775	0.00391327	0.00153856	0.132025	0.162821	0.788289
PN96_11905	0.000373134	30	25	28	30	27	26	29	28	28									33.5497	33.4338	33.1799	33.3819	33.5103	33.4445	33.3449	33.2468	33.5497	33.4338	33.1799	33.3819	33.5103	33.4445	33.3449	33.2468	33.3924	33.39	0.00462641	0.00345549	-0.0023767	0.99797	0.000882367
PN96_11910	0.000373134	11	11	11	11	9	11	11	11	11									31.9269	31.7204	31.2849	31.0793	31.8595	31.6928	31.5552	31.385	31.9269	31.7204	31.2849	31.0793	31.8595	31.6928	31.5552	31.385	31.5419	31.6337	0.0123494	0.00637717	0.0917956	0.583223	0.234165
PN96_11915	0.000373134	54	54	54	51	46	52	52	53	50									34.1348	34.0771	33.8067	33.7135	34.0002	34.0669	33.9548	33.8959	34.1348	34.0771	33.8067	33.7135	34.0002	34.0669	33.9548	33.8959	33.9439	33.9808	0.00603018	0.00212657	0.0369149	0.708365	0.149743
PN96_11920	0.000373134	14	11	13	14	13	13	13	13	12									32.3764	31.9405	31.3574	31.1243	30.044	32.074	31.7702	31.3197	32.3764	31.9405	31.3574	31.1243	30.044	32.074	31.7702	31.3197	31.7838	31.4788	0.0178835	0.0285631	-0.304972	0.437299	0.359222
PN96_11925	0.000373134	37	37	34	35	30	36	32	34	34									34.6396	34.5462	34.1381	34.055	34.6465	34.5792	34.3776	34.3262	34.6396	34.5462	34.1381	34.055	34.6465	34.5792	34.3776	34.3262	34.3667	34.4886	0.00847587	0.00448182	0.121916	0.427383	0.369183
PN96_11930	0.000373134	26	22	26	26	26	25	25	25	25									33.0596	33.0468	32.6791	32.6113	33.0184	32.92	32.7876	32.7026	33.0596	33.0468	32.6791	32.6113	33.0184	32.92	32.7876	32.7026	32.8637	32.8622	0.00722255	0.00425635	-0.00151084	0.956756	0.0191986
PN96_11935	0.000373134	10	10	10	10	10	10	9	9	9									32.0615	31.9056	31.3864	31.2916	31.846	31.6858	31.567	31.4484	32.0615	31.9056	31.3864	31.2916	31.846	31.6858	31.567	31.4484	31.6985	31.6443	0.0119861	0.00536844	-0.0542077	0.905968	0.0428871
PN96_11940	0.000373134	43	41	40	43	39	40	43	43	42									34.0075	33.9021	33.5332	33.5794	33.7768	33.8664	33.6617	33.6471	34.0075	33.9021	33.5332	33.5794	33.7768	33.8664	33.6617	33.6471	33.7699	33.7408	0.00695595	0.00306513	-0.0290611	0.8998	0.0458541
PN96_11945	0.000373134	22	21	21	20	20	22	21	20	20									31.7848	31.6057	31.2911	31.3781	31.7633	31.621	31.5914	31.4373	31.7848	31.6057	31.2911	31.3781	31.7633	31.621	31.5914	31.4373	31.528	31.6079	0.00709273	0.00422948	0.0798238	0.535851	0.270956
PN96_11950	0.000373134	29	24	28	25	23	29	28	29	28									33.9347	33.7584	33.3197	33.1244	33.8139	33.6428	33.5556	33.443	33.9347	33.7584	33.3197	33.1244	33.8139	33.6428	33.5556	33.443	33.5708	33.6202	0.0112186	0.00465391	0.0494267	0.697398	0.156519
PN96_11955	0.000373134	9	8	9	9	9	7	8	8	8									31.2451	31.0216	30.4812	30.1959	31.084	30.9075	30.7469	30.5793	31.2451	31.0216	30.4812	30.1959	31.084	30.9075	30.7469	30.5793	30.7953	30.8415	0.0156871	0.007013	0.0462032	0.717709	0.144052
PN96_11960	0.000373134	13	10	10	12	12	9	12	13	13									29.4021	30.2539	30.8162	31.7967	29.8459	30.2272	30.3724	30.6801	29.4021	30.2539	30.8162	31.7967	29.8459	30.2272	30.3724	30.6801	30.8254	30.3121	0.0328749	0.0114363	-0.513335	0.574146	0.240978
PN96_11965	0.000373134	19	19	19	18	18	19	19	18	18									33.5444	33.4551	33.1638	33.0595	33.4933	33.423	33.3183	33.2305	33.5444	33.4551	33.1638	33.0595	33.4933	33.423	33.3183	33.2305	33.3195	33.3698	0.00693402	0.00346512	0.0502692	0.666591	0.17614
PN96_11970	0.000373134	41	41	41	41	39	40	40	41	41									33.5837	33.5926	33.3922	33.5151	33.4618	33.5246	33.4091	33.4466	33.5837	33.5926	33.3922	33.5151	33.4618	33.5246	33.4091	33.4466	33.5231	33.4611	0.00276042	0.00143761	-0.061937	0.486956	0.31251
PN96_11975	0.000373134	29	29	29	26	24	28	28	28	26									33.6935	33.7331	33.4911	33.5461	33.6961	33.7077	33.6212	33.5246	33.6935	33.7331	33.4911	33.5461	33.6961	33.7077	33.6212	33.5246	33.6194	33.6392	0.00344346	0.00250925	0.0197992	0.825212	0.0834347
PN96_11980	0.000373134	28	22	27	28	24	28	28	28	28									33.1679	33.173	32.9453	32.7739	33.1687	33.1466	33.0504	32.9974	33.1679	33.173	32.9453	32.7739	33.1687	33.1466	33.0504	32.9974	33.0245	33.0925	0.00583471	0.00243918	0.0679598	0.534444	0.272098
PN96_11985	0.000373134	66	64	65	63	55	66	65	65	64									35.4395	35.2377	34.8538	34.6355	35.1897	35.1559	35.0446	34.8909	35.4395	35.2377	34.8538	34.6355	35.1897	35.1559	35.0446	34.8909	35.0757	35.0749	0.0103808	0.00384076	-0.000824916	0.883116	0.0539821
PN96_11990	0.000373134	18	13	16	15	15	17	17	18	15									32.584	32.4677	32.1142	32.0583	32.6286	32.5553	32.3737	32.307	32.584	32.4677	32.1142	32.0583	32.6286	32.5553	32.3737	32.307	32.3235	32.4721	0.00802398	0.00464432	0.14853	0.324787	0.488402
PN96_11995	0.000373134	33	33	33	31	28	33	33	33	33									34.8375	34.7778	34.418	34.3447	34.552	34.6821	34.5509	34.4861	34.8375	34.7778	34.418	34.3447	34.552	34.6821	34.5509	34.4861	34.6106	34.5696	0.00720212	0.00237828	-0.0410171	0.85029	0.070433
PN96_12000	0.000373134	33	29	26	26	25	33	29	29	28									33.8803	33.7457	33.3808	33.1544	33.831	33.6646	33.5864	33.4962	33.8803	33.7457	33.3808	33.1544	33.831	33.6646	33.5864	33.4962	33.5686	33.6498	0.00992098	0.00422256	0.0811998	0.574032	0.241064
PN96_12005	0.000373134	36	35	36	36	32	36	36	35	36									34.1781	34.1024	33.7879	33.7675	34.1586	34.0845	33.9244	33.8575	34.1781	34.1024	33.7879	33.7675	34.1586	34.0845	33.9244	33.8575	33.9706	34.0113	0.00623467	0.0040941	0.040657	0.732605	0.13513
PN96_12010	0.000373134	9	9	9	8	8	8	7	8	8									30.9829	30.721	30.2127	29.966	30.6977	30.6409	30.5706	30.429	30.9829	30.721	30.2127	29.966	30.6977	30.6409	30.5706	30.429	30.5261	30.588	0.0152319	0.00379296	0.0618689	0.630417	0.200372
PN96_12015	0.000373134	5	3	4	4	5	4	4	4	4									22.6764	23.2303	23.1104	22.9794	23.4843	23.4634	22.8287	23.4746	22.6764	23.2303	23.1104	22.9794	23.4843	23.4634	22.8287	23.4746	23.0135	23.3378	0.0103608	0.0138462	0.324287	0.147871	0.830118
PN96_12020	0.000373134	22	15	16	17	15	16	15	18	17									25.8682	25.9637	26.1624	26.1441	26.1699	26.1155	26.7121	26.8161	25.8682	25.9637	26.1624	26.1441	26.1699	26.1155	26.7121	26.8161	26.0399	26.4873	0.00547998	0.0136833	0.447416	0.0602859	1.21978
PN96_12025	0.000373134	14	14	14	13	13	12	13	13	13									26.6068	26.4967	26.2907	26.3142	26.4707	26.3856	26.4484	26.4349	26.6068	26.4967	26.2907	26.3142	26.4707	26.3856	26.4484	26.4349	26.4331	26.4353	0.00571695	0.00136374	0.0021973	0.938163	0.0277216
PN96_12030	0.000373134	6	3	5	5	5	4	5	5	6									28.9526	28.7335	28.3823	28.2932	27.687	28.7058	28.5545	28.5429	28.9526	28.7335	28.3823	28.2932	27.687	28.7058	28.5545	28.5429	28.6151	28.4227	0.010749	0.0163205	-0.192458	0.429585	0.366951
PN96_12035	0.000373134	50	39	42	47	47	45	45	47	50									31.6483	31.5904	31.4194	31.6235	31.5843	31.5674	31.4429	31.5795	31.6483	31.5904	31.4194	31.6235	31.5843	31.5674	31.4429	31.5795	31.5731	31.5447	0.00327657	0.00213897	-0.0284602	0.767625	0.114851
PN96_12045	0.000373134	7	7	5	5	6	7	7	7	7									27.3232	26.4832	26.505	26.7437	27.4152	27.1736	27.3872	27.4357	27.3232	26.4832	26.505	26.7437	27.4152	27.1736	27.3872	27.4357	26.806	27.3567	0.0146151	0.00443004	0.550619	0.0193339	1.71368
PN96_12050	0.000373134	13	12	12	12	12	13	13	13	13									30.8546	30.8901	30.6087	30.4527	30.9548	30.8671	30.8087	30.5952	30.8546	30.8901	30.6087	30.4527	30.9548	30.8671	30.8087	30.5952	30.7126	30.8124	0.00676793	0.00496877	0.0998102	0.461384	0.335937
PN96_12055	0.000373134	18	12	12	13	12	13	13	14	12									26.88	26.7888	26.4818	26.7891	26.5738	26.6508	26.4356	26.359	26.88	26.7888	26.4818	26.7891	26.5738	26.6508	26.4356	26.359	26.7426	26.5093	0.00651262	0.0049731	-0.233236	0.0943151	1.02542
PN96_12060	0.000373134	6	5	6	6	6	6	6	6	5									24.5374	24.8162	24.5435	24.5267	24.7139	24.6807	24.4017	23.985	24.5374	24.8162	24.5435	24.5267	24.7139	24.6807	24.4017	23.985	24.6113	24.4735	0.00570394	0.0137986	-0.137782	0.397214	0.400976
PN96_12070	0.000373134	2	2	2	2	2	2	2	2	2									21.37	22.0292	22.1505	22.3423	21.9039	21.8957	22.1186	22.1734	21.37	22.0292	22.1505	22.3423	21.9039	21.8957	22.1186	22.1734	22.0159	22.0283	0.0192126	0.00653562	0.0123751	0.82118	0.0855615
PN96_12075	0.000373134	15	10	11	14	13	11	13	14	13									25.5169	25.5144	25.5066	25.5031	25.5783	25.6694	25.8199	25.7103	25.5169	25.5144	25.5066	25.5031	25.5783	25.6694	25.8199	25.7103	25.5103	25.6971	0.000254586	0.00389984	0.186811	0.0565958	1.24722
PN96_12080	0.000373134	6	2	2	3	2	3	3	3	3									20.4072	20.0568	20.8939	20.1461	21.2976	21.2294	21.8726	21.6378	20.4072	20.0568	20.8939	20.1461	21.2976	21.2294	21.8726	21.6378	20.4144	21.5332	0.0184485	0.0139887	1.11875	0.00143009	2.84464
PN96_12085	0.000373134	26	22	22	24	21	24	26	25	25									30.6662	30.3391	30.1533	30.2312	30.0515	30.3121	30.0202	29.933	30.6662	30.3391	30.1533	30.2312	30.0515	30.3121	30.0202	29.933	30.3612	30.0863	0.0074386	0.0054242	-0.274865	0.101102	0.99524
PN96_12090	0.000373134	16	13	14	15	14	15	16	16	16									26.9128	26.9094	26.7256	26.7526	27.0679	27.0126	26.921	26.8918	26.9128	26.9094	26.7256	26.7526	27.0679	27.0126	26.921	26.8918	26.8277	26.975	0.00372531	0.0030174	0.147356	0.139006	0.856966
PN96_12100	0.000373134	10	3	3	3	3	8	7	9	10									20.5346	21.4568	21.4994	21.1818	24.393	24.0381	24.5093	24.4223	20.5346	21.4568	21.4994	21.1818	24.393	24.0381	24.5093	24.4223	21.2156	24.3514	0.0210316	0.00853202	3.13582	1.81e-06	5.74229
PN96_12105	0.000373134	12	5	5	5	5	12	12	12	12									25.114	25.0671	24.8741	24.8164	25.8324	25.8872	25.6203	25.6944	25.114	25.0671	24.8741	24.8164	25.8324	25.8872	25.6203	25.6944	24.9733	25.7625	0.00580148	0.00476732	0.789184	0.000139572	3.8552
PN96_12120	0.000373134	22	14	15	16	16	18	20	20	19									26.4256	26.1948	25.9119	25.9698	27.2807	27.4488	27.2054	27.1665	26.4256	26.1948	25.9119	25.9698	27.2807	27.4488	27.2054	27.1665	26.14	27.2795	0.0089696	0.00458224	1.13948	5.45e-05	4.26349
PN96_12125	0.000373134	2	1	1	1	1	2	2	2	2									19.3533	18.7095	19.2481	18.9885	22.3146	21.9672	22.2382	22.6906	19.3533	18.7095	19.2481	18.9885	22.3146	21.9672	22.2382	22.6906	19.0959	22.3261	0.0150876	0.013384	3.23025	5.41e-07	6.26708
PN96_12130	0.000373134	20	13	14	14	17	19	19	19	19									25.7934	25.6448	25.6078	25.3492	27.0849	26.9358	26.9231	26.9081	25.7934	25.6448	25.6078	25.3492	27.0849	26.9358	26.9231	26.9081	25.6075	26.9648	0.00721609	0.00304264	1.35729	4.5e-06	5.34718
PN96_12135	0.000373134	11	7	8	10	9	11	10	10	10									24.0792	24.0155	24.2629	24.132	25.3647	25.2813	25.2741	25.3776	24.0792	24.0155	24.2629	24.132	25.3647	25.2813	25.2741	25.3776	24.1253	25.3252	0.00435642	0.00214322	1.19991	1.56e-06	5.80777
PN96_12145	0.000373134	4	3	1	4	1	4	4	4	4									23.5244	22.3204	23.7688	22.4781	24.398	24.591	24.5442	24.6214	23.5244	22.3204	23.7688	22.4781	24.398	24.591	24.5442	24.6214	23.158	24.5412	0.0317028	0.00403356	1.38313	0.00265175	2.57647
PN96_12150	0.00146628	2	2	2	2	2	2	2	2	2									27.3643	27.1615	26.8323	26.3583	27.4844	27.3064	27.1971	27.0002	27.3643	27.1615	26.8323	26.3583	27.4844	27.3064	27.1971	27.0002	26.977	27.2577	0.0163083	0.00744123	0.280617	0.206177	0.68576
PN96_12155	0.000373134	11	5	7	7	10	7	9	9	8									24.1158	24.2606	24.3876	25.0813	25.3646	25.7207	25.5622	25.5704	24.1158	24.2606	24.3876	25.0813	25.3646	25.7207	25.5622	25.5704	24.5124	25.56	0.0174959	0.00571638	1.04756	0.00126669	2.89733
PN96_12165	0.000373134	22	15	16	15	15	21	21	22	22									26.551	26.3113	26.0871	25.9336	27.8199	27.8022	27.7018	27.6338	26.551	26.3113	26.0871	25.9336	27.8199	27.8022	27.7018	27.6338	26.2398	27.7414	0.0102718	0.00315634	1.50162	1.15e-05	4.93933
PN96_12170	0.000373134	22	15	16	18	16	19	21	21	22									26.5181	26.3864	26.3843	26.2373	26.9873	27.1506	27.1422	27.0804	26.5181	26.3864	26.3843	26.2373	26.9873	27.1506	27.1422	27.0804	26.3849	27.0916	0.00434764	0.00278162	0.706661	9.09e-05	4.04134
PN96_12175	0.000373134	6	5	5	5	5	6	5	6	6									24.7912	24.4807	24.0523	24.1204	24.4054	24.2508	23.8195	24.0812	24.7912	24.4807	24.0523	24.1204	24.4054	24.2508	23.8195	24.0812	24.3923	24.1553	0.0140725	0.0103945	-0.236977	0.310951	0.507308
PN96_12180	0.000373134	14	11	12	14	14	13	13	14	14									25.8077	25.8533	25.7612	25.6097	26.5334	26.4347	26.3911	26.4352	25.8077	25.8533	25.7612	25.6097	26.5334	26.4347	26.3911	26.4352	25.7608	26.4495	0.00410612	0.00227569	0.6887	7.67e-05	4.11545
PN96_12185	0.000373134	26	23	23	24	26	24	21	21	22									28.3861	28.1966	28.1649	28.2869	28.2182	28.1389	28.0229	28.0384	28.3861	28.1966	28.1649	28.2869	28.2182	28.1389	28.0229	28.0384	28.2612	28.1068	0.00352142	0.00325624	-0.154425	0.13318	0.875561
PN96_12190	0.000373134	6	4	5	5	6	5	5	6	6									25.2132	25.2638	25.376	25.8734	25.2957	25.4009	25.4068	25.4237	25.2132	25.2638	25.376	25.8734	25.2957	25.4009	25.4068	25.4237	25.4567	25.3826	0.0118868	0.00229351	-0.0740888	0.756586	0.121142
PN96_12195	0.000373134	21	15	17	18	21	18	19	18	21									28.0793	28.1102	27.9486	27.8858	28.2995	28.162	27.9526	28.2135	28.0793	28.1102	27.9486	27.8858	28.2995	28.162	27.9526	28.2135	28.0089	28.1624	0.00379891	0.00524033	0.153549	0.197716	0.703959
PN96_12205	0.000373134	11	11	10	11	10	10	10	10	11									27.0272	26.88	26.677	26.4882	26.8822	26.8998	26.8389	26.7464	27.0272	26.88	26.677	26.4882	26.8822	26.8998	26.8389	26.7464	26.7824	26.843	0.00879667	0.00255538	0.0606291	0.587621	0.230903
PN96_12210	0.000373134	14	12	12	10	13	13	13	12	14									28.6037	28.5445	28.3321	28.502	28.6945	28.7929	28.5851	28.5577	28.6037	28.5445	28.3321	28.502	28.6945	28.7929	28.5851	28.5577	28.4991	28.6606	0.004095	0.00376438	0.161525	0.143013	0.844624
PN96_12215	0.000373134	15	14	14	15	15	14	15	15	15									28.3553	28.2011	28.1046	28.0909	28.2459	28.2205	28.1119	28.0341	28.3553	28.2011	28.1046	28.0909	28.2459	28.2205	28.1119	28.0341	28.1919	28.1556	0.0043227	0.00349193	-0.0363323	0.731571	0.135744
PN96_12220	0.0096253	1	1	1	1	0	1	1	1	1									22.2362	22.072	21.7786	NA	21.55	22.0783	22.006	21.9151	22.2362	22.072	21.7786	20.2736	21.55	22.0783	22.006	21.9151	21.7609	21.9011	0.0415853	0.0107179	0.140176	0.506486	0.295433
PN96_12230	0.000373134	13	11	11	12	13	12	12	13	13									26.5072	26.3844	26.4375	26.699	26.6553	26.6962	26.4898	26.5824	26.5072	26.3844	26.4375	26.699	26.6553	26.6962	26.4898	26.5824	26.512	26.608	0.00518725	0.00340632	0.0960062	0.357106	0.447203
PN96_12235	0.000373134	13	9	10	12	11	11	11	13	13									27.7747	27.7191	27.8278	27.9897	28.078	28.3608	28.2361	28.2402	27.7747	27.7191	27.8278	27.9897	28.078	28.3608	28.2361	28.2402	27.8314	28.2323	0.00419387	0.00410786	0.40083	0.00482533	2.31647
PN96_12240	0.000373134	34	31	31	32	29	32	34	34	34									28.6184	28.4852	28.4023	28.4055	28.9388	29.0511	28.9039	28.8695	28.6184	28.4852	28.4023	28.4055	28.9388	29.0511	28.9039	28.8695	28.4806	28.9425	0.00355575	0.0027211	0.461899	0.00109639	2.96003
PN96_12245	0.000373134	27	20	21	27	26	24	27	26	27									27.8123	27.8225	27.7637	27.8034	28.4721	28.341	28.3828	28.458	27.8123	27.8225	27.7637	27.8034	28.4721	28.341	28.3828	28.458	27.8006	28.4145	0.000925703	0.00218857	0.613829	5.75e-05	4.24007
PN96_12250	0.000373134	13	10	10	11	9	13	12	13	13									26.413	26.1879	25.999	25.8655	26.9056	26.7152	26.7744	26.6953	26.413	26.1879	25.999	25.8655	26.9056	26.7152	26.7744	26.6953	26.1312	26.775	0.00910891	0.00354119	0.643808	0.00156262	2.80615
PN96_12255	0.000373134	24	18	17	20	22	19	22	23	23									26.5459	26.5991	26.8057	27.2255	27.1184	27.3932	27.2172	27.3287	26.5459	26.5991	26.8057	27.2255	27.1184	27.3932	27.2172	27.3287	26.8199	27.2682	0.0115205	0.00445596	0.448292	0.0233729	1.63129
PN96_12260	0.000373134	12	9	10	11	12	11	12	12	12									26.4494	26.7034	27.0057	27.3103	27.7483	27.928	27.8282	27.9237	26.4494	26.7034	27.0057	27.3103	27.7483	27.928	27.8282	27.9237	26.9034	27.8589	0.0138752	0.00308275	0.955571	0.00094861	3.02291
PN96_12270	0.000373134	4	4	4	4	3	4	4	4	4									24.0885	24.0853	23.8566	23.5126	24.4379	24.3057	24.364	24.2604	24.0885	24.0853	23.8566	23.5126	24.4379	24.3057	24.364	24.2604	23.9041	24.3435	0.0113639	0.00315221	0.439399	0.0150835	1.8215
PN96_12275	0.000373134	10	6	7	8	10	7	7	7	7									26.1788	26.1573	26.3222	26.6496	26.4937	26.4252	26.3575	26.5602	26.1788	26.1573	26.3222	26.6496	26.4937	26.4252	26.3575	26.5602	26.3409	26.4611	0.00863074	0.00330152	0.120214	0.339372	0.469324
PN96_12280	0.000373134	24	19	22	24	24	21	21	21	20									28.4015	28.2371	28.1625	28.0714	28.6219	28.4428	28.5025	28.561	28.4015	28.2371	28.1625	28.0714	28.6219	28.4428	28.5025	28.561	28.2232	28.5336	0.0049533	0.00269614	0.310362	0.0147378	1.83157
PN96_12285	0.000373134	20	16	17	18	20	16	16	18	17									27.192	27.143	27.1706	27.2715	27.0956	27.075	27.0728	27.0864	27.192	27.143	27.1706	27.2715	27.0956	27.075	27.0728	27.0864	27.1951	27.0825	0.00203124	0.000392009	-0.112591	0.163619	0.786165
PN96_12290	0.000373134	23	22	20	18	19	23	21	22	22									27.8762	27.5465	27.5784	27.5616	27.6914	27.7766	27.7399	27.9121	27.8762	27.5465	27.5784	27.5616	27.6914	27.7766	27.7399	27.9121	27.6474	27.7824	0.00570082	0.00340912	0.134997	0.233271	0.632139
PN96_12295	0.000373134	5	3	4	5	4	4	5	5	5									24.5439	24.7425	24.8522	24.8373	24.8603	24.8348	24.8626	25.0837	24.5439	24.7425	24.8522	24.8373	24.8603	24.8348	24.8626	25.0837	24.7491	24.9139	0.00573562	0.00466783	0.164858	0.162396	0.789424
PN96_12300	0.000373134	8	5	6	7	6	7	7	6	8									24.5896	24.6872	25.2278	25.4369	24.982	24.995	24.9025	25.2597	24.5896	24.6872	25.2278	25.4369	24.982	24.995	24.9025	25.2597	25.0294	25.0412	0.016473	0.0062073	0.011851	0.820818	0.0857531
PN96_12305	0.000373134	6	4	4	5	5	6	6	5	5									24.0915	24.0842	24.0685	24.2902	24.7994	24.6461	24.6787	24.6433	24.0915	24.0842	24.0685	24.2902	24.7994	24.6461	24.6787	24.6433	24.1365	24.6933	0.004345	0.00297526	0.556749	0.000347711	3.45878
PN96_12310	0.000373134	28	22	26	25	25	28	27	27	26									30.8265	30.6412	30.44	30.385	30.8153	30.8872	30.7581	30.6004	30.8265	30.6412	30.44	30.385	30.8153	30.8872	30.7581	30.6004	30.5839	30.7691	0.00659343	0.00396366	0.18519	0.17023	0.768964
[truncated: 1,230 more rows]
