# Supplementary material for: Rationally designed chromosome fusion does not prevent rapid growth of Vibrio natriegens
Source: Commun Biol. 2024 May 2;7:519. doi: 10.1038/s42003-024-06234-1 (PMC11066055; doi:10.1038/s42003-024-06234-1)
Supplement: Supplementary file 6 — Supplementary Data S4 [file 42003_2024_6234_MOESM6_ESM.xlsx]

## Sheet: Overview
	Data S4.1 | Absorbance measurements of optical density (OD600) of V. natriegens in plate reader experiments in rich media
	Data S4.2 | Absorbance measurements of optical density (OD600) of V. natriegens in plate reader experiments in defined media
	Data S4.3 | Bacstalk numerical values extracted from microscopy images.
	Data S4.4 | Growth data of V. natriegens for replication pattern and proteome sample analysis.

## Sheet: Data S4.1
	Data S4.1 | Absorbance measurements of optical density (OD600) of V. natriegens in plate reader experiments in rich media
	Time (min)	Parental strain												synSC1.0												E. coli MG1655
		Replicate 1			Replicate 2			Replicate 3			Replicate 4			Replicate 1			Replicate 2			Replicate 3			Replicate 4			Replicate 1			Replicate 2			Replicate 3			Replicate 4
	0	0.165	0.159	0.158	0.158	0.152	0.151	0.149	0.159	0.15	0.164	0.158	0.161	0.167	0.158	0.162	0.151	0.142	0.149	0.146	0.151	0.151	0.161	0.166	0.163	0.159	0.162	0.159	0.149	0.148	0.148	0.151	0.152	0.152	0.161	0.159	0.152
	5	0.165	0.159	0.158	0.157	0.152	0.15	0.151	0.151	0.149	0.165	0.157	0.161	0.166	0.158	0.162	0.151	0.142	0.148	0.146	0.154	0.155	0.16	0.166	0.163	0.16	0.163	0.159	0.149	0.147	0.148	0.152	0.151	0.152	0.162	0.159	0.15
	10	0.164	0.16	0.158	0.16	0.152	0.15	0.15	0.153	0.154	0.159	0.157	0.16	0.166	0.158	0.162	0.15	0.142	0.148	0.15	0.156	0.157	0.16	0.167	0.163	0.159	0.162	0.158	0.148	0.147	0.148	0.152	0.152	0.152	0.162	0.159	0.15
	15	0.163	0.16	0.159	0.156	0.152	0.15	0.148	0.184	0.154	0.175	0.157	0.16	0.166	0.158	0.162	0.15	0.142	0.148	0.15	0.156	0.155	0.16	0.167	0.163	0.16	0.163	0.159	0.149	0.147	0.148	0.155	0.156	0.152	0.163	0.159	0.15
	20	0.164	0.16	0.16	0.16	0.151	0.15	0.148	0.153	0.154	0.163	0.157	0.161	0.167	0.158	0.162	0.15	0.142	0.148	0.15	0.156	0.155	0.16	0.167	0.163	0.16	0.163	0.159	0.149	0.147	0.149	0.155	0.156	0.155	0.163	0.159	0.15
	25	0.164	0.16	0.16	0.157	0.151	0.15	0.149	0.197	0.153	0.158	0.158	0.161	0.168	0.158	0.163	0.15	0.142	0.148	0.151	0.157	0.155	0.161	0.167	0.163	0.16	0.164	0.159	0.148	0.147	0.148	0.155	0.156	0.155	0.162	0.159	0.15
	30	0.163	0.16	0.161	0.166	0.151	0.15	0.151	0.193	0.153	0.166	0.157	0.162	0.169	0.159	0.163	0.15	0.143	0.148	0.151	0.157	0.155	0.162	0.166	0.164	0.159	0.164	0.159	0.148	0.147	0.148	0.156	0.156	0.156	0.162	0.16	0.15
	35	0.163	0.161	0.162	0.157	0.152	0.151	0.151	0.158	0.154	0.165	0.158	0.162	0.17	0.159	0.164	0.15	0.142	0.148	0.152	0.157	0.157	0.163	0.168	0.165	0.16	0.164	0.159	0.148	0.147	0.148	0.154	0.157	0.156	0.162	0.16	0.151
	40	0.164	0.162	0.163	0.162	0.152	0.151	0.153	0.158	0.155	0.159	0.16	0.163	0.17	0.161	0.165	0.151	0.143	0.151	0.152	0.158	0.157	0.162	0.167	0.164	0.16	0.165	0.159	0.151	0.149	0.151	0.154	0.156	0.155	0.163	0.16	0.15
	45	0.166	0.163	0.164	0.16	0.166	0.152	0.155	0.194	0.156	0.161	0.161	0.164	0.172	0.162	0.167	0.152	0.144	0.151	0.152	0.159	0.158	0.162	0.17	0.166	0.16	0.164	0.16	0.151	0.149	0.15	0.156	0.156	0.155	0.162	0.16	0.151
	50	0.167	0.164	0.167	0.159	0.154	0.153	0.156	0.162	0.157	0.161	0.162	0.166	0.174	0.164	0.17	0.152	0.145	0.152	0.154	0.16	0.158	0.163	0.168	0.166	0.161	0.166	0.161	0.151	0.149	0.15	0.156	0.156	0.155	0.163	0.161	0.151
	55	0.169	0.166	0.168	0.16	0.155	0.154	0.159	0.164	0.159	0.166	0.164	0.166	0.176	0.166	0.171	0.154	0.145	0.152	0.156	0.16	0.16	0.164	0.17	0.167	0.161	0.166	0.161	0.151	0.15	0.151	0.156	0.157	0.156	0.164	0.161	0.151
	60	0.17	0.168	0.172	0.164	0.157	0.156	0.162	0.189	0.159	0.169	0.164	0.17	0.178	0.17	0.173	0.155	0.147	0.156	0.157	0.162	0.161	0.165	0.17	0.169	0.162	0.166	0.161	0.15	0.15	0.15	0.155	0.157	0.157	0.164	0.162	0.151
	65	0.173	0.171	0.174	0.17	0.159	0.157	0.162	0.198	0.161	0.168	0.168	0.172	0.181	0.172	0.175	0.157	0.148	0.156	0.159	0.165	0.163	0.166	0.174	0.169	0.161	0.167	0.161	0.151	0.15	0.15	0.156	0.157	0.157	0.164	0.162	0.152
	70	0.177	0.173	0.179	0.165	0.162	0.161	0.166	0.21	0.163	0.173	0.172	0.175	0.185	0.177	0.18	0.16	0.151	0.158	0.162	0.168	0.166	0.169	0.175	0.171	0.163	0.166	0.161	0.151	0.15	0.151	0.155	0.157	0.157	0.165	0.162	0.152
	75	0.181	0.179	0.184	0.168	0.164	0.163	0.17	0.173	0.163	0.18	0.175	0.179	0.19	0.181	0.185	0.163	0.154	0.164	0.165	0.17	0.169	0.17	0.178	0.173	0.163	0.168	0.162	0.152	0.151	0.152	0.155	0.157	0.158	0.166	0.163	0.152
	80	0.187	0.184	0.192	0.178	0.168	0.167	0.175	0.216	0.171	0.185	0.18	0.183	0.197	0.188	0.193	0.167	0.156	0.166	0.195	0.177	0.174	0.173	0.179	0.176	0.163	0.168	0.163	0.152	0.151	0.152	0.158	0.158	0.158	0.166	0.163	0.152
	85	0.194	0.193	0.205	0.178	0.173	0.17	0.179	0.219	0.171	0.209	0.187	0.191	0.204	0.2	0.202	0.171	0.161	0.173	0.175	0.181	0.178	0.176	0.185	0.179	0.165	0.169	0.164	0.152	0.15	0.153	0.156	0.158	0.158	0.167	0.163	0.153
	90	0.204	0.202	0.215	0.187	0.18	0.176	0.188	0.187	0.18	0.199	0.195	0.2	0.215	0.209	0.212	0.179	0.168	0.179	0.193	0.191	0.187	0.181	0.189	0.184	0.165	0.17	0.164	0.152	0.151	0.152	0.156	0.159	0.159	0.167	0.164	0.154
	95	0.217	0.214	0.232	0.197	0.189	0.184	0.198	0.196	0.187	0.209	0.207	0.209	0.229	0.226	0.227	0.188	0.174	0.192	0.194	0.203	0.195	0.186	0.196	0.189	0.165	0.171	0.165	0.151	0.151	0.153	0.159	0.159	0.16	0.168	0.164	0.154
	100	0.234	0.232	0.251	0.205	0.202	0.196	0.21	0.242	0.199	0.223	0.22	0.227	0.246	0.241	0.247	0.2	0.196	0.198	0.208	0.215	0.209	0.194	0.202	0.198	0.168	0.172	0.168	0.152	0.152	0.154	0.159	0.16	0.16	0.169	0.166	0.155
	105	0.252	0.251	0.274	0.218	0.216	0.21	0.226	0.221	0.213	0.241	0.241	0.247	0.265	0.265	0.264	0.213	0.214	0.213	0.224	0.23	0.22	0.203	0.215	0.207	0.167	0.174	0.169	0.154	0.153	0.154	0.161	0.16	0.161	0.17	0.167	0.155
	110	0.276	0.276	0.307	0.236	0.235	0.23	0.247	0.266	0.23	0.261	0.264	0.269	0.29	0.294	0.29	0.232	0.21	0.232	0.241	0.244	0.239	0.217	0.23	0.221	0.17	0.176	0.17	0.157	0.154	0.155	0.162	0.162	0.161	0.172	0.168	0.158
	115	0.306	0.305	0.346	0.265	0.257	0.248	0.269	0.263	0.25	0.289	0.289	0.295	0.324	0.324	0.323	0.255	0.232	0.251	0.26	0.267	0.259	0.235	0.247	0.238	0.173	0.179	0.173	0.155	0.154	0.156	0.161	0.163	0.164	0.174	0.169	0.158
	120	0.342	0.341	0.391	0.288	0.28	0.272	0.297	0.287	0.276	0.313	0.322	0.33	0.357	0.365	0.36	0.276	0.249	0.279	0.291	0.298	0.285	0.252	0.269	0.256	0.174	0.182	0.175	0.156	0.155	0.157	0.162	0.164	0.166	0.177	0.173	0.159
	125	0.395	0.39	0.432	0.321	0.318	0.304	0.333	0.327	0.307	0.354	0.367	0.373	0.41	0.421	0.413	0.311	0.277	0.305	0.331	0.336	0.32	0.274	0.292	0.279	0.179	0.184	0.179	0.158	0.156	0.158	0.165	0.165	0.167	0.179	0.174	0.162
	130	0.431	0.431	0.481	0.361	0.36	0.343	0.383	0.364	0.349	0.399	0.408	0.417	0.459	0.462	0.457	0.351	0.311	0.34	0.367	0.378	0.354	0.303	0.317	0.304	0.182	0.188	0.182	0.16	0.158	0.159	0.164	0.167	0.169	0.18	0.175	0.162
	135	0.477	0.479	0.533	0.412	0.402	0.391	0.422	0.423	0.402	0.432	0.451	0.457	0.516	0.526	0.515	0.397	0.347	0.394	0.417	0.43	0.402	0.337	0.358	0.345	0.186	0.194	0.187	0.16	0.159	0.161	0.168	0.17	0.171	0.185	0.179	0.167
	140	0.534	0.534	0.598	0.442	0.439	0.427	0.463	0.484	0.44	0.485	0.505	0.506	0.576	0.591	0.583	0.439	0.408	0.431	0.464	0.471	0.45	0.375	0.403	0.388	0.19	0.198	0.19	0.165	0.162	0.164	0.17	0.172	0.175	0.187	0.183	0.169
	145	0.6	0.602	0.666	0.491	0.491	0.474	0.519	0.516	0.485	0.538	0.559	0.564	0.642	0.652	0.634	0.492	0.439	0.486	0.521	0.538	0.499	0.43	0.457	0.433	0.197	0.205	0.197	0.171	0.164	0.165	0.172	0.175	0.18	0.192	0.186	0.172
	150	0.67	0.663	0.713	0.551	0.544	0.527	0.588	0.557	0.549	0.597	0.614	0.621	0.691	0.696	0.682	0.553	0.497	0.546	0.599	0.615	0.563	0.462	0.49	0.472	0.203	0.209	0.204	0.171	0.166	0.168	0.176	0.179	0.182	0.197	0.191	0.176
	155	0.719	0.707	0.729	0.598	0.598	0.584	0.639	0.627	0.612	0.661	0.664	0.67	0.725	0.723	0.713	0.614	0.561	0.597	0.655	0.66	0.621	0.52	0.555	0.527	0.209	0.218	0.211	0.176	0.17	0.171	0.178	0.182	0.187	0.203	0.196	0.181
	160	0.739	0.73	0.742	0.65	0.643	0.631	0.68	0.682	0.664	0.681	0.693	0.701	0.742	0.74	0.742	0.657	0.614	0.646	0.678	0.689	0.656	0.596	0.634	0.594	0.218	0.227	0.219	0.179	0.174	0.176	0.182	0.187	0.193	0.21	0.203	0.186
	165	0.765	0.751	0.752	0.671	0.665	0.657	0.695	0.724	0.701	0.696	0.705	0.708	0.772	0.773	0.77	0.686	0.655	0.671	0.705	0.705	0.666	0.629	0.676	0.628	0.229	0.237	0.229	0.185	0.177	0.18	0.188	0.194	0.2	0.214	0.204	0.187
	170	0.765	0.753	0.758	0.675	0.673	0.669	0.708	0.759	0.715	0.72	0.725	0.732	0.774	0.782	0.776	0.695	0.682	0.681	0.729	0.729	0.682	0.687	0.702	0.685	0.239	0.247	0.24	0.189	0.185	0.185	0.194	0.198	0.205	0.227	0.217	0.197
	175	0.777	0.763	0.777	0.687	0.68	0.681	0.706	0.686	0.722	0.721	0.728	0.732	0.798	0.798	0.801	0.717	0.693	0.702	0.763	0.757	0.713	0.707	0.733	0.7	0.249	0.256	0.248	0.197	0.19	0.191	0.202	0.207	0.214	0.234	0.225	0.205
	180	0.791	0.776	0.795	0.692	0.684	0.688	0.711	0.743	0.729	0.729	0.734	0.737	0.811	0.818	0.818	0.717	0.711	0.714	0.761	0.757	0.715	0.716	0.752	0.711	0.259	0.267	0.261	0.207	0.198	0.198	0.208	0.214	0.224	0.24	0.231	0.207
	185	0.813	0.8	0.81	0.699	0.694	0.696	0.716	0.746	0.728	0.744	0.752	0.758	0.832	0.839	0.833	0.737	0.715	0.721	0.788	0.786	0.731	0.742	0.762	0.725	0.27	0.281	0.274	0.213	0.203	0.203	0.218	0.222	0.234	0.258	0.245	0.223
	190	0.826	0.813	0.819	0.708	0.707	0.7	0.726	0.711	0.734	0.754	0.756	0.763	0.85	0.847	0.843	0.747	0.73	0.74	0.801	0.801	0.757	0.749	0.768	0.728	0.283	0.294	0.284	0.221	0.213	0.214	0.225	0.23	0.241	0.262	0.253	0.229
	195	0.834	0.817	0.816	0.728	0.722	0.718	0.737	0.765	0.749	0.773	0.781	0.792	0.85	0.845	0.835	0.764	0.746	0.75	0.81	0.807	0.77	0.76	0.787	0.744	0.294	0.306	0.297	0.233	0.224	0.224	0.234	0.241	0.251	0.281	0.268	0.241
	200	0.838	0.82	0.82	0.732	0.728	0.725	0.743	0.783	0.768	0.768	0.772	0.772	0.864	0.858	0.857	0.773	0.756	0.762	0.83	0.827	0.785	0.773	0.805	0.765	0.312	0.32	0.315	0.245	0.229	0.229	0.245	0.249	0.267	0.29	0.277	0.25
	205	0.844	0.824	0.827	0.741	0.735	0.73	0.746	0.737	0.764	0.776	0.787	0.79	0.876	0.879	0.871	0.777	0.762	0.767	0.839	0.835	0.796	0.774	0.81	0.773	0.33	0.338	0.328	0.253	0.242	0.239	0.253	0.26	0.275	0.309	0.288	0.263
	210	0.849	0.83	0.83	0.751	0.741	0.736	0.748	0.794	0.773	0.778	0.793	0.792	0.882	0.882	0.875	0.787	0.773	0.778	0.843	0.844	0.804	0.791	0.832	0.784	0.345	0.358	0.349	0.266	0.252	0.252	0.269	0.277	0.294	0.321	0.304	0.272
	215	0.85	0.834	0.831	0.755	0.748	0.745	0.751	0.739	0.779	0.781	0.799	0.794	0.883	0.883	0.872	0.795	0.782	0.783	0.848	0.847	0.809	0.796	0.826	0.797	0.364	0.376	0.367	0.28	0.264	0.264	0.282	0.289	0.31	0.338	0.32	0.289
	220	0.853	0.834	0.838	0.752	0.747	0.741	0.757	0.785	0.783	0.79	0.809	0.8	0.891	0.888	0.894	0.804	0.785	0.786	0.857	0.859	0.819	0.806	0.845	0.797	0.391	0.402	0.394	0.295	0.273	0.275	0.295	0.299	0.322	0.36	0.343	0.307
	225	0.858	0.842	0.844	0.757	0.75	0.745	0.758	0.805	0.789	0.79	0.803	0.8	0.895	0.891	0.89	0.798	0.784	0.786	0.864	0.868	0.828	0.805	0.837	0.796	0.422	0.434	0.422	0.303	0.287	0.288	0.31	0.318	0.34	0.383	0.358	0.323
	230	0.862	0.85	0.851	0.762	0.755	0.75	0.763	0.818	0.791	0.79	0.801	0.794	0.896	0.891	0.887	0.81	0.791	0.789	0.867	0.875	0.84	0.817	0.856	0.814	0.453	0.467	0.458	0.322	0.301	0.297	0.326	0.333	0.363	0.405	0.382	0.345
	235	0.872	0.857	0.857	0.766	0.761	0.754	0.766	0.788	0.786	0.798	0.815	0.809	0.904	0.895	0.89	0.809	0.795	0.795	0.866	0.877	0.831	0.812	0.856	0.803	0.487	0.502	0.49	0.344	0.315	0.312	0.347	0.356	0.388	0.443	0.409	0.366
	240	0.872	0.855	0.861	0.769	0.763	0.755	0.77	0.795	0.794	0.797	0.804	0.803	0.895	0.893	0.891	0.808	0.795	0.784	0.872	0.879	0.84	0.823	0.86	0.821	0.508	0.521	0.513	0.359	0.328	0.326	0.372	0.381	0.413	0.464	0.439	0.39
	245	0.872	0.86	0.864	0.777	0.773	0.767	0.769	0.819	0.79	0.808	0.816	0.825	0.889	0.883	0.888	0.826	0.806	0.803	0.875	0.886	0.84	0.816	0.858	0.819	0.525	0.535	0.528	0.392	0.359	0.355	0.405	0.414	0.454	0.504	0.464	0.423
	250	0.879	0.869	0.871	0.779	0.772	0.765	0.771	0.834	0.79	0.808	0.818	0.814	0.898	0.89	0.893	0.818	0.799	0.799	0.871	0.881	0.83	0.822	0.857	0.824	0.544	0.559	0.548	0.418	0.38	0.374	0.43	0.441	0.469	0.523	0.498	0.446
	255	0.883	0.868	0.871	0.786	0.781	0.776	0.778	0.825	0.799	0.816	0.819	0.819	0.895	0.891	0.884	0.828	0.815	0.818	0.866	0.875	0.837	0.827	0.865	0.823	0.564	0.569	0.566	0.447	0.413	0.407	0.447	0.458	0.493	0.539	0.515	0.468
	260	0.887	0.874	0.879	0.786	0.78	0.777	0.782	0.829	0.798	0.819	0.822	0.82	0.898	0.893	0.895	0.824	0.808	0.811	0.874	0.874	0.844	0.826	0.86	0.824	0.582	0.597	0.584	0.481	0.439	0.435	0.487	0.495	0.518	0.549	0.532	0.485
	265	0.892	0.882	0.885	0.793	0.786	0.782	0.784	0.836	0.8	0.82	0.822	0.821	0.9	0.895	0.898	0.828	0.813	0.813	0.867	0.868	0.837	0.832	0.858	0.837	0.611	0.628	0.615	0.497	0.473	0.466	0.504	0.513	0.53	0.57	0.552	0.505
	270	0.896	0.886	0.887	0.794	0.789	0.783	0.779	0.833	0.807	0.824	0.83	0.827	0.901	0.896	0.903	0.825	0.813	0.818	0.877	0.881	0.851	0.83	0.858	0.829	0.633	0.648	0.638	0.514	0.494	0.486	0.53	0.539	0.554	0.59	0.564	0.511
	275	0.893	0.886	0.888	0.799	0.792	0.789	0.791	0.854	0.811	0.828	0.835	0.829	0.901	0.899	0.902	0.823	0.812	0.815	0.874	0.88	0.856	0.836	0.859	0.844	0.666	0.679	0.66	0.527	0.5	0.495	0.547	0.552	0.575	0.612	0.593	0.539
	280	0.905	0.893	0.897	0.8	0.794	0.791	0.798	0.809	0.816	0.835	0.839	0.836	0.904	0.9	0.903	0.826	0.816	0.819	0.876	0.881	0.847	0.842	0.863	0.844	0.694	0.707	0.691	0.552	0.525	0.52	0.561	0.568	0.594	0.637	0.619	0.565
	285	0.905	0.896	0.898	0.804	0.8	0.796	0.796	0.818	0.813	0.836	0.837	0.836	0.904	0.916	0.913	0.832	0.823	0.832	0.872	0.883	0.84	0.841	0.863	0.84	0.713	0.727	0.716	0.573	0.551	0.543	0.583	0.594	0.616	0.658	0.634	0.582
	290	0.909	0.898	0.899	0.806	0.802	0.797	0.799	0.794	0.821	0.84	0.842	0.84	0.907	0.902	0.912	0.833	0.821	0.824	0.876	0.877	0.843	0.844	0.86	0.845	0.734	0.748	0.736	0.587	0.554	0.549	0.605	0.612	0.635	0.675	0.651	0.605
	295	0.912	0.901	0.904	0.811	0.805	0.803	0.801	0.809	0.817	0.844	0.849	0.845	0.905	0.906	0.915	0.83	0.822	0.821	0.88	0.883	0.839	0.845	0.869	0.846	0.753	0.767	0.75	0.614	0.583	0.58	0.632	0.633	0.661	0.707	0.685	0.625
	300	0.918	0.907	0.91	0.813	0.806	0.799	0.799	0.836	0.816	0.845	0.847	0.849	0.912	0.906	0.917	0.829	0.814	0.823	0.877	0.874	0.845	0.85	0.87	0.848	0.775	0.783	0.771	0.63	0.596	0.597	0.656	0.664	0.679	0.716	0.691	0.649
	305	0.924	0.914	0.913	0.82	0.815	0.808	0.807	0.86	0.821	0.848	0.85	0.853	0.92	0.914	0.911	0.832	0.826	0.833	0.878	0.878	0.885	0.849	0.869	0.853	0.791	0.799	0.791	0.659	0.62	0.617	0.668	0.678	0.692	0.74	0.714	0.664
	310	0.927	0.917	0.917	0.824	0.817	0.813	0.812	0.856	0.831	0.854	0.859	0.857	0.914	0.909	0.914	0.836	0.825	0.829	0.886	0.886	0.855	0.855	0.873	0.854	0.799	0.82	0.806	0.676	0.634	0.631	0.696	0.706	0.719	0.765	0.739	0.683
	315	0.931	0.917	0.919	0.825	0.816	0.811	0.82	0.858	0.834	0.857	0.862	0.861	0.913	0.917	0.909	0.83	0.826	0.834	0.887	0.888	0.885	0.853	0.875	0.852	0.82	0.837	0.818	0.702	0.659	0.666	0.72	0.721	0.735	0.773	0.751	0.696
	320	0.93	0.921	0.923	0.83	0.825	0.82	0.822	0.867	0.842	0.86	0.863	0.86	0.912	0.914	0.918	0.841	0.832	0.835	0.89	0.891	0.884	0.854	0.872	0.858	0.835	0.843	0.831	0.721	0.684	0.686	0.733	0.735	0.75	0.788	0.754	0.713
	325	0.926	0.923	0.92	0.833	0.829	0.822	0.824	0.88	0.843	0.864	0.872	0.872	0.913	0.925	0.915	0.843	0.836	0.842	0.894	0.89	0.881	0.858	0.875	0.859	0.84	0.851	0.838	0.736	0.711	0.706	0.752	0.753	0.771	0.808	0.774	0.721
	330	0.934	0.927	0.928	0.834	0.83	0.824	0.823	0.854	0.844	0.869	0.875	0.879	0.918	0.922	0.912	0.846	0.838	0.844	0.888	0.896	0.869	0.859	0.882	0.855	0.849	0.858	0.846	0.747	0.713	0.72	0.765	0.767	0.78	0.817	0.785	0.727
	335	0.934	0.929	0.934	0.838	0.833	0.828	0.824	0.808	0.84	0.87	0.874	0.871	0.92	0.917	0.926	0.845	0.837	0.842	0.893	0.894	0.856	0.865	0.881	0.862	0.859	0.872	0.857	0.751	0.731	0.733	0.773	0.777	0.8	0.834	0.8	0.74
	340	0.934	0.925	0.934	0.84	0.835	0.83	0.824	0.861	0.847	0.872	0.88	0.883	0.919	0.918	0.922	0.848	0.839	0.844	0.895	0.896	0.851	0.861	0.882	0.863	0.862	0.876	0.868	0.767	0.738	0.74	0.787	0.792	0.808	0.832	0.798	0.746
	345	0.945	0.93	0.939	0.844	0.837	0.832	0.831	0.867	0.849	0.876	0.881	0.882	0.922	0.925	0.927	0.852	0.844	0.845	0.888	0.897	0.851	0.867	0.886	0.864	0.878	0.892	0.873	0.767	0.747	0.745	0.796	0.801	0.81	0.838	0.811	0.758
	350	0.946	0.935	0.939	0.848	0.84	0.836	0.84	0.863	0.862	0.877	0.883	0.879	0.927	0.922	0.921	0.853	0.839	0.852	0.897	0.902	0.866	0.865	0.885	0.866	0.878	0.895	0.881	0.787	0.76	0.761	0.796	0.803	0.817	0.848	0.819	0.765
	355	0.948	0.935	0.944	0.85	0.845	0.841	0.836	0.83	0.861	0.882	0.887	0.887	0.927	0.923	0.945	0.854	0.851	0.854	0.896	0.903	0.856	0.866	0.885	0.867	0.885	0.9	0.891	0.801	0.781	0.784	0.806	0.816	0.823	0.846	0.813	0.77
	360	0.953	0.943	0.943	0.852	0.846	0.84	0.839	0.859	0.854	0.887	0.896	0.895	0.931	0.922	0.925	0.856	0.85	0.855	0.898	0.909	0.856	0.875	0.891	0.871	0.893	0.908	0.893	0.789	0.773	0.778	0.82	0.826	0.838	0.87	0.832	0.774
	365	0.954	0.94	0.943	0.856	0.851	0.844	0.838	0.902	0.86	0.885	0.888	0.888	0.928	0.943	0.913	0.861	0.853	0.859	0.894	0.904	0.866	0.876	0.892	0.88	0.899	0.912	0.895	0.814	0.797	0.808	0.826	0.828	0.838	0.872	0.846	0.785
	370	0.954	0.943	0.945	0.859	0.852	0.843	0.844	0.827	0.863	0.888	0.896	0.891	0.929	0.921	0.937	0.856	0.85	0.863	0.904	0.909	0.859	0.87	0.895	0.88	0.904	0.912	0.898	0.809	0.8	0.806	0.836	0.843	0.851	0.877	0.845	0.789
	375	0.958	0.95	0.95	0.863	0.855	0.847	0.845	0.847	0.865	0.892	0.898	0.896	0.937	0.935	0.941	0.86	0.856	0.864	0.9	0.906	0.86	0.87	0.895	0.879	0.915	0.931	0.913	0.82	0.799	0.803	0.839	0.841	0.848	0.878	0.854	0.791
	380	0.959	0.951	0.956	0.867	0.861	0.851	0.852	0.837	0.87	0.895	0.902	0.9	0.938	0.928	0.937	0.861	0.858	0.87	0.901	0.91	0.866	0.875	0.9	0.874	0.92	0.933	0.92	0.821	0.805	0.812	0.845	0.848	0.856	0.89	0.852	0.789
	385	0.966	0.954	0.958	0.866	0.861	0.856	0.853	0.844	0.878	0.897	0.905	0.904	0.937	0.939	0.924	0.869	0.86	0.871	0.909	0.913	0.875	0.877	0.901	0.878	0.92	0.926	0.914	0.833	0.819	0.828	0.846	0.851	0.86	0.89	0.848	0.8
	390	0.968	0.957	0.96	0.87	0.865	0.856	0.854	0.855	0.873	0.899	0.903	0.904	0.94	0.939	0.94	0.867	0.863	0.868	0.911	0.908	0.868	0.875	0.903	0.882	0.923	0.928	0.912	0.834	0.818	0.82	0.85	0.856	0.863	0.901	0.86	0.808
	395	0.971	0.958	0.96	0.872	0.866	0.859	0.859	0.888	0.881	0.902	0.903	0.905	0.939	0.934	0.928	0.867	0.864	0.866	0.914	0.913	0.878	0.882	0.904	0.881	0.925	0.93	0.916	0.844	0.834	0.838	0.862	0.863	0.874	0.901	0.862	0.81
	400	0.972	0.961	0.96	0.875	0.869	0.862	0.862	0.898	0.884	0.908	0.912	0.915	0.935	0.93	0.93	0.869	0.888	0.871	0.915	0.914	0.875	0.885	0.907	0.885	0.917	0.924	0.909	0.855	0.848	0.847	0.856	0.862	0.863	0.904	0.87	0.81
	405	0.978	0.963	0.961	0.879	0.871	0.862	0.864	0.913	0.884	0.907	0.905	0.91	0.945	0.945	0.942	0.876	0.864	0.873	0.909	0.907	0.868	0.882	0.906	0.884	0.926	0.935	0.927	0.858	0.846	0.856	0.862	0.872	0.872	0.9	0.862	0.806
	410	0.981	0.966	0.969	0.882	0.877	0.868	0.86	0.887	0.882	0.911	0.91	0.915	0.946	0.94	0.948	0.871	0.867	0.876	0.909	0.909	0.867	0.883	0.908	0.888	0.928	0.944	0.928	0.864	0.852	0.862	0.863	0.87	0.868	0.912	0.863	0.813
	415	0.981	0.965	0.97	0.885	0.876	0.869	0.863	0.87	0.884	0.911	0.913	0.915	0.944	0.939	0.934	0.877	0.872	0.873	0.907	0.915	0.88	0.882	0.914	0.888	0.932	0.946	0.922	0.861	0.854	0.864	0.866	0.87	0.872	0.895	0.854	0.815
	420	0.984	0.972	0.972	0.885	0.876	0.87	0.862	0.853	0.884	0.912	0.913	0.916	0.945	0.945	0.93	0.871	0.868	0.878	0.912	0.911	0.875	0.891	0.918	0.892	0.929	0.941	0.926	0.855	0.844	0.854	0.875	0.874	0.879	0.908	0.862	0.815
	425	0.988	0.973	0.975	0.888	0.881	0.874	0.872	0.869	0.893	0.914	0.918	0.922	0.945	0.945	0.937	0.876	0.875	0.886	0.917	0.909	0.876	0.89	0.915	0.888	0.941	0.944	0.929	0.868	0.857	0.862	0.871	0.883	0.873	0.901	0.864	0.813
	430	0.985	0.977	0.98	0.891	0.881	0.876	0.876	0.911	0.892	0.92	0.923	0.925	0.955	0.94	0.938	0.877	0.873	0.888	0.915	0.917	0.902	0.89	0.918	0.89	0.94	0.958	0.941	0.862	0.852	0.858	0.877	0.88	0.883	0.9	0.867	0.812
	435	0.993	0.981	0.981	0.891	0.883	0.875	0.878	0.902	0.898	0.922	0.925	0.927	0.945	0.938	0.95	0.881	0.87	0.879	0.916	0.918	0.906	0.893	0.921	0.899	0.943	0.957	0.931	0.851	0.843	0.851	0.874	0.884	0.883	0.909	0.878	0.82
	440	0.995	0.982	0.979	0.891	0.887	0.877	0.885	0.898	0.908	0.92	0.922	0.926	0.943	0.937	0.943	0.881	0.871	0.884	0.922	0.924	0.888	0.898	0.923	0.896	0.94	0.951	0.939	0.854	0.85	0.853	0.877	0.891	0.892	0.92	0.878	0.82
	445	0.996	0.983	0.983	0.895	0.888	0.88	0.879	0.892	0.902	0.924	0.924	0.926	0.953	0.956	0.94	0.883	0.872	0.885	0.923	0.919	0.921	0.897	0.919	0.895	0.947	0.954	0.941	0.868	0.857	0.871	0.886	0.895	0.893	0.915	0.875	0.814
	450	0.997	0.987	0.982	0.899	0.894	0.884	0.885	0.949	0.904	0.933	0.933	0.945	0.945	0.934	0.939	0.884	0.872	0.884	0.923	0.93	0.916	0.901	0.925	0.901	0.94	0.949	0.937	0.878	0.866	0.875	0.879	0.884	0.878	0.908	0.888	0.827
	455	1.001	0.989	0.988	0.9	0.894	0.885	0.882	0.937	0.9	0.927	0.93	0.934	0.952	0.95	0.946	0.886	0.873	0.885	0.918	0.925	0.881	0.904	0.925	0.901	0.945	0.959	0.954	0.873	0.866	0.874	0.881	0.889	0.886	0.902	0.873	0.817
	460	1.004	0.995	0.992	0.901	0.892	0.889	0.885	0.921	0.901	0.929	0.926	0.93	0.961	0.936	0.949	0.89	0.877	0.88	0.924	0.928	0.881	0.901	0.924	0.897	0.944	0.953	0.942	0.884	0.866	0.884	0.886	0.901	0.9	0.91	0.864	0.816
	465	1.006	0.992	0.99	0.905	0.89	0.889	0.887	0.928	0.907	0.932	0.93	0.935	0.951	0.947	0.947	0.884	0.878	0.878	0.918	0.927	0.884	0.903	0.926	0.905	0.947	0.958	0.944	0.88	0.87	0.875	0.884	0.897	0.895	0.909	0.861	0.819
	470	1.007	0.996	0.992	0.907	0.894	0.89	0.884	0.91	0.903	0.933	0.929	0.935	0.952	0.938	0.936	0.886	0.877	0.882	0.925	0.926	0.881	0.905	0.923	0.905	0.938	0.947	0.932	0.88	0.869	0.877	0.88	0.892	0.894	0.905	0.858	0.812
	475	1.007	0.998	0.997	0.908	0.894	0.895	0.887	0.885	0.906	0.935	0.933	0.939	0.957	0.945	0.943	0.885	0.881	0.879	0.925	0.924	0.881	0.904	0.93	0.903	0.937	0.947	0.927	0.881	0.874	0.886	0.885	0.896	0.893	0.905	0.857	0.816
	480	1.009	0.999	0.999	0.912	0.897	0.896	0.89	0.872	0.911	0.938	0.937	0.944	0.954	0.953	0.944	0.888	0.877	0.885	0.93	0.933	0.885	0.908	0.927	0.906	0.939	0.95	0.934	0.871	0.866	0.878	0.891	0.905	0.901	0.91	0.851	0.814

## Sheet: Data S4.2
	Data S4.2 | Absorbance measurements of optical density (OD600) of V. natriegens in plate reader experiments in defined media
	Time (min)	Parental strain												synSC1.0												E. coli MG1655
		Replicate 1			Replicate 2			Replicate 3			Replicate 4			Replicate 1			Replicate 2			Replicate 3			Replicate 4			Replicate 1			Replicate 2			Replicate 3			Replicate 4
	0	0.162	0.161	0.167	0.157	0.146	0.167	0.159	0.148	0.149	0.156	0.147	0.142	0.158	0.144	0.15	0.149	0.147	0.15	0.143	0.148	0.144	0.145	0.157	0.143	0.15	0.148	0.144	0.143	0.147	0.142	0.144	0.135	0.139	0.145	0.143	0.145
	5	0.161	0.161	0.167	0.157	0.147	0.17	0.158	0.147	0.149	0.156	0.147	0.145	0.157	0.143	0.149	0.148	0.144	0.148	0.145	0.148	0.144	0.143	0.156	0.141	0.149	0.148	0.144	0.142	0.146	0.144	0.144	0.136	0.141	0.144	0.143	0.146
	10	0.16	0.159	0.166	0.157	0.147	0.165	0.157	0.147	0.149	0.156	0.147	0.146	0.156	0.142	0.148	0.149	0.143	0.148	0.145	0.147	0.144	0.142	0.155	0.139	0.147	0.148	0.144	0.14	0.145	0.143	0.144	0.135	0.14	0.142	0.142	0.145
	15	0.159	0.159	0.165	0.157	0.147	0.166	0.157	0.147	0.149	0.157	0.147	0.146	0.155	0.142	0.147	0.148	0.142	0.147	0.145	0.147	0.144	0.142	0.154	0.139	0.146	0.147	0.144	0.14	0.144	0.143	0.143	0.135	0.14	0.142	0.141	0.145
	20	0.159	0.16	0.166	0.157	0.147	0.167	0.157	0.147	0.15	0.157	0.148	0.146	0.156	0.142	0.147	0.148	0.143	0.148	0.145	0.147	0.144	0.142	0.155	0.139	0.147	0.147	0.144	0.14	0.145	0.143	0.143	0.136	0.14	0.142	0.142	0.145
	25	0.159	0.159	0.166	0.158	0.147	0.166	0.157	0.147	0.15	0.157	0.148	0.146	0.155	0.141	0.147	0.148	0.142	0.148	0.146	0.147	0.144	0.142	0.154	0.138	0.146	0.147	0.144	0.14	0.144	0.143	0.143	0.136	0.14	0.141	0.141	0.144
	30	0.159	0.159	0.166	0.16	0.146	0.167	0.155	0.146	0.151	0.155	0.146	0.145	0.154	0.141	0.147	0.148	0.14	0.148	0.144	0.144	0.142	0.142	0.153	0.138	0.147	0.146	0.144	0.139	0.142	0.142	0.142	0.134	0.14	0.14	0.141	0.144
	35	0.159	0.159	0.167	0.159	0.147	0.167	0.158	0.148	0.151	0.158	0.149	0.147	0.154	0.142	0.147	0.15	0.142	0.148	0.146	0.147	0.144	0.143	0.155	0.139	0.146	0.147	0.145	0.14	0.145	0.144	0.143	0.136	0.14	0.142	0.142	0.145
	40	0.16	0.159	0.167	0.159	0.147	0.168	0.157	0.148	0.151	0.158	0.149	0.147	0.154	0.142	0.147	0.151	0.142	0.148	0.146	0.147	0.145	0.144	0.155	0.139	0.147	0.147	0.144	0.14	0.144	0.144	0.142	0.136	0.141	0.141	0.142	0.146
	45	0.159	0.158	0.166	0.161	0.146	0.168	0.156	0.146	0.153	0.157	0.148	0.146	0.153	0.14	0.147	0.15	0.141	0.149	0.144	0.145	0.143	0.143	0.154	0.139	0.146	0.146	0.144	0.139	0.141	0.143	0.142	0.135	0.141	0.14	0.142	0.145
	50	0.159	0.159	0.166	0.162	0.147	0.168	0.155	0.146	0.152	0.156	0.148	0.147	0.153	0.141	0.147	0.15	0.141	0.149	0.145	0.144	0.143	0.144	0.154	0.14	0.146	0.146	0.143	0.139	0.142	0.143	0.142	0.135	0.139	0.141	0.142	0.144
	55	0.159	0.159	0.167	0.162	0.147	0.168	0.156	0.147	0.153	0.157	0.149	0.147	0.154	0.141	0.147	0.151	0.141	0.148	0.145	0.145	0.144	0.144	0.155	0.14	0.145	0.146	0.144	0.139	0.141	0.143	0.142	0.135	0.14	0.141	0.141	0.144
	60	0.16	0.16	0.168	0.162	0.148	0.169	0.158	0.149	0.152	0.158	0.15	0.149	0.155	0.142	0.148	0.152	0.144	0.149	0.146	0.147	0.145	0.145	0.158	0.14	0.146	0.147	0.144	0.14	0.144	0.144	0.143	0.136	0.14	0.141	0.141	0.145
	65	0.16	0.16	0.168	0.162	0.149	0.17	0.158	0.15	0.154	0.159	0.151	0.149	0.156	0.142	0.148	0.153	0.144	0.15	0.147	0.148	0.146	0.146	0.157	0.141	0.146	0.147	0.144	0.14	0.144	0.145	0.143	0.136	0.14	0.141	0.142	0.146
	70	0.159	0.159	0.167	0.163	0.148	0.169	0.156	0.148	0.153	0.157	0.15	0.148	0.154	0.141	0.147	0.152	0.141	0.15	0.146	0.145	0.144	0.146	0.155	0.14	0.145	0.146	0.143	0.139	0.141	0.143	0.141	0.135	0.139	0.14	0.141	0.144
	75	0.159	0.16	0.167	0.163	0.148	0.169	0.157	0.148	0.153	0.157	0.15	0.147	0.155	0.142	0.147	0.152	0.141	0.15	0.146	0.145	0.144	0.146	0.154	0.14	0.145	0.146	0.143	0.139	0.141	0.143	0.142	0.135	0.139	0.14	0.141	0.144
	80	0.16	0.16	0.167	0.164	0.149	0.169	0.156	0.148	0.154	0.157	0.151	0.148	0.155	0.142	0.148	0.152	0.142	0.15	0.146	0.146	0.144	0.147	0.154	0.141	0.145	0.146	0.143	0.139	0.141	0.143	0.141	0.135	0.139	0.14	0.141	0.144
	85	0.16	0.161	0.168	0.164	0.149	0.17	0.158	0.149	0.154	0.157	0.151	0.149	0.155	0.142	0.148	0.153	0.143	0.151	0.147	0.146	0.145	0.147	0.156	0.141	0.145	0.146	0.143	0.139	0.141	0.143	0.141	0.135	0.139	0.141	0.141	0.144
	90	0.161	0.161	0.168	0.164	0.149	0.17	0.158	0.149	0.154	0.157	0.151	0.149	0.155	0.143	0.148	0.154	0.144	0.151	0.148	0.146	0.145	0.147	0.155	0.142	0.145	0.146	0.143	0.139	0.141	0.143	0.141	0.135	0.139	0.141	0.141	0.145
	95	0.162	0.161	0.169	0.165	0.15	0.17	0.158	0.149	0.155	0.158	0.152	0.149	0.157	0.143	0.148	0.154	0.144	0.152	0.148	0.147	0.146	0.148	0.157	0.142	0.145	0.146	0.143	0.139	0.142	0.143	0.141	0.135	0.139	0.141	0.141	0.145
	100	0.162	0.162	0.168	0.166	0.151	0.17	0.158	0.15	0.155	0.158	0.152	0.15	0.157	0.144	0.149	0.154	0.145	0.152	0.148	0.147	0.145	0.148	0.157	0.143	0.145	0.146	0.143	0.139	0.141	0.143	0.141	0.135	0.139	0.14	0.141	0.144
	105	0.162	0.162	0.169	0.166	0.152	0.171	0.159	0.151	0.156	0.158	0.153	0.151	0.157	0.143	0.149	0.154	0.145	0.153	0.149	0.148	0.146	0.149	0.157	0.143	0.145	0.146	0.143	0.138	0.141	0.143	0.141	0.135	0.139	0.14	0.141	0.144
	110	0.165	0.163	0.171	0.167	0.155	0.172	0.162	0.154	0.157	0.162	0.156	0.153	0.16	0.146	0.151	0.156	0.149	0.154	0.152	0.152	0.149	0.152	0.162	0.145	0.146	0.146	0.144	0.139	0.143	0.144	0.142	0.136	0.14	0.141	0.142	0.146
	115	0.164	0.164	0.17	0.167	0.154	0.172	0.161	0.153	0.158	0.16	0.155	0.152	0.159	0.145	0.15	0.156	0.147	0.154	0.151	0.151	0.147	0.151	0.159	0.145	0.145	0.146	0.143	0.139	0.141	0.143	0.141	0.135	0.139	0.141	0.142	0.145
	120	0.165	0.166	0.171	0.169	0.155	0.172	0.162	0.153	0.159	0.16	0.155	0.153	0.16	0.146	0.152	0.158	0.148	0.155	0.151	0.152	0.148	0.153	0.161	0.146	0.145	0.146	0.143	0.138	0.141	0.143	0.141	0.135	0.139	0.141	0.142	0.145
	125	0.166	0.166	0.171	0.169	0.157	0.172	0.162	0.154	0.159	0.16	0.157	0.152	0.161	0.148	0.153	0.159	0.148	0.156	0.152	0.153	0.149	0.152	0.161	0.146	0.145	0.146	0.144	0.138	0.14	0.143	0.141	0.135	0.139	0.14	0.141	0.144
	130	0.167	0.166	0.171	0.171	0.158	0.173	0.163	0.155	0.16	0.162	0.158	0.154	0.161	0.15	0.156	0.161	0.149	0.158	0.153	0.153	0.151	0.154	0.163	0.148	0.145	0.146	0.143	0.139	0.14	0.143	0.141	0.135	0.139	0.14	0.141	0.144
	135	0.168	0.168	0.173	0.172	0.16	0.174	0.164	0.156	0.162	0.163	0.159	0.155	0.164	0.151	0.157	0.161	0.149	0.159	0.153	0.154	0.152	0.157	0.165	0.149	0.146	0.146	0.143	0.138	0.14	0.143	0.141	0.135	0.14	0.141	0.141	0.144
	140	0.169	0.17	0.174	0.173	0.162	0.175	0.165	0.159	0.163	0.164	0.161	0.156	0.164	0.152	0.158	0.163	0.152	0.161	0.153	0.155	0.152	0.157	0.165	0.15	0.145	0.146	0.143	0.139	0.141	0.143	0.141	0.135	0.139	0.139	0.141	0.144
	145	0.172	0.172	0.176	0.174	0.165	0.177	0.169	0.162	0.164	0.167	0.164	0.159	0.166	0.155	0.16	0.165	0.156	0.162	0.155	0.158	0.155	0.16	0.17	0.153	0.146	0.146	0.143	0.139	0.143	0.143	0.143	0.136	0.139	0.141	0.142	0.146
	150	0.172	0.174	0.176	0.176	0.167	0.177	0.169	0.162	0.167	0.166	0.165	0.158	0.166	0.154	0.16	0.166	0.156	0.164	0.155	0.158	0.156	0.161	0.17	0.153	0.145	0.146	0.144	0.139	0.141	0.142	0.141	0.135	0.139	0.14	0.141	0.144
	155	0.176	0.177	0.178	0.178	0.17	0.18	0.173	0.165	0.169	0.169	0.169	0.161	0.168	0.158	0.163	0.169	0.16	0.165	0.158	0.162	0.159	0.165	0.173	0.156	0.145	0.146	0.143	0.139	0.143	0.143	0.142	0.136	0.139	0.141	0.141	0.145
	160	0.179	0.181	0.18	0.181	0.173	0.182	0.175	0.168	0.172	0.171	0.171	0.163	0.17	0.16	0.166	0.172	0.163	0.169	0.16	0.163	0.161	0.166	0.175	0.158	0.146	0.147	0.144	0.139	0.143	0.144	0.142	0.136	0.14	0.14	0.142	0.145
	165	0.18	0.183	0.181	0.184	0.174	0.182	0.177	0.168	0.175	0.17	0.173	0.163	0.172	0.16	0.167	0.173	0.163	0.17	0.161	0.162	0.16	0.17	0.174	0.158	0.145	0.146	0.143	0.138	0.14	0.143	0.141	0.135	0.139	0.14	0.141	0.144
	170	0.183	0.185	0.183	0.187	0.176	0.184	0.179	0.172	0.179	0.172	0.176	0.165	0.174	0.164	0.17	0.176	0.165	0.175	0.164	0.166	0.163	0.172	0.175	0.162	0.145	0.146	0.144	0.138	0.141	0.142	0.141	0.135	0.14	0.14	0.141	0.144
	175	0.187	0.189	0.185	0.188	0.18	0.186	0.182	0.174	0.181	0.173	0.18	0.167	0.176	0.166	0.172	0.178	0.168	0.178	0.167	0.166	0.167	0.176	0.18	0.164	0.145	0.145	0.143	0.138	0.14	0.142	0.141	0.135	0.139	0.14	0.141	0.144
	180	0.192	0.196	0.19	0.192	0.186	0.189	0.188	0.18	0.187	0.179	0.185	0.172	0.182	0.171	0.177	0.185	0.177	0.183	0.172	0.172	0.171	0.182	0.186	0.169	0.146	0.146	0.144	0.139	0.143	0.143	0.142	0.136	0.14	0.141	0.142	0.146
	185	0.198	0.201	0.193	0.197	0.192	0.191	0.193	0.186	0.192	0.183	0.19	0.174	0.185	0.175	0.18	0.189	0.182	0.187	0.175	0.175	0.176	0.182	0.189	0.172	0.145	0.147	0.143	0.14	0.144	0.144	0.143	0.136	0.14	0.141	0.142	0.146
	190	0.203	0.207	0.196	0.203	0.198	0.195	0.198	0.19	0.196	0.186	0.197	0.177	0.188	0.18	0.184	0.194	0.187	0.192	0.18	0.178	0.18	0.187	0.194	0.177	0.146	0.146	0.143	0.139	0.142	0.143	0.142	0.136	0.14	0.14	0.142	0.145
	195	0.206	0.215	0.2	0.209	0.203	0.197	0.201	0.195	0.203	0.187	0.201	0.181	0.194	0.185	0.189	0.198	0.189	0.199	0.185	0.178	0.182	0.191	0.197	0.181	0.146	0.146	0.143	0.139	0.14	0.143	0.141	0.136	0.139	0.14	0.142	0.145
	200	0.213	0.223	0.204	0.214	0.211	0.202	0.208	0.2	0.211	0.192	0.209	0.186	0.199	0.19	0.194	0.204	0.196	0.205	0.191	0.182	0.189	0.199	0.201	0.184	0.145	0.146	0.143	0.138	0.141	0.143	0.141	0.135	0.139	0.14	0.141	0.144
	205	0.219	0.233	0.209	0.22	0.225	0.206	0.217	0.211	0.22	0.2	0.219	0.192	0.208	0.199	0.203	0.214	0.208	0.214	0.2	0.19	0.198	0.208	0.21	0.191	0.146	0.147	0.144	0.139	0.143	0.143	0.142	0.136	0.14	0.141	0.141	0.145
	210	0.228	0.243	0.214	0.228	0.233	0.211	0.221	0.217	0.23	0.204	0.228	0.194	0.213	0.205	0.209	0.221	0.212	0.222	0.203	0.194	0.201	0.216	0.215	0.197	0.146	0.146	0.143	0.138	0.141	0.143	0.141	0.135	0.139	0.14	0.141	0.144
	215	0.238	0.254	0.221	0.239	0.25	0.219	0.231	0.228	0.244	0.21	0.243	0.201	0.223	0.215	0.217	0.225	0.22	0.234	0.215	0.201	0.21	0.223	0.225	0.205	0.145	0.146	0.144	0.139	0.141	0.143	0.141	0.135	0.139	0.14	0.142	0.145
	220	0.249	0.271	0.229	0.253	0.268	0.226	0.24	0.24	0.26	0.216	0.261	0.21	0.231	0.224	0.228	0.242	0.229	0.243	0.219	0.208	0.219	0.234	0.233	0.213	0.145	0.146	0.143	0.138	0.14	0.142	0.141	0.134	0.139	0.14	0.141	0.144
	225	0.263	0.291	0.239	0.266	0.29	0.236	0.254	0.259	0.281	0.224	0.28	0.221	0.245	0.238	0.242	0.259	0.25	0.258	0.235	0.217	0.23	0.25	0.245	0.226	0.145	0.146	0.143	0.139	0.141	0.143	0.141	0.135	0.14	0.14	0.142	0.144
	230	0.287	0.308	0.25	0.288	0.306	0.247	0.275	0.278	0.298	0.233	0.296	0.234	0.258	0.253	0.254	0.275	0.27	0.273	0.255	0.227	0.241	0.273	0.264	0.236	0.145	0.146	0.144	0.138	0.141	0.142	0.141	0.135	0.139	0.14	0.141	0.144
	235	0.307	0.331	0.262	0.304	0.33	0.26	0.293	0.294	0.319	0.248	0.316	0.252	0.282	0.273	0.272	0.295	0.284	0.291	0.274	0.24	0.255	0.289	0.281	0.249	0.145	0.146	0.143	0.138	0.141	0.142	0.141	0.135	0.139	0.14	0.141	0.144
	240	0.327	0.358	0.278	0.326	0.357	0.275	0.307	0.319	0.347	0.267	0.346	0.274	0.303	0.293	0.292	0.316	0.305	0.313	0.295	0.248	0.27	0.307	0.296	0.269	0.146	0.147	0.143	0.138	0.141	0.143	0.141	0.136	0.139	0.14	0.142	0.144
	245	0.349	0.389	0.296	0.349	0.384	0.294	0.332	0.343	0.374	0.282	0.371	0.291	0.318	0.315	0.314	0.34	0.332	0.338	0.316	0.264	0.29	0.331	0.318	0.292	0.145	0.146	0.143	0.138	0.141	0.143	0.141	0.136	0.139	0.14	0.142	0.144
	250	0.378	0.419	0.318	0.375	0.412	0.314	0.361	0.373	0.404	0.297	0.403	0.308	0.343	0.34	0.341	0.368	0.359	0.364	0.337	0.281	0.316	0.353	0.341	0.313	0.146	0.145	0.144	0.139	0.142	0.143	0.142	0.135	0.139	0.14	0.141	0.144
	255	0.406	0.452	0.342	0.407	0.447	0.338	0.39	0.402	0.435	0.319	0.434	0.336	0.37	0.37	0.363	0.395	0.39	0.391	0.36	0.302	0.342	0.381	0.367	0.334	0.145	0.147	0.144	0.139	0.141	0.143	0.141	0.135	0.14	0.14	0.142	0.144
	260	0.439	0.483	0.368	0.438	0.477	0.364	0.418	0.433	0.466	0.344	0.464	0.36	0.396	0.398	0.39	0.424	0.415	0.419	0.387	0.328	0.367	0.406	0.391	0.352	0.145	0.146	0.143	0.138	0.14	0.143	0.141	0.135	0.139	0.14	0.142	0.144
	265	0.467	0.514	0.396	0.466	0.511	0.395	0.45	0.466	0.494	0.373	0.494	0.389	0.421	0.429	0.419	0.454	0.446	0.448	0.418	0.352	0.397	0.441	0.424	0.379	0.146	0.146	0.144	0.138	0.141	0.143	0.141	0.135	0.139	0.14	0.142	0.144
	270	0.498	0.545	0.43	0.498	0.538	0.425	0.48	0.495	0.524	0.402	0.523	0.418	0.455	0.458	0.451	0.485	0.475	0.476	0.451	0.377	0.426	0.471	0.453	0.406	0.145	0.146	0.144	0.138	0.14	0.143	0.141	0.135	0.139	0.14	0.141	0.144
	275	0.528	0.573	0.46	0.526	0.568	0.458	0.512	0.526	0.552	0.432	0.552	0.45	0.483	0.491	0.482	0.518	0.508	0.511	0.484	0.406	0.457	0.501	0.484	0.435	0.145	0.146	0.143	0.138	0.14	0.143	0.141	0.135	0.139	0.14	0.141	0.144
	280	0.557	0.603	0.488	0.552	0.594	0.486	0.542	0.557	0.581	0.463	0.581	0.479	0.52	0.525	0.519	0.545	0.538	0.542	0.514	0.437	0.49	0.533	0.515	0.467	0.145	0.146	0.144	0.139	0.141	0.143	0.141	0.135	0.139	0.14	0.141	0.144
	285	0.581	0.634	0.522	0.576	0.621	0.515	0.567	0.584	0.608	0.493	0.606	0.513	0.548	0.554	0.542	0.572	0.568	0.572	0.545	0.472	0.52	0.558	0.547	0.498	0.146	0.146	0.143	0.138	0.14	0.143	0.141	0.135	0.139	0.141	0.142	0.144
	290	0.611	0.666	0.548	0.604	0.652	0.546	0.594	0.612	0.638	0.524	0.64	0.538	0.576	0.585	0.576	0.603	0.594	0.597	0.575	0.499	0.551	0.584	0.566	0.527	0.145	0.145	0.144	0.139	0.142	0.143	0.141	0.136	0.139	0.14	0.141	0.145
	295	0.637	0.696	0.576	0.634	0.682	0.569	0.621	0.643	0.67	0.551	0.671	0.567	0.605	0.615	0.612	0.633	0.625	0.631	0.603	0.535	0.581	0.612	0.598	0.557	0.145	0.146	0.143	0.138	0.141	0.143	0.141	0.135	0.139	0.141	0.142	0.144
	300	0.671	0.724	0.6	0.664	0.708	0.597	0.652	0.673	0.699	0.577	0.696	0.591	0.634	0.644	0.637	0.66	0.656	0.663	0.631	0.562	0.611	0.638	0.627	0.586	0.145	0.146	0.144	0.138	0.141	0.143	0.141	0.135	0.139	0.141	0.141	0.144
	305	0.697	0.752	0.628	0.695	0.733	0.621	0.682	0.698	0.725	0.6	0.725	0.618	0.66	0.681	0.672	0.695	0.686	0.694	0.657	0.589	0.64	0.672	0.656	0.611	0.145	0.146	0.144	0.139	0.141	0.143	0.141	0.135	0.14	0.141	0.142	0.144
	310	0.726	0.783	0.661	0.718	0.762	0.651	0.709	0.726	0.752	0.631	0.751	0.649	0.699	0.709	0.703	0.723	0.713	0.72	0.69	0.621	0.674	0.702	0.686	0.647	0.145	0.146	0.144	0.138	0.141	0.143	0.141	0.135	0.139	0.141	0.142	0.144
	315	0.754	0.808	0.694	0.748	0.79	0.683	0.74	0.756	0.779	0.662	0.78	0.682	0.725	0.741	0.734	0.749	0.742	0.75	0.723	0.651	0.708	0.729	0.714	0.673	0.145	0.146	0.144	0.138	0.141	0.143	0.141	0.135	0.14	0.14	0.142	0.144
	320	0.781	0.838	0.721	0.772	0.817	0.708	0.767	0.785	0.808	0.69	0.808	0.706	0.754	0.775	0.765	0.777	0.774	0.782	0.745	0.681	0.735	0.753	0.741	0.699	0.145	0.146	0.144	0.138	0.14	0.143	0.141	0.135	0.14	0.14	0.141	0.144
	325	0.809	0.864	0.747	0.801	0.842	0.734	0.79	0.811	0.835	0.715	0.835	0.733	0.781	0.803	0.797	0.804	0.805	0.813	0.774	0.713	0.765	0.781	0.77	0.734	0.146	0.146	0.144	0.139	0.141	0.143	0.141	0.135	0.14	0.14	0.141	0.144
	330	0.835	0.886	0.776	0.827	0.864	0.759	0.821	0.839	0.859	0.745	0.86	0.757	0.809	0.831	0.827	0.836	0.831	0.84	0.804	0.742	0.797	0.809	0.797	0.764	0.145	0.146	0.143	0.138	0.14	0.143	0.141	0.135	0.14	0.14	0.142	0.144
	335	0.861	0.897	0.802	0.851	0.882	0.788	0.845	0.863	0.881	0.773	0.882	0.787	0.843	0.859	0.855	0.862	0.861	0.868	0.83	0.771	0.829	0.838	0.828	0.797	0.145	0.146	0.144	0.139	0.14	0.143	0.141	0.135	0.14	0.14	0.142	0.144
	340	0.884	0.894	0.829	0.871	0.892	0.813	0.866	0.883	0.887	0.797	0.887	0.814	0.868	0.884	0.881	0.887	0.881	0.888	0.856	0.799	0.855	0.865	0.855	0.826	0.146	0.146	0.144	0.139	0.141	0.143	0.141	0.136	0.14	0.14	0.142	0.144
	345	0.897	0.887	0.858	0.889	0.885	0.839	0.887	0.889	0.881	0.825	0.882	0.836	0.894	0.909	0.906	0.908	0.903	0.911	0.88	0.83	0.879	0.888	0.881	0.855	0.146	0.146	0.144	0.139	0.141	0.143	0.141	0.136	0.14	0.141	0.141	0.144
	350	0.894	0.879	0.877	0.897	0.876	0.861	0.891	0.881	0.873	0.846	0.874	0.858	0.914	0.92	0.921	0.916	0.911	0.92	0.904	0.853	0.903	0.902	0.899	0.875	0.145	0.146	0.144	0.138	0.141	0.142	0.141	0.135	0.14	0.141	0.142	0.144
	355	0.888	0.877	0.899	0.889	0.872	0.883	0.892	0.876	0.863	0.873	0.869	0.879	0.926	0.918	0.928	0.915	0.906	0.919	0.918	0.885	0.917	0.913	0.913	0.9	0.146	0.146	0.144	0.14	0.143	0.144	0.143	0.136	0.14	0.141	0.142	0.146
	360	0.879	0.875	0.909	0.88	0.864	0.896	0.881	0.866	0.86	0.885	0.861	0.886	0.921	0.905	0.916	0.903	0.891	0.906	0.913	0.902	0.917	0.904	0.912	0.912	0.146	0.146	0.143	0.139	0.142	0.144	0.141	0.135	0.14	0.14	0.142	0.145
	365	0.875	0.872	0.902	0.871	0.863	0.897	0.873	0.862	0.856	0.894	0.861	0.882	0.908	0.897	0.904	0.894	0.887	0.897	0.902	0.92	0.903	0.892	0.899	0.912	0.146	0.146	0.143	0.139	0.14	0.143	0.141	0.135	0.139	0.141	0.141	0.145
	370	0.873	0.87	0.892	0.871	0.864	0.888	0.873	0.86	0.855	0.887	0.857	0.872	0.901	0.889	0.899	0.889	0.883	0.895	0.892	0.919	0.897	0.885	0.888	0.903	0.145	0.146	0.144	0.138	0.141	0.143	0.141	0.135	0.139	0.14	0.141	0.144
	375	0.873	0.869	0.887	0.869	0.86	0.88	0.867	0.856	0.853	0.877	0.858	0.866	0.894	0.886	0.893	0.883	0.877	0.885	0.885	0.911	0.89	0.882	0.881	0.89	0.145	0.146	0.144	0.139	0.141	0.143	0.141	0.135	0.139	0.14	0.141	0.145
	380	0.868	0.867	0.882	0.869	0.857	0.876	0.865	0.856	0.851	0.872	0.857	0.861	0.894	0.882	0.887	0.881	0.875	0.883	0.882	0.9	0.885	0.879	0.877	0.882	0.145	0.146	0.144	0.138	0.141	0.143	0.141	0.136	0.14	0.14	0.141	0.144
	385	0.867	0.866	0.88	0.866	0.856	0.872	0.866	0.854	0.851	0.87	0.855	0.859	0.887	0.879	0.886	0.881	0.873	0.881	0.878	0.892	0.883	0.875	0.877	0.88	0.145	0.146	0.144	0.139	0.141	0.143	0.141	0.135	0.14	0.14	0.142	0.144
	390	0.864	0.864	0.879	0.865	0.855	0.871	0.862	0.853	0.849	0.868	0.854	0.856	0.884	0.881	0.886	0.877	0.869	0.879	0.876	0.889	0.88	0.871	0.876	0.878	0.145	0.146	0.143	0.139	0.141	0.144	0.141	0.136	0.14	0.14	0.142	0.144
	395	0.865	0.866	0.876	0.864	0.857	0.868	0.86	0.851	0.846	0.867	0.852	0.853	0.881	0.877	0.882	0.878	0.866	0.878	0.876	0.886	0.875	0.872	0.874	0.878	0.145	0.146	0.144	0.138	0.141	0.143	0.141	0.135	0.14	0.14	0.141	0.144
	400	0.862	0.868	0.876	0.861	0.852	0.865	0.861	0.851	0.849	0.866	0.85	0.851	0.878	0.875	0.882	0.873	0.863	0.874	0.873	0.883	0.875	0.87	0.872	0.879	0.146	0.146	0.144	0.139	0.141	0.143	0.141	0.136	0.14	0.14	0.142	0.144
	405	0.859	0.865	0.875	0.86	0.851	0.863	0.857	0.848	0.846	0.865	0.85	0.851	0.878	0.873	0.877	0.869	0.859	0.872	0.872	0.879	0.871	0.868	0.869	0.872	0.145	0.146	0.144	0.139	0.14	0.143	0.141	0.135	0.14	0.14	0.142	0.144
	410	0.861	0.866	0.873	0.86	0.85	0.863	0.858	0.848	0.845	0.862	0.85	0.85	0.877	0.871	0.875	0.869	0.86	0.869	0.867	0.878	0.867	0.865	0.864	0.869	0.146	0.146	0.143	0.138	0.141	0.143	0.141	0.135	0.14	0.14	0.142	0.144
	415	0.86	0.865	0.87	0.856	0.848	0.863	0.856	0.849	0.843	0.862	0.849	0.849	0.875	0.868	0.873	0.864	0.856	0.866	0.866	0.875	0.866	0.859	0.864	0.865	0.146	0.146	0.144	0.139	0.141	0.143	0.141	0.135	0.14	0.14	0.142	0.145
	420	0.86	0.863	0.87	0.857	0.846	0.863	0.854	0.849	0.842	0.858	0.85	0.847	0.873	0.863	0.871	0.861	0.852	0.863	0.861	0.872	0.864	0.856	0.859	0.864	0.146	0.146	0.144	0.138	0.141	0.143	0.14	0.135	0.14	0.14	0.142	0.144
	425	0.862	0.862	0.875	0.859	0.846	0.862	0.857	0.85	0.84	0.858	0.85	0.847	0.871	0.862	0.865	0.858	0.849	0.862	0.859	0.869	0.86	0.854	0.856	0.863	0.146	0.146	0.145	0.139	0.142	0.143	0.141	0.135	0.14	0.141	0.142	0.145
	430	0.862	0.861	0.871	0.86	0.847	0.861	0.859	0.847	0.839	0.858	0.849	0.848	0.868	0.858	0.863	0.856	0.847	0.859	0.856	0.868	0.86	0.855	0.853	0.86	0.145	0.146	0.144	0.139	0.143	0.143	0.142	0.136	0.14	0.141	0.142	0.145
	435	0.861	0.866	0.871	0.86	0.847	0.861	0.857	0.848	0.84	0.861	0.849	0.846	0.866	0.858	0.864	0.856	0.849	0.859	0.857	0.865	0.856	0.852	0.854	0.857	0.146	0.146	0.143	0.14	0.144	0.145	0.143	0.136	0.14	0.14	0.141	0.145
	440	0.861	0.862	0.868	0.857	0.845	0.859	0.854	0.846	0.84	0.858	0.846	0.843	0.862	0.855	0.861	0.851	0.844	0.855	0.852	0.86	0.853	0.85	0.85	0.852	0.146	0.146	0.144	0.139	0.142	0.144	0.142	0.135	0.14	0.14	0.142	0.145
	445	0.86	0.863	0.868	0.859	0.846	0.856	0.853	0.847	0.841	0.857	0.848	0.843	0.86	0.854	0.858	0.85	0.841	0.853	0.849	0.859	0.853	0.846	0.85	0.852	0.146	0.146	0.144	0.138	0.141	0.143	0.141	0.135	0.14	0.14	0.142	0.144
	450	0.86	0.883	0.869	0.858	0.847	0.856	0.854	0.847	0.842	0.859	0.852	0.841	0.858	0.868	0.859	0.852	0.848	0.869	0.849	0.857	0.852	0.844	0.846	0.851	0.146	0.146	0.144	0.138	0.141	0.143	0.141	0.135	0.14	0.14	0.141	0.144
	455	0.86	0.884	0.867	0.856	0.868	0.854	0.853	0.852	0.863	0.858	0.868	0.844	0.859	0.876	0.881	0.873	0.863	0.877	0.846	0.857	0.862	0.844	0.846	0.848	0.145	0.146	0.144	0.138	0.14	0.143	0.141	0.135	0.14	0.14	0.141	0.144
	460	0.863	0.884	0.868	0.86	0.875	0.855	0.853	0.87	0.864	0.858	0.873	0.841	0.878	0.877	0.88	0.874	0.865	0.877	0.857	0.852	0.872	0.864	0.866	0.848	0.146	0.147	0.144	0.139	0.14	0.143	0.141	0.136	0.14	0.141	0.142	0.145
	465	0.881	0.882	0.869	0.874	0.876	0.855	0.871	0.873	0.86	0.858	0.87	0.842	0.882	0.874	0.88	0.872	0.864	0.873	0.872	0.851	0.876	0.868	0.871	0.87	0.146	0.146	0.144	0.139	0.141	0.143	0.141	0.136	0.14	0.14	0.142	0.144
	470	0.886	0.877	0.873	0.882	0.872	0.854	0.88	0.87	0.86	0.856	0.867	0.841	0.883	0.868	0.876	0.869	0.858	0.868	0.872	0.87	0.872	0.867	0.87	0.871	0.145	0.146	0.144	0.139	0.141	0.143	0.14	0.135	0.14	0.14	0.141	0.144
	475	0.882	0.875	0.89	0.884	0.869	0.872	0.88	0.867	0.856	0.859	0.866	0.864	0.877	0.866	0.871	0.865	0.855	0.865	0.871	0.877	0.869	0.866	0.868	0.87	0.146	0.147	0.144	0.14	0.143	0.144	0.142	0.137	0.14	0.14	0.142	0.146
	480	0.878	0.87	0.893	0.878	0.865	0.882	0.879	0.865	0.85	0.877	0.864	0.867	0.873	0.864	0.867	0.861	0.852	0.864	0.868	0.875	0.863	0.862	0.862	0.866	0.146	0.147	0.144	0.139	0.143	0.144	0.142	0.136	0.141	0.141	0.143	0.145
	485	0.872	0.869	0.89	0.875	0.86	0.881	0.872	0.862	0.85	0.881	0.856	0.864	0.869	0.859	0.864	0.86	0.849	0.858	0.861	0.872	0.86	0.857	0.858	0.859	0.146	0.146	0.144	0.138	0.141	0.143	0.141	0.136	0.14	0.14	0.141	0.144
	490	0.871	0.867	0.887	0.872	0.857	0.876	0.869	0.858	0.848	0.884	0.856	0.863	0.865	0.856	0.861	0.855	0.845	0.858	0.859	0.87	0.859	0.855	0.856	0.859	0.147	0.147	0.144	0.14	0.144	0.144	0.143	0.137	0.14	0.141	0.143	0.145
	495	0.867	0.866	0.883	0.869	0.853	0.875	0.864	0.853	0.847	0.878	0.852	0.859	0.864	0.853	0.859	0.853	0.843	0.854	0.854	0.862	0.854	0.851	0.852	0.856	0.146	0.146	0.144	0.139	0.142	0.143	0.141	0.136	0.14	0.14	0.142	0.144
	500	0.868	0.866	0.88	0.867	0.855	0.871	0.865	0.852	0.844	0.876	0.852	0.859	0.86	0.85	0.859	0.851	0.842	0.853	0.853	0.862	0.852	0.85	0.852	0.851	0.146	0.147	0.144	0.14	0.144	0.144	0.142	0.137	0.14	0.141	0.143	0.146
	505	0.863	0.863	0.877	0.862	0.852	0.867	0.86	0.849	0.845	0.871	0.852	0.854	0.855	0.848	0.856	0.849	0.839	0.853	0.85	0.857	0.849	0.847	0.847	0.849	0.146	0.147	0.143	0.139	0.141	0.143	0.141	0.136	0.14	0.14	0.141	0.145
	510	0.861	0.865	0.874	0.862	0.847	0.867	0.856	0.85	0.841	0.865	0.849	0.851	0.854	0.848	0.854	0.846	0.838	0.852	0.845	0.851	0.845	0.843	0.846	0.849	0.145	0.146	0.144	0.138	0.141	0.143	0.141	0.135	0.14	0.14	0.142	0.144
	515	0.862	0.865	0.873	0.861	0.847	0.867	0.857	0.848	0.841	0.865	0.851	0.85	0.853	0.849	0.854	0.847	0.838	0.851	0.846	0.853	0.846	0.843	0.843	0.845	0.146	0.147	0.144	0.139	0.143	0.144	0.142	0.137	0.14	0.141	0.142	0.147
	520	0.858	0.862	0.868	0.855	0.848	0.86	0.855	0.846	0.84	0.863	0.847	0.846	0.853	0.848	0.853	0.845	0.836	0.85	0.843	0.85	0.843	0.839	0.841	0.844	0.146	0.146	0.144	0.138	0.141	0.143	0.141	0.136	0.14	0.14	0.142	0.144
	525	0.86	0.863	0.871	0.856	0.846	0.862	0.856	0.848	0.841	0.862	0.848	0.846	0.852	0.845	0.852	0.841	0.834	0.848	0.842	0.849	0.841	0.838	0.841	0.845	0.146	0.146	0.144	0.139	0.143	0.144	0.142	0.137	0.14	0.141	0.142	0.146
	530	0.858	0.861	0.871	0.856	0.846	0.86	0.856	0.848	0.839	0.861	0.847	0.848	0.85	0.845	0.852	0.843	0.834	0.845	0.839	0.848	0.842	0.838	0.841	0.841	0.146	0.146	0.144	0.139	0.143	0.144	0.142	0.137	0.141	0.14	0.142	0.145
	535	0.859	0.862	0.87	0.856	0.846	0.856	0.852	0.845	0.838	0.861	0.847	0.843	0.852	0.845	0.851	0.841	0.831	0.847	0.838	0.845	0.84	0.837	0.838	0.84	0.146	0.146	0.144	0.14	0.143	0.144	0.142	0.137	0.141	0.141	0.142	0.145
	540	0.859	0.861	0.867	0.854	0.845	0.858	0.851	0.844	0.839	0.857	0.845	0.842	0.85	0.842	0.854	0.842	0.834	0.843	0.837	0.842	0.837	0.833	0.839	0.839	0.145	0.146	0.144	0.138	0.141	0.143	0.141	0.136	0.14	0.14	0.142	0.144
	545	0.858	0.86	0.867	0.854	0.844	0.858	0.852	0.844	0.838	0.857	0.848	0.844	0.849	0.843	0.852	0.843	0.833	0.845	0.838	0.841	0.839	0.832	0.838	0.84	0.146	0.146	0.144	0.14	0.143	0.144	0.142	0.137	0.141	0.141	0.142	0.146
	550	0.859	0.862	0.866	0.854	0.844	0.857	0.849	0.842	0.838	0.856	0.845	0.841	0.845	0.842	0.852	0.837	0.829	0.841	0.833	0.84	0.838	0.832	0.835	0.835	0.146	0.146	0.144	0.138	0.141	0.143	0.141	0.136	0.14	0.14	0.141	0.144
	555	0.856	0.86	0.867	0.852	0.844	0.854	0.849	0.843	0.837	0.856	0.848	0.842	0.844	0.844	0.849	0.839	0.831	0.845	0.834	0.841	0.84	0.833	0.837	0.839	0.145	0.146	0.144	0.14	0.143	0.144	0.142	0.137	0.141	0.14	0.142	0.145
	560	0.857	0.861	0.868	0.854	0.844	0.855	0.848	0.844	0.84	0.854	0.847	0.842	0.847	0.842	0.847	0.84	0.83	0.845	0.833	0.837	0.838	0.83	0.834	0.837	0.146	0.146	0.144	0.139	0.141	0.143	0.141	0.137	0.14	0.14	0.142	0.144
	565	0.858	0.86	0.866	0.853	0.844	0.854	0.848	0.842	0.837	0.855	0.845	0.84	0.845	0.839	0.848	0.838	0.829	0.843	0.833	0.833	0.837	0.83	0.833	0.835	0.145	0.146	0.144	0.139	0.141	0.143	0.141	0.137	0.14	0.14	0.141	0.143
	570	0.859	0.861	0.868	0.852	0.847	0.855	0.851	0.844	0.838	0.856	0.845	0.841	0.844	0.843	0.85	0.837	0.831	0.844	0.833	0.837	0.836	0.832	0.836	0.836	0.146	0.146	0.144	0.14	0.143	0.144	0.142	0.138	0.141	0.14	0.142	0.145
	575	0.857	0.865	0.866	0.854	0.845	0.853	0.851	0.845	0.838	0.856	0.845	0.84	0.844	0.841	0.848	0.841	0.829	0.844	0.833	0.834	0.835	0.829	0.834	0.836	0.146	0.146	0.144	0.139	0.144	0.144	0.142	0.138	0.141	0.141	0.142	0.145
	580	0.857	0.86	0.865	0.852	0.844	0.852	0.849	0.844	0.838	0.854	0.845	0.838	0.844	0.84	0.849	0.838	0.828	0.84	0.83	0.833	0.835	0.83	0.833	0.837	0.146	0.146	0.144	0.139	0.141	0.143	0.141	0.137	0.141	0.141	0.142	0.145
	585	0.856	0.862	0.865	0.854	0.843	0.855	0.851	0.844	0.839	0.853	0.845	0.84	0.843	0.842	0.848	0.837	0.827	0.841	0.828	0.83	0.833	0.827	0.831	0.836	0.146	0.146	0.144	0.139	0.142	0.143	0.141	0.137	0.14	0.14	0.142	0.144
	590	0.858	0.861	0.868	0.854	0.846	0.855	0.851	0.844	0.84	0.855	0.844	0.84	0.842	0.837	0.845	0.837	0.828	0.841	0.832	0.835	0.835	0.826	0.832	0.832	0.146	0.146	0.144	0.139	0.141	0.143	0.141	0.137	0.141	0.14	0.142	0.144
	595	0.856	0.861	0.865	0.853	0.845	0.857	0.851	0.843	0.837	0.855	0.847	0.839	0.842	0.839	0.846	0.837	0.828	0.841	0.829	0.832	0.837	0.827	0.834	0.833	0.146	0.147	0.144	0.139	0.144	0.144	0.143	0.138	0.141	0.14	0.142	0.145
	600	0.857	0.86	0.867	0.854	0.847	0.854	0.849	0.844	0.84	0.855	0.847	0.841	0.842	0.841	0.848	0.838	0.827	0.841	0.828	0.833	0.836	0.826	0.833	0.831	0.146	0.147	0.144	0.139	0.144	0.144	0.142	0.138	0.141	0.14	0.142	0.145
	605	0.855	0.86	0.867	0.854	0.843	0.855	0.848	0.844	0.838	0.853	0.846	0.84	0.842	0.839	0.847	0.835	0.826	0.841	0.83	0.833	0.833	0.822	0.829	0.832	0.146	0.146	0.144	0.139	0.142	0.143	0.141	0.138	0.141	0.14	0.141	0.145
	610	0.854	0.86	0.865	0.853	0.845	0.852	0.85	0.844	0.838	0.852	0.846	0.841	0.843	0.84	0.846	0.837	0.827	0.841	0.829	0.829	0.829	0.824	0.831	0.833	0.146	0.146	0.144	0.139	0.142	0.143	0.141	0.138	0.141	0.14	0.141	0.144
	615	0.857	0.864	0.868	0.854	0.844	0.857	0.853	0.844	0.839	0.857	0.847	0.842	0.843	0.84	0.849	0.833	0.829	0.844	0.828	0.831	0.832	0.826	0.834	0.832	0.147	0.147	0.144	0.14	0.144	0.144	0.143	0.139	0.141	0.141	0.142	0.145
	620	0.859	0.865	0.866	0.855	0.844	0.854	0.85	0.847	0.84	0.856	0.848	0.843	0.842	0.841	0.848	0.837	0.827	0.844	0.829	0.831	0.832	0.825	0.834	0.834	0.146	0.147	0.144	0.14	0.144	0.144	0.143	0.138	0.142	0.141	0.142	0.145
	625	0.86	0.867	0.87	0.854	0.847	0.859	0.853	0.847	0.839	0.856	0.847	0.84	0.843	0.84	0.847	0.836	0.827	0.842	0.832	0.834	0.831	0.824	0.831	0.832	0.146	0.146	0.144	0.14	0.144	0.144	0.143	0.138	0.141	0.141	0.142	0.145
	630	0.857	0.864	0.867	0.856	0.842	0.856	0.849	0.845	0.84	0.853	0.846	0.84	0.842	0.839	0.848	0.837	0.828	0.843	0.83	0.834	0.834	0.823	0.83	0.834	0.146	0.147	0.144	0.139	0.142	0.144	0.141	0.138	0.142	0.141	0.142	0.144
	635	0.86	0.867	0.87	0.854	0.847	0.857	0.851	0.847	0.84	0.855	0.848	0.843	0.841	0.843	0.848	0.839	0.827	0.841	0.829	0.834	0.832	0.826	0.834	0.833	0.147	0.146	0.144	0.14	0.145	0.144	0.143	0.139	0.142	0.141	0.142	0.146
	640	0.86	0.863	0.87	0.854	0.847	0.856	0.851	0.847	0.842	0.854	0.847	0.842	0.84	0.838	0.848	0.834	0.826	0.839	0.831	0.833	0.832	0.826	0.832	0.832	0.147	0.146	0.144	0.139	0.143	0.144	0.141	0.14	0.143	0.14	0.142	0.145
	645	0.859	0.865	0.867	0.858	0.844	0.856	0.851	0.843	0.838	0.855	0.847	0.841	0.84	0.838	0.845	0.835	0.826	0.842	0.827	0.831	0.831	0.826	0.827	0.832	0.146	0.147	0.144	0.139	0.142	0.143	0.141	0.139	0.142	0.141	0.142	0.144
	650	0.86	0.864	0.871	0.855	0.846	0.856	0.854	0.846	0.838	0.855	0.849	0.841	0.842	0.839	0.849	0.838	0.828	0.843	0.829	0.832	0.834	0.824	0.828	0.833	0.146	0.146	0.145	0.139	0.142	0.143	0.141	0.14	0.143	0.141	0.142	0.145
	655	0.859	0.865	0.87	0.857	0.845	0.857	0.852	0.845	0.836	0.853	0.849	0.842	0.84	0.839	0.847	0.834	0.826	0.842	0.827	0.832	0.832	0.824	0.828	0.835	0.147	0.146	0.145	0.14	0.144	0.144	0.141	0.139	0.142	0.141	0.142	0.145
	660	0.857	0.865	0.868	0.857	0.844	0.856	0.854	0.847	0.84	0.854	0.848	0.843	0.841	0.842	0.846	0.837	0.827	0.841	0.828	0.833	0.83	0.825	0.828	0.832	0.146	0.146	0.144	0.139	0.142	0.144	0.141	0.139	0.143	0.14	0.141	0.144
	665	0.861	0.866	0.869	0.857	0.845	0.859	0.855	0.848	0.839	0.855	0.848	0.843	0.842	0.841	0.846	0.837	0.829	0.842	0.83	0.832	0.832	0.823	0.828	0.834	0.147	0.147	0.144	0.139	0.142	0.144	0.141	0.14	0.142	0.14	0.142	0.144
	670	0.861	0.865	0.871	0.86	0.849	0.857	0.855	0.85	0.837	0.858	0.854	0.845	0.841	0.84	0.848	0.838	0.828	0.843	0.832	0.833	0.833	0.827	0.831	0.833	0.147	0.147	0.144	0.14	0.145	0.145	0.143	0.141	0.143	0.142	0.143	0.146
	675	0.861	0.867	0.87	0.859	0.847	0.858	0.856	0.848	0.839	0.854	0.85	0.843	0.84	0.838	0.848	0.837	0.825	0.841	0.829	0.83	0.833	0.826	0.829	0.834	0.147	0.146	0.144	0.139	0.143	0.144	0.141	0.14	0.143	0.14	0.142	0.145
	680	0.86	0.865	0.87	0.859	0.846	0.858	0.853	0.849	0.841	0.856	0.851	0.846	0.84	0.84	0.848	0.839	0.828	0.843	0.83	0.832	0.831	0.825	0.83	0.834	0.147	0.147	0.145	0.139	0.144	0.144	0.142	0.141	0.143	0.141	0.143	0.145
	685	0.861	0.867	0.87	0.86	0.847	0.861	0.853	0.848	0.841	0.856	0.848	0.844	0.842	0.84	0.849	0.837	0.828	0.841	0.831	0.832	0.833	0.825	0.829	0.835	0.147	0.147	0.145	0.139	0.144	0.144	0.142	0.141	0.144	0.141	0.143	0.145
	690	0.86	0.865	0.872	0.858	0.849	0.861	0.856	0.849	0.841	0.857	0.852	0.843	0.841	0.841	0.849	0.838	0.829	0.842	0.831	0.834	0.832	0.826	0.829	0.836	0.147	0.147	0.145	0.14	0.144	0.144	0.142	0.14	0.143	0.141	0.143	0.144
	695	0.86	0.866	0.873	0.858	0.847	0.859	0.854	0.849	0.841	0.858	0.849	0.846	0.843	0.843	0.848	0.838	0.828	0.842	0.83	0.834	0.835	0.825	0.828	0.835	0.147	0.146	0.144	0.139	0.144	0.144	0.142	0.141	0.144	0.141	0.143	0.145
	700	0.86	0.863	0.871	0.858	0.847	0.856	0.855	0.848	0.84	0.859	0.851	0.845	0.842	0.841	0.851	0.838	0.828	0.843	0.83	0.835	0.834	0.825	0.832	0.834	0.147	0.147	0.145	0.14	0.144	0.145	0.142	0.141	0.143	0.141	0.143	0.145
	705	0.862	0.866	0.873	0.861	0.847	0.859	0.855	0.849	0.841	0.858	0.849	0.842	0.842	0.84	0.85	0.838	0.83	0.843	0.83	0.834	0.835	0.825	0.83	0.833	0.147	0.147	0.145	0.14	0.144	0.145	0.142	0.142	0.144	0.141	0.143	0.145
	710	0.861	0.865	0.87	0.857	0.847	0.858	0.852	0.848	0.839	0.857	0.851	0.84	0.841	0.839	0.845	0.837	0.828	0.84	0.827	0.833	0.832	0.826	0.827	0.833	0.147	0.147	0.145	0.139	0.144	0.144	0.142	0.142	0.144	0.14	0.142	0.144
	715	0.86	0.862	0.87	0.858	0.848	0.858	0.854	0.85	0.839	0.858	0.851	0.842	0.84	0.842	0.848	0.839	0.829	0.842	0.829	0.832	0.833	0.826	0.829	0.832	0.147	0.147	0.145	0.14	0.144	0.144	0.142	0.143	0.144	0.141	0.142	0.145
	720	0.86	0.866	0.871	0.857	0.848	0.86	0.854	0.851	0.837	0.86	0.852	0.843	0.843	0.841	0.852	0.837	0.83	0.844	0.833	0.835	0.833	0.83	0.832	0.832	0.148	0.147	0.145	0.141	0.147	0.145	0.144	0.143	0.145	0.142	0.143	0.146
	725	0.861	0.867	0.87	0.858	0.848	0.861	0.854	0.852	0.838	0.86	0.849	0.843	0.844	0.842	0.852	0.839	0.828	0.844	0.831	0.834	0.838	0.827	0.833	0.831	0.148	0.148	0.145	0.141	0.147	0.145	0.144	0.143	0.145	0.142	0.143	0.146
	730	0.861	0.865	0.871	0.856	0.847	0.857	0.853	0.846	0.837	0.859	0.85	0.842	0.844	0.843	0.849	0.838	0.827	0.845	0.83	0.836	0.835	0.827	0.833	0.834	0.148	0.147	0.145	0.14	0.147	0.145	0.144	0.143	0.145	0.142	0.143	0.145
	735	0.86	0.864	0.871	0.858	0.848	0.859	0.853	0.845	0.836	0.858	0.849	0.842	0.842	0.839	0.849	0.835	0.829	0.844	0.831	0.834	0.834	0.826	0.83	0.831	0.148	0.147	0.145	0.14	0.145	0.145	0.143	0.142	0.145	0.142	0.143	0.145
	740	0.859	0.864	0.87	0.856	0.847	0.858	0.851	0.844	0.837	0.857	0.848	0.842	0.843	0.839	0.846	0.835	0.83	0.843	0.832	0.833	0.834	0.826	0.829	0.83	0.147	0.147	0.145	0.14	0.145	0.145	0.143	0.143	0.144	0.142	0.143	0.145
	745	0.856	0.862	0.871	0.856	0.847	0.858	0.847	0.843	0.837	0.857	0.848	0.841	0.843	0.842	0.848	0.834	0.827	0.844	0.831	0.834	0.833	0.827	0.832	0.831	0.148	0.147	0.145	0.14	0.145	0.144	0.143	0.143	0.145	0.141	0.142	0.144
	750	0.858	0.862	0.873	0.857	0.848	0.856	0.85	0.844	0.837	0.858	0.85	0.84	0.843	0.841	0.848	0.834	0.83	0.844	0.83	0.836	0.836	0.827	0.832	0.834	0.148	0.148	0.146	0.14	0.146	0.145	0.143	0.144	0.146	0.142	0.143	0.145
	755	0.858	0.863	0.871	0.854	0.846	0.857	0.849	0.842	0.837	0.856	0.849	0.841	0.843	0.841	0.851	0.836	0.83	0.845	0.832	0.832	0.836	0.826	0.829	0.831	0.149	0.148	0.145	0.141	0.146	0.145	0.144	0.144	0.146	0.142	0.144	0.145
	760	0.859	0.862	0.872	0.855	0.847	0.858	0.848	0.846	0.838	0.855	0.848	0.839	0.843	0.843	0.849	0.836	0.828	0.842	0.831	0.838	0.834	0.827	0.83	0.833	0.148	0.148	0.146	0.14	0.146	0.145	0.144	0.144	0.146	0.142	0.143	0.145
	765	0.858	0.862	0.869	0.854	0.847	0.858	0.848	0.843	0.835	0.854	0.848	0.84	0.843	0.842	0.851	0.836	0.828	0.842	0.83	0.836	0.835	0.83	0.829	0.831	0.148	0.147	0.145	0.14	0.146	0.145	0.143	0.144	0.146	0.142	0.143	0.145
	770	0.858	0.862	0.87	0.854	0.846	0.858	0.848	0.844	0.838	0.855	0.847	0.841	0.844	0.844	0.848	0.837	0.829	0.845	0.832	0.835	0.835	0.826	0.831	0.833	0.149	0.148	0.146	0.14	0.146	0.145	0.144	0.144	0.146	0.142	0.143	0.144
	775	0.858	0.865	0.871	0.855	0.845	0.859	0.849	0.843	0.835	0.855	0.849	0.839	0.844	0.838	0.851	0.834	0.831	0.844	0.831	0.835	0.837	0.828	0.833	0.834	0.149	0.148	0.146	0.141	0.147	0.145	0.144	0.145	0.146	0.142	0.143	0.145
	780	0.857	0.863	0.871	0.853	0.847	0.858	0.849	0.842	0.836	0.856	0.849	0.84	0.844	0.838	0.848	0.834	0.831	0.843	0.832	0.836	0.836	0.828	0.831	0.831	0.149	0.148	0.146	0.141	0.148	0.145	0.144	0.145	0.147	0.142	0.143	0.144
	785	0.859	0.862	0.87	0.855	0.846	0.859	0.848	0.843	0.836	0.857	0.848	0.841	0.845	0.838	0.851	0.837	0.828	0.847	0.83	0.834	0.837	0.828	0.833	0.833	0.149	0.148	0.147	0.141	0.147	0.145	0.144	0.145	0.147	0.143	0.143	0.145
	790	0.859	0.863	0.871	0.855	0.847	0.858	0.845	0.843	0.836	0.852	0.848	0.84	0.845	0.838	0.85	0.837	0.83	0.844	0.831	0.837	0.837	0.829	0.83	0.833	0.15	0.148	0.147	0.141	0.148	0.145	0.144	0.145	0.147	0.142	0.143	0.145
	795	0.858	0.861	0.869	0.853	0.846	0.855	0.845	0.843	0.834	0.852	0.846	0.841	0.844	0.837	0.852	0.836	0.831	0.845	0.833	0.838	0.838	0.828	0.831	0.833	0.15	0.148	0.146	0.141	0.148	0.145	0.144	0.146	0.147	0.143	0.143	0.145
	800	0.858	0.86	0.87	0.853	0.846	0.855	0.843	0.843	0.834	0.851	0.845	0.838	0.844	0.838	0.851	0.836	0.83	0.845	0.833	0.836	0.836	0.828	0.829	0.833	0.151	0.149	0.147	0.142	0.148	0.146	0.145	0.146	0.148	0.143	0.144	0.145
	805	0.858	0.86	0.869	0.852	0.847	0.856	0.845	0.841	0.834	0.851	0.846	0.837	0.845	0.838	0.849	0.837	0.831	0.847	0.835	0.834	0.837	0.829	0.831	0.834	0.151	0.148	0.147	0.141	0.149	0.146	0.145	0.146	0.148	0.143	0.144	0.144
	810	0.857	0.86	0.869	0.85	0.846	0.855	0.846	0.842	0.833	0.853	0.848	0.839	0.844	0.838	0.85	0.834	0.83	0.847	0.831	0.836	0.835	0.828	0.831	0.833	0.151	0.149	0.147	0.141	0.149	0.146	0.145	0.147	0.149	0.143	0.143	0.145
	815	0.858	0.859	0.869	0.852	0.846	0.856	0.844	0.842	0.834	0.851	0.846	0.838	0.844	0.84	0.85	0.837	0.831	0.847	0.834	0.836	0.838	0.829	0.832	0.836	0.151	0.149	0.148	0.142	0.149	0.146	0.146	0.148	0.149	0.144	0.144	0.145
	820	0.856	0.859	0.868	0.852	0.844	0.854	0.844	0.842	0.831	0.85	0.843	0.837	0.844	0.84	0.851	0.837	0.829	0.846	0.832	0.837	0.837	0.828	0.833	0.832	0.151	0.149	0.148	0.142	0.149	0.146	0.146	0.148	0.15	0.143	0.144	0.145
	825	0.857	0.859	0.868	0.848	0.844	0.855	0.844	0.84	0.833	0.85	0.844	0.836	0.845	0.839	0.851	0.836	0.831	0.844	0.831	0.837	0.838	0.829	0.831	0.833	0.151	0.149	0.148	0.142	0.15	0.146	0.146	0.148	0.149	0.143	0.144	0.145
	830	0.858	0.859	0.869	0.852	0.844	0.854	0.844	0.842	0.833	0.849	0.843	0.838	0.844	0.841	0.85	0.838	0.832	0.845	0.832	0.837	0.837	0.826	0.832	0.835	0.152	0.15	0.149	0.142	0.15	0.147	0.147	0.149	0.15	0.143	0.144	0.145
	835	0.858	0.859	0.867	0.85	0.845	0.855	0.844	0.838	0.83	0.848	0.841	0.838	0.843	0.838	0.849	0.836	0.832	0.845	0.832	0.837	0.837	0.83	0.832	0.835	0.152	0.149	0.148	0.142	0.15	0.147	0.146	0.149	0.15	0.143	0.144	0.145
	840	0.854	0.86	0.866	0.848	0.845	0.855	0.843	0.84	0.83	0.848	0.84	0.836	0.842	0.837	0.851	0.837	0.832	0.846	0.835	0.834	0.837	0.827	0.832	0.833	0.152	0.15	0.149	0.143	0.15	0.147	0.146	0.15	0.15	0.144	0.144	0.145
	845	0.853	0.86	0.868	0.85	0.844	0.854	0.842	0.839	0.832	0.848	0.839	0.835	0.845	0.84	0.85	0.838	0.833	0.845	0.834	0.835	0.838	0.829	0.832	0.834	0.152	0.15	0.149	0.143	0.15	0.148	0.147	0.15	0.151	0.144	0.144	0.145
	850	0.854	0.859	0.867	0.849	0.844	0.854	0.843	0.838	0.828	0.846	0.838	0.834	0.845	0.838	0.85	0.837	0.832	0.845	0.834	0.837	0.835	0.83	0.832	0.832	0.152	0.15	0.149	0.143	0.151	0.148	0.147	0.15	0.151	0.145	0.144	0.145
	855	0.853	0.858	0.867	0.848	0.845	0.856	0.841	0.84	0.83	0.846	0.838	0.835	0.846	0.839	0.853	0.839	0.832	0.847	0.833	0.838	0.838	0.83	0.834	0.832	0.153	0.15	0.149	0.143	0.151	0.149	0.147	0.152	0.152	0.145	0.146	0.146
	860	0.851	0.857	0.866	0.846	0.843	0.853	0.842	0.838	0.831	0.845	0.839	0.835	0.848	0.841	0.851	0.834	0.832	0.846	0.833	0.838	0.838	0.827	0.833	0.836	0.153	0.15	0.149	0.143	0.151	0.148	0.148	0.152	0.152	0.145	0.145	0.145
	865	0.852	0.858	0.866	0.845	0.844	0.852	0.842	0.839	0.83	0.847	0.837	0.836	0.846	0.838	0.851	0.836	0.831	0.844	0.834	0.839	0.838	0.829	0.835	0.833	0.153	0.151	0.149	0.145	0.155	0.15	0.149	0.154	0.152	0.146	0.146	0.146
	870	0.85	0.856	0.866	0.847	0.841	0.853	0.838	0.837	0.83	0.844	0.839	0.832	0.844	0.838	0.85	0.836	0.832	0.845	0.835	0.835	0.838	0.827	0.83	0.834	0.153	0.15	0.15	0.145	0.153	0.15	0.148	0.154	0.153	0.146	0.146	0.146
	875	0.852	0.857	0.866	0.846	0.839	0.853	0.84	0.838	0.828	0.844	0.837	0.832	0.843	0.838	0.85	0.837	0.83	0.844	0.832	0.838	0.839	0.829	0.832	0.834	0.154	0.151	0.15	0.144	0.152	0.149	0.149	0.154	0.153	0.145	0.145	0.146
	880	0.849	0.856	0.866	0.847	0.836	0.852	0.839	0.836	0.828	0.842	0.835	0.832	0.843	0.837	0.85	0.837	0.829	0.843	0.833	0.837	0.836	0.827	0.832	0.832	0.154	0.151	0.15	0.144	0.152	0.149	0.148	0.154	0.153	0.146	0.146	0.146
	885	0.847	0.856	0.864	0.845	0.837	0.851	0.841	0.836	0.83	0.843	0.836	0.83	0.845	0.838	0.848	0.836	0.831	0.848	0.831	0.836	0.838	0.829	0.833	0.833	0.154	0.151	0.15	0.145	0.153	0.15	0.149	0.155	0.154	0.147	0.146	0.146
	890	0.847	0.857	0.866	0.846	0.838	0.851	0.839	0.838	0.827	0.844	0.837	0.833	0.844	0.839	0.85	0.836	0.831	0.846	0.832	0.837	0.838	0.827	0.832	0.833	0.155	0.151	0.151	0.145	0.153	0.15	0.149	0.156	0.154	0.146	0.146	0.146
	895	0.848	0.856	0.863	0.844	0.838	0.851	0.84	0.837	0.828	0.844	0.835	0.831	0.844	0.839	0.85	0.836	0.831	0.846	0.833	0.836	0.838	0.83	0.831	0.835	0.155	0.152	0.152	0.145	0.154	0.15	0.15	0.157	0.154	0.147	0.147	0.146
	900	0.85	0.856	0.864	0.844	0.836	0.853	0.837	0.835	0.827	0.844	0.835	0.83	0.844	0.837	0.849	0.837	0.832	0.846	0.832	0.836	0.839	0.829	0.833	0.834	0.156	0.153	0.153	0.145	0.154	0.15	0.15	0.157	0.156	0.147	0.146	0.147
	905	0.851	0.856	0.862	0.847	0.836	0.852	0.839	0.834	0.827	0.842	0.838	0.831	0.845	0.836	0.85	0.837	0.831	0.846	0.832	0.835	0.838	0.829	0.831	0.834	0.155	0.152	0.152	0.146	0.155	0.151	0.15	0.159	0.156	0.147	0.147	0.146
	910	0.849	0.856	0.863	0.845	0.835	0.852	0.839	0.835	0.828	0.842	0.834	0.829	0.846	0.838	0.85	0.834	0.831	0.846	0.832	0.834	0.838	0.827	0.831	0.832	0.155	0.153	0.153	0.146	0.156	0.151	0.15	0.16	0.156	0.147	0.147	0.146
	915	0.85	0.855	0.864	0.844	0.834	0.851	0.837	0.835	0.826	0.842	0.835	0.831	0.838	0.837	0.849	0.835	0.831	0.846	0.833	0.836	0.838	0.826	0.83	0.833	0.156	0.153	0.152	0.147	0.157	0.152	0.15	0.16	0.157	0.148	0.147	0.146
	920	0.849	0.857	0.863	0.845	0.835	0.851	0.84	0.839	0.826	0.845	0.836	0.832	0.839	0.839	0.849	0.837	0.832	0.847	0.835	0.84	0.839	0.829	0.832	0.833	0.156	0.154	0.153	0.148	0.159	0.153	0.152	0.162	0.158	0.149	0.148	0.148
	925	0.848	0.855	0.862	0.845	0.834	0.853	0.837	0.835	0.828	0.841	0.834	0.832	0.841	0.838	0.851	0.835	0.83	0.843	0.832	0.836	0.84	0.828	0.831	0.833	0.156	0.153	0.153	0.147	0.157	0.152	0.15	0.162	0.158	0.148	0.148	0.146
	930	0.849	0.855	0.864	0.842	0.834	0.85	0.839	0.834	0.827	0.841	0.836	0.831	0.841	0.839	0.85	0.838	0.83	0.844	0.833	0.837	0.837	0.828	0.831	0.834	0.157	0.153	0.153	0.147	0.157	0.152	0.151	0.163	0.159	0.148	0.148	0.147
	935	0.847	0.854	0.864	0.844	0.835	0.853	0.838	0.836	0.826	0.843	0.833	0.83	0.839	0.837	0.85	0.835	0.828	0.843	0.831	0.836	0.839	0.828	0.831	0.832	0.157	0.154	0.154	0.148	0.157	0.153	0.151	0.163	0.16	0.148	0.148	0.147
	940	0.848	0.854	0.862	0.845	0.837	0.85	0.839	0.836	0.826	0.842	0.836	0.832	0.838	0.839	0.851	0.835	0.829	0.845	0.831	0.836	0.836	0.828	0.832	0.835	0.157	0.154	0.154	0.148	0.159	0.153	0.152	0.165	0.16	0.149	0.149	0.146
	945	0.848	0.855	0.863	0.842	0.833	0.848	0.837	0.836	0.827	0.839	0.834	0.83	0.84	0.838	0.85	0.836	0.83	0.844	0.833	0.835	0.839	0.828	0.83	0.831	0.158	0.154	0.154	0.148	0.159	0.153	0.152	0.166	0.161	0.149	0.149	0.147
	950	0.846	0.852	0.863	0.845	0.836	0.847	0.838	0.835	0.828	0.842	0.835	0.831	0.842	0.839	0.85	0.837	0.832	0.844	0.833	0.837	0.839	0.829	0.832	0.834	0.158	0.154	0.154	0.149	0.16	0.154	0.152	0.168	0.162	0.15	0.149	0.147
	955	0.845	0.855	0.864	0.843	0.834	0.845	0.839	0.834	0.825	0.842	0.834	0.83	0.841	0.839	0.851	0.834	0.833	0.844	0.831	0.837	0.84	0.829	0.829	0.832	0.159	0.155	0.155	0.149	0.161	0.154	0.153	0.169	0.162	0.15	0.149	0.147
	960	0.847	0.856	0.863	0.841	0.835	0.844	0.837	0.835	0.828	0.841	0.835	0.831	0.84	0.838	0.851	0.837	0.83	0.845	0.833	0.835	0.837	0.828	0.829	0.835	0.159	0.156	0.155	0.149	0.161	0.155	0.153	0.171	0.164	0.15	0.149	0.147

## Sheet: Data S4.3
	Data S4.2 | Bacstalk numerical values extracted from microscopy images.
	Frame	Replicate	CellID	Area	CellLength	CellWidth	Strain
	1	1	1	5.21695	4.55504	1.55871	parental
	1	1	2	7.70478	6.56224	1.7415	parental
	2	1	1	4.98398	4.23945	1.6125	parental
	3	1	1	8.74901	8.44459	1.52225	parental
	3	1	2	6.86441	6.15494	1.65829	parental
	4	1	1	4.87165	4.88249	1.43213	parental
	4	1	2	3.46965	2.99139	1.73672	parental
	4	1	3	3.44469	0.956434	1.45519	parental
	5	1	1	8.3205	7.52931	1.55871	parental
	5	1	2	6.00324	5.02452	1.548	parental
	5	1	3	6.15717	5.74735	1.50023	parental
	5	1	4	5.76195	5.51374	1.65829	parental
	5	1	5	4.3017	3.52995	1.64443	parental
	5	1	6	3.81079	2.33991	1.73312	parental
	5	1	7	8.35794	7.55554	1.53315	parental
	5	1	8	5.33344	6.09608	1.39236	parental
	6	1	1	7.25964	6.99619	1.6125	parental
	6	1	2	5.45825	5.4405	1.53315	parental
	6	1	3	3.76087	3.74558	1.3545	parental
	6	1	4	3.44469	3.34372	1.50023	parental
	6	1	5	6.71048	6.85069	1.4835	parental
	6	1	6	6.06148	6.26266	1.39535	parental
	7	1	1	2.83729	3.03101	1.44226	parental
	7	1	2	3.17843	3.53637	1.35603	parental
	7	1	3	5.76195	6.15036	1.44226	parental
	7	1	4	3.87319	3.8497	1.44226	parental
	7	1	5	3.83159	3.94508	1.419	parental
	7	1	6	8.44947	8.09263	1.59564	parental
	7	1	7	5.16703	5.8638	1.38487	parental
	7	1	8	7.15563	7.3824	1.3545	parental
	10	1	1	8.645	7.2534	1.65829	parental
	11	1	1	5.86595	5.02219	1.677	parental
	1	2	2	3.06194	3.40511	1.25236	parental
	1	2	3	2.9413	3.06696	1.35603	parental
	1	2	4	2.83313	2.97843	1.38487	parental
	1	2	5	4.41403	4.3196	1.43213	parental
	1	2	7	3.20755	3.11997	1.3545	parental
	1	2	8	2.41711	3.02037	1.21184	parental
	1	2	9	2.06764	2.30255	1.39535	parental
	1	2	10	3.48629	3.46961	1.3545	parental
	1	2	11	1.71402	2.30445	1.12644	parental
	1	2	12	4.6054	4.91654	1.4146	parental
	1	2	14	3.25332	3.36959	1.39236	parental
	2	2	1	3.94392	4.00358	1.3545	parental
	2	2	3	7.35532	7.61179	1.4835	parental
	2	2	4	3.69846	3.63639	1.39236	parental
	2	2	10	2.3339	2.62505	1.3297	parental
	2	2	11	2.2923	2.44678	1.4146	parental
	2	2	14	3.95224	4.3177	1.31555	parental
	3	2	1	3.11187	3.10701	1.53315	parental
	3	2	2	3.72342	3.9238	1.47083	parental
	3	2	5	4.21849	4.08373	1.47083	parental
	3	2	7	2.95794	3.06048	1.35603	parental
	3	2	8	3.39476	3.43641	1.4835	parental
	3	2	10	4.61372	4.66882	1.3545	parental
	3	2	11	2.85809	2.92873	1.39535	parental
	4	2	1	2.85809	3.54829	1.23227	parental
	4	2	2	2.22157	3.03186	1.15381	parental
	4	2	3	2.76241	2.93838	1.419	parental
	4	2	5	4.63036	4.64289	1.59564	parental
	4	2	6	3.93144	4.41724	1.47083	parental
	5	2	1	4.20601	4.46651	1.53315	parental
	5	2	2	2.78737	2.98723	1.67327	parental
	5	2	3	2.76657	3.31242	1.18932	parental
	5	2	5	2.95378	2.93606	1.44226	parental
	5	2	6	3.6111	3.6727	1.47083	parental
	6	2	1	2.13837	2.3201	1.39535	parental
	6	2	2	2.77905	3.01163	1.35603	parental
	6	2	3	2.3131	2.31925	1.419	parental
	6	2	4	3.0661	3.4811	1.2255	parental
	6	2	5	3.18259	3.22726	1.35603	parental
	6	2	6	2.49615	2.53115	1.419	parental
	6	2	7	4.05624	4.19708	1.26722	parental
	6	2	8	3.25748	3.5917	1.28029	parental
	6	2	9	2.52943	2.51776	1.44226	parental
	6	2	10	3.46965	3.36042	1.53315	parental
	6	2	11	2.74993	2.92916	1.34216	parental
	6	2	12	4.36826	4.49513	1.78398	parental
	6	2	13	1.83467	1.99069	1.4146	parental
	6	2	14	2.53775	2.75864	1.29804	parental
	6	2	15	1.79723	1.9995	1.29	parental
	6	2	16	3.24083	3.64098	1.3545	parental
	6	2	17	6.17797	6.27435	1.47083	parental
	6	2	18	3.55285	3.67002	1.39236	parental
	6	2	19	3.83991	4.22	1.2705	parental
	6	2	20	2.92466	3.95467	1.18932	parental
	6	2	21	2.9205	2.96052	1.3545	parental
	6	2	22	3.83575	4.2367	1.29804	parental
	6	2	23	4.49307	4.73332	1.419	parental
	7	2	2	2.42959	2.40441	1.53315	parental
	7	2	3	1.93868	2.00867	1.4849	parental
	7	2	4	2.18829	2.33117	2.064	parental
	7	2	5	2.3755	2.72275	1.32343	parental
	8	2	1	2.62096	2.74947	1.4087	parental
	8	2	2	2.6168	3.02918	1.2255	parental
	8	2	3	3.25748	3.82341	1.31555	parental
	8	2	4	3.03282	3.63492	1.2705	parental
	8	2	5	4.18937	4.61532	1.53315	parental
	8	2	6	3.08691	3.40469	1.25236	parental
	8	2	7	4.85501	4.9706	1.47083	parental
	8	2	8	3.33652	3.52262	1.31555	parental
	8	2	9	4.06456	4.29931	1.39236	parental
	8	2	10	3.66102	4.17031	1.35603	parental
	8	2	11	2.43375	2.82271	1.29804	parental
	8	2	12	2.3131	2.62505	1.39535	parental
	8	2	13	1.80971	1.73043	1.39236	parental
	8	2	14	2.3339	2.73107	1.2705	parental
	8	2	15	2.22157	2.58874	1.25236	parental
	8	2	16	1.3812	1.76173	1.29	parental
	8	2	17	1.58922	2.11095	1.18932	parental
	8	2	18	1.81387	2.20217	1.25236	parental
	9	2	1	3.40724	3.72113	1.31555	parental
	9	2	2	3.17843	3.33181	1.44226	parental
	9	2	3	3.54453	3.88185	1.35603	parental
	9	2	4	3.64022	4.20894	1.35603	parental
	9	2	5	2.45871	3.28986	1.12644	parental
	9	2	6	3.89815	4.2611	1.419	parental
	9	2	7	2.35054	2.48456	1.45947	parental
	9	2	8	2.22157	2.3925	1.4087	parental
	9	2	9	3.24083	3.45249	1.34216	parental
	9	2	10	3.34484	1.00254	1.2705	parental
	9	2	13	3.22835	3.20012	1.35603	parental
	9	2	14	4.01048	4.07725	1.35603	parental
	9	2	15	2.58768	2.81397	1.2705	parental
	9	2	16	2.19661	2.45974	1.29804	parental
	9	2	17	5.30016	5.41646	1.43213	parental
	10	2	1	5.02558	5.56027	1.29804	parental
	10	2	2	1.90955	2.55138	1.12644	parental
	10	2	4	3.96056	3.78795	1.44226	parental
	10	2	5	2.86225	1.23424	1.85711	parental
	10	2	6	2.2507	1.44572	1.3545	parental
	10	2	7	2.52943	2.78267	1.29	parental
	11	2	1	4.48059	4.75771	1.39236	parental
	11	2	2	2.9621	2.88495	1.4835	parental
	11	2	3	4.38074	4.61306	1.44226	parental
	11	2	5	3.81079	3.89482	1.35603	parental
	11	2	6	3.02034	3.29635	1.35603	parental
	11	2	7	2.36302	1.54568	1.87827	parental
	12	2	1	1.65578	1.78803	1.44226	parental
	12	2	2	2.69168	2.46665	1.53315	parental
	12	2	3	1.21063	1.63922	1.0965	parental
	12	2	4	5.58722	5.52297	1.39236	parental
	13	2	1	2.32558	2.42006	1.4849	parental
	13	2	4	4.77597	5.28894	1.3545	parental
	13	2	5	2.35054	1.73043	1.7415	parental
	13	2	6	2.62096	3.04941	1.25236	parental
	13	2	8	2.16333	2.37812	1.4146	parental
	13	2	9	4.55963	4.92682	1.3545	parental
	13	2	10	2.34222	2.88721	1.2705	parental
	13	2	11	2.84977	2.90329	1.39535	parental
	13	2	12	3.61942	3.63034	1.44226	parental
	13	2	13	2.14253	2.064	1.3545	parental
	13	2	14	4.67612	4.59325	1.35603	parental
	13	2	15	3.35732	3.31622	1.29	parental
	13	2	16	2.09677	2.20217	1.35603	parental
	13	2	17	3.14515	3.15628	1.50023	parental
	13	2	18	4.42235	4.56922	1.47083	parental
	13	2	19	4.90493	4.85773	1.47083	parental
	13	2	20	2.54191	1.41252	1.419	parental
	13	2	21	2.42543	2.60439	1.31555	parental
	13	2	22	2.92882	2.97801	1.44226	parental
	13	2	23	2.77489	3.0628	1.29	parental
	1	3	1	2.35054	2.79557	1.2705	parental
	1	3	2	2.79985	3.11165	1.18932	parental
	1	3	3	2.19661	2.82693	1.06376	parental
	1	3	4	2.75409	3.23417	1.25236	parental
	1	3	5	1.51017	2.13724	1.01983	parental
	1	3	6	2.72912	3.03419	1.3545	parental
	1	3	7	2.17165	2.41322	1.2255	parental
	1	3	8	2.60016	2.83152	1.2255	parental
	1	3	9	3.26164	3.7704	1.3297	parental
	1	3	10	2.3131	2.64908	1.18932	parental
	1	3	11	2.051	2.40215	1.18932	parental
	2	3	1	2.3131	2.83152	1.12644	parental
	2	3	2	1.76811	1.935	1.2255	parental
	2	3	3	2.12173	2.46849	1.31555	parental
	2	3	5	4.51387	4.90927	1.35603	parental
	2	3	6	2.3755	2.76928	1.3297	parental
	2	3	8	1.99692	2.25518	1.31555	parental
	2	3	10	3.55701	4.17115	1.35603	parental
	2	3	11	2.45871	2.97385	1.39236	parental
	3	3	1	2.33806	2.76469	1.2705	parental
	3	3	2	2.81233	3.21852	1.2255	parental
	3	3	3	2.78737	3.16508	1.25236	parental
	3	3	4	1.48105	2.10404	1.06376	parental
	3	3	5	2.67088	3.33181	1.29	parental
	3	3	6	2.17581	2.34872	1.2255	parental
	3	3	7	2.63344	2.84258	1.2255	parental
	3	3	8	3.24499	3.57232	1.29804	parental
	3	3	9	2.35886	2.76702	1.18932	parental
	3	3	10	2.10093	2.49753	1.18932	parental
	4	3	1	2.98706	3.55893	1.35603	parental
	4	3	2	2.37966	2.73523	1.23227	parental
	4	3	3	2.45871	2.85823	1.18932	parental
	4	3	4	1.29384	1.4835	1.161	parental
	4	3	5	1.18983	1.51022	1.18932	parental
	4	3	6	2.19661	2.7697	1.18932	parental
	4	3	7	1.60586	2.07965	1.12644	parental
	4	3	8	2.0718	2.328	1.39236	parental
	4	3	9	2.89137	3.65437	1.12644	parental
	4	3	10	1.91788	1.83272	1.419	parental
	4	3	11	1.86795	2.05103	1.43213	parental
	4	3	12	1.84299	1.07437	1.68813	parental
	4	3	13	2.18829	2.42887	1.29	parental
	4	3	14	2.31726	2.65324	1.25236	parental
	5	3	1	2.04268	2.22888	1.50577	parental
	5	3	2	1.85131	2.04187	1.29	parental
	5	3	3	2.81233	3.27005	1.29804	parental
	5	3	4	1.89707	2.2556	1.3468	parental
	5	3	5	2.80817	3.30509	1.29804	parental
	5	3	6	2.18829	2.43303	1.29	parental
	5	3	7	2.16749	2.28422	1.29	parental
	5	3	8	2.30894	2.70019	1.21184	parental
	5	3	9	1.55593	1.9976	1.21184	parental
	5	3	10	3.23667	3.99478	1.31555	parental
	5	3	11	1.7057	2.01741	1.31555	parental
	5	3	12	1.85963	2.12618	1.2705	parental
	5	3	13	2.20909	2.74715	1.18582	parental
	5	3	14	3.14931	3.63223	1.2255	parental
	6	3	1	2.14669	2.4804	1.3468	parental
	6	3	2	1.38952	1.68158	1.2255	parental
	6	3	3	1.41448	1.80784	1.239	parental
	6	3	4	1.84715	2.05293	1.29	parental
	6	3	5	1.42697	1.7415	1.161	parental
	6	3	6	2.0094	2.32469	1.32814	parental
	6	3	7	4.31002	4.39553	1.53315	parental
	6	3	8	2.39214	2.74214	1.3297	parental
	6	3	9	2.6376	3.03229	1.239	parental
	6	3	10	2.16749	2.3533	1.29	parental
	6	3	11	2.86641	3.35626	1.25236	parental
	6	3	12	2.49615	2.74862	1.34216	parental
	6	3	13	2.52527	2.87388	1.25236	parental
	6	3	14	2.52943	2.92041	1.29	parental
	6	3	15	4.00632	4.69174	1.50023	parental
	6	3	16	2.05516	2.17503	1.39236	parental
	7	3	1	1.73898	2.17087	1.161	parental
	7	3	2	3.01202	3.50323	1.2255	parental
	7	3	3	2.12173	2.61772	1.15381	parental
	7	3	4	2.68752	3.27837	1.25236	parental
	7	3	5	1.90539	2.41089	1.12644	parental
	7	3	6	2.051	2.58685	1.2705	parental
	7	3	7	2.02188	2.5781	1.18932	parental
	7	3	8	2.41711	3.47003	1.161	parental
	7	3	9	2.21325	2.65092	1.39236	parental
	7	3	10	3.13267	3.83258	1.29	parental
	7	3	11	1.54345	1.92577	1.2705	parental
	7	3	12	3.39476	3.95932	1.29	parental
	7	3	13	1.30216	1.70372	1.06376	parental
	7	3	14	1.79723	2.29296	1.161	parental
	7	3	15	1.48105	1.8373	1.18932	parental
	7	3	16	2.50031	3.0296	1.18932	parental
	7	3	17	1.28968	1.72811	1.239	parental
	7	3	18	3.03282	3.87184	1.161	parental
	7	3	19	3.15763	3.72614	1.31555	parental
	7	3	20	1.42697	1.78528	1.27214	parental
	7	3	21	1.59338	1.73502	1.419	parental
	7	3	22	2.65008	3.32997	1.2705	parental
	7	3	23	1.90539	2.46475	1.15381	parental
	7	3	24	1.93452	2.47998	1.25236	parental
	8	3	1	2.81649	3.13837	1.18932	parental
	8	3	2	3.33236	3.62533	1.29804	parental
	8	3	3	3.6111	4.21732	1.25236	parental
	8	3	4	2.15917	2.40215	1.25236	parental
	8	3	5	1.84715	2.22155	1.3468	parental
	8	3	6	2.69168	3.2563	1.2705	parental
	8	3	7	2.07596	2.53299	1.2705	parental
	8	3	8	3.13683	3.55935	1.31555	parental
	8	3	9	3.15347	3.43782	1.39535	parental
	8	3	10	1.67658	2.12202	1.18932	parental
	8	3	11	1.95116	2.20865	1.29	parental
	8	3	12	1.65578	1.95523	1.29804	parental
	8	3	13	3.59446	4.14775	1.3297	parental
	8	3	14	3.43221	3.79896	1.36063	parental
	8	3	15	1.9262	2.16812	1.39236	parental
	9	3	1	2.30478	3.05816	1.1097	parental
	9	3	3	2.74993	3.00662	1.29	parental
	9	3	4	3.12435	3.75243	1.4146	parental
	9	3	5	6.23621	7.26673	1.25236	parental
	9	3	6	1.85963	2.14225	1.39535	parental
	9	3	7	2.42959	2.33765	1.419	parental
	10	3	1	2.14669	2.37543	1.25236	parental
	10	3	2	2.01772	2.2575	1.161	parental
	10	3	3	1.99692	2.26208	1.29	parental
	10	3	4	2.72912	3.41844	1.2705	parental
	10	3	5	1.71818	1.85943	1.25236	parental
	10	3	6	2.74577	3.04208	1.47083	parental
	10	3	7	2.29646	2.65551	1.2705	parental
	10	3	8	2.53359	2.78267	1.25236	parental
	10	3	9	1.9678	2.62505	1.1097	parental
	10	3	10	5.29184	6.00571	1.27214	parental
	10	3	12	1.95116	2.17087	1.2255	parental
	10	3	13	3.51957	3.93486	1.3545	parental
	10	3	14	2.17997	3.01395	1.21184	parental
	10	3	15	1.15239	1.63647	1.0965	parental
	10	3	16	1.12327	1.67009	1.00131	parental
	10	3	17	1.13991	1.73918	1.06766	parental
	10	3	18	2.25902	2.86282	1.161	parental
	10	3	19	0.594916	1.28352	0.865358	parental
	10	3	20	1.93868	2.79141	1.12644	parental
	10	3	21	1.54761	1.92852	1.21184	parental
	10	3	22	1.42697	1.64754	1.3297	parental
	10	3	23	2.41295	3.16508	1.12644	parental
	10	3	24	1.96364	2.32658	1.18932	parental
	11	3	1	3.05778	3.33829	1.4146	parental
	11	3	2	1.37288	1.37015	1.548	parental
	11	3	3	1.39784	1.75483	1.32814	parental
	11	3	4	1.62666	1.89722	1.12644	parental
	11	3	5	1.83051	2.33991	1.21184	parental
	11	3	6	1.89291	2.18652	1.29	parental
	11	3	7	2.64176	3.18073	1.2705	parental
	11	3	8	1.83051	2.22699	1.19977	parental
	11	3	9	1.48521	1.83039	1.419	parental
	11	3	10	2.66672	3.30135	1.2705	parental
	11	3	11	1.38536	1.51938	1.70285	parental
	11	3	12	3.33236	4.05053	1.21184	parental
	11	3	13	3.82327	4.10354	1.3545	parental
	11	3	15	1.93036	2.37353	1.21184	parental
	11	3	16	3.0453	3.99246	1.2238	parental
	11	3	17	1.83883	2.22388	1.12644	parental
	11	3	18	3.11603	3.52537	1.25236	parental
	11	3	19	1.62666	1.85253	1.29	parental
	11	3	20	1.88043	2.56703	1.12644	parental
	11	3	21	1.81803	2.92732	0.930232	parental
	11	3	22	2.87057	3.49633	1.29	parental
	11	3	23	2.27566	2.65825	1.24068	parental
	11	3	24	1.9262	2.11053	1.29	parental
	11	3	25	2.50863	2.92041	1.2705	parental
	11	3	26	1.65994	2.02805	1.29	parental
	11	3	27	1.75147	2.23347	1.21184	parental
	12	3	1	1.9262	2.52235	1.12644	parental
	12	3	2	1.71818	2.14873	1.15381	parental
	12	3	3	2.14669	2.80205	1.12829	parental
	12	3	4	1.48105	1.96355	1.24068	parental
	12	3	5	1.93036	2.25518	1.25236	parental
	12	3	6	1.51433	1.93684	1.2705	parental
	12	3	7	3.15347	3.98603	1.21184	parental
	12	3	8	1.79307	2.27541	1.18932	parental
	12	3	9	2.05516	2.5762	1.21184	parental
	12	3	10	1.93452	2.45974	1.12644	parental
	12	3	11	1.67658	1.98843	1.18932	parental
	12	3	12	2.08845	2.58685	1.21184	parental
	12	3	13	1.46857	1.63922	1.25236	parental
	12	3	14	2.08012	2.65825	1.80715	parental
	12	3	15	1.49353	1.96355	1.21184	parental
	12	3	16	2.95794	3.91463	1.27214	parental
	12	3	17	1.76395	2.42238	1.35603	parental
	12	3	18	2.01356	2.52467	1.25236	parental
	12	3	19	1.41032	1.79635	1.25236	parental
	12	3	20	1.76395	2.05293	1.18932	parental
	12	3	21	1.45193	1.86127	1.2705	parental
	12	3	22	2.2507	2.26624	1.4835	parental
	12	3	23	1.37704	1.97504	1.15381	parental
	12	3	24	2.2715	3.00288	1.29	parental
	12	3	25	2.27566	2.84258	1.12644	parental
	12	3	26	2.36302	3.08303	1.161	parental
	12	3	27	1.37288	1.59037	1.31555	parental
	12	3	28	2.43375	3.20555	1.2255	parental
	12	3	29	1.23975	1.57472	1.12644	parental
	12	3	30	1.74731	2.29797	1.15381	parental
	12	3	31	2.31726	2.60672	1.18932	parental
	12	3	32	2.85809	3.24291	1.3545	parental
	12	3	33	1.83883	2.21972	1.0965	parental
	12	3	34	2.01356	2.6574	1.12644	parental
	12	3	35	1.67242	2.18003	1.25236	parental
	12	3	36	2.46703	3.09869	1.2255	parental
	12	3	37	2.05932	2.69286	1.21184	parental
	12	3	38	3.12019	3.82525	1.2705	parental
	12	3	39	1.86379	2.60855	1.06766	parental
	12	3	40	2.21325	2.50443	1.2255	parental
	12	3	41	1.69322	2.15748	1.2705	parental
	12	3	42	3.31988	3.98787	1.31555	parental
	12	3	43	2.60016	3.3208	1.06376	parental
	12	3	44	1.70986	1.7415	1.3545	parental
	12	3	45	2.10509	2.52467	1.18932	parental
	12	3	46	2.66256	3.18031	1.12644	parental
	1	4	1	3.13267	3.64098	1.25236	parental
	1	4	2	2.41711	2.9319	1.25236	parental
	1	4	3	3.07026	3.72571	1.21184	parental
	1	4	4	2.81233	3.21577	1.25236	parental
	1	4	5	3.31156	3.82194	1.2705	parental
	1	4	6	2.6792	3.52347	1.161	parental
	1	4	7	4.39322	4.8982	1.3297	parental
	1	4	8	2.89553	3.60319	1.2255	parental
	1	4	9	1.41032	1.27203	1.548	parental
	1	4	10	3.00786	3.22078	1.4087	parental
	1	4	11	1.58922	1.677	1.29	parental
	1	4	12	2.38382	2.75405	1.2705	parental
	1	4	13	2.91634	2.95593	1.29	parental
	1	4	14	2.10093	2.40942	1.239	parental
	1	4	15	2.33806	2.70209	1.161	parental
	1	4	16	2.82065	3.48758	1.18932	parental
	1	4	17	2.01772	2.36895	1.25236	parental
	1	4	18	1.9678	2.24136	1.32343	parental
	1	4	19	1.49353	2.23763	1.00958	parental
	1	4	20	3.15347	3.96574	1.2705	parental
	1	4	21	2.41295	2.74256	1.38487	parental
	1	4	23	1.9886	2.31093	1.18932	parental
	1	4	24	3.0661	3.42951	1.2705	parental
	1	4	26	2.21325	2.47081	1.2255	parental
	2	4	1	2.76241	1.35908	1.4891	parental
	2	4	2	2.58768	3.05589	1.18932	parental
	2	4	3	2.36302	3.24523	1.06766	parental
	2	4	4	2.15917	2.88495	1.12644	parental
	2	4	5	2.88305	3.44558	1.31555	parental
	2	4	6	3.49461	4.02382	1.29	parental
	2	4	7	1.58089	1.92809	1.2705	parental
	2	4	8	2.32142	2.94755	1.21184	parental
	2	4	9	1.26472	1.88799	1.15381	parental
	2	4	10	2.99538	3.52995	1.18932	parental
	2	4	11	3.53621	4.12378	1.29804	parental
	2	4	12	2.53775	3.04293	1.21184	parental
	2	4	13	4.40154	4.9558	1.29	parental
	2	4	14	1.85963	2.38418	1.18932	parental
	2	4	15	1.82635	2.38834	1.18932	parental
	2	4	16	1.70154	2.14183	1.2255	parental
	2	4	17	2.0302	2.45974	1.161	parental
	2	4	18	2.87889	3.04525	1.3545	parental
	2	4	19	2.22989	2.77992	1.2705	parental
	3	4	1	3.13683	3.68835	1.29	parental
	3	4	2	1.6017	1.97504	1.3297	parental
	3	4	3	1.75979	1.92577	1.35603	parental
	3	4	4	1.46441	1.76822	1.161	parental
	3	4	5	1.7265	2.08234	1.27703	parental
	3	4	6	3.47381	4.09975	1.29	parental
	3	4	7	2.79985	3.26737	1.161	parental
	3	4	8	3.75671	4.39137	1.3468	parental
	3	4	9	3.07026	3.58106	1.29	parental
	3	4	10	2.22573	2.52925	1.3297	parental
	3	4	11	2.58352	3.04251	1.18932	parental
	3	4	12	3.03698	3.52995	1.18932	parental
	3	4	13	2.91634	3.33645	1.2255	parental
	3	4	14	2.80817	3.10474	1.29	parental
	3	4	15	3.57782	3.88834	1.2705	parental
	3	4	16	2.94962	3.42492	1.2255	parental
	3	4	17	2.45039	2.75864	1.29804	parental
	3	4	18	2.0094	2.35098	1.35603	parental
	3	4	19	2.53775	2.68222	1.34216	parental
	3	4	20	2.49615	2.58458	1.29	parental
	3	4	21	3.03698	3.65247	1.2255	parental
	4	4	1	2.99538	3.63365	1.2255	parental
	4	4	2	1.82219	2.18193	1.18932	parental
	4	4	3	2.59184	2.9983	1.18932	parental
	4	4	4	3.21171	3.68335	1.3297	parental
	4	4	5	3.08275	3.51888	1.29	parental
	4	4	6	4.37242	5.0917	1.29	parental
	4	4	7	1.88459	2.22614	1.29	parental
	4	4	8	1.70154	1.88615	1.3545	parental
	4	4	9	2.51695	2.65367	1.35603	parental
	4	4	10	1.58506	1.87508	1.3545	parental
	4	4	11	2.29646	2.73065	1.26722	parental
	4	4	12	2.77489	3.04335	1.27703	parental
	4	4	13	3.52373	3.94783	1.2255	parental
	4	4	14	2.82481	3.13873	1.29	parental
	4	4	15	1.95116	2.21323	1.31555	parental
	4	4	16	2.42543	3.21203	1.06376	parental
	4	4	17	1.93452	2.22846	1.29	parental
	4	4	18	1.61002	2.4307	1.06766	parental
	4	4	19	4.87581	5.17143	1.4087	parental
	4	4	20	2.49615	2.79184	1.239	parental
	4	4	21	2.43375	2.72465	1.2255	parental
	4	4	22	2.43791	2.7052	1.34216	parental
	4	4	23	1.85547	2.22888	1.29	parental
	4	4	24	1.6641	2.07042	1.25236	parental
	5	4	1	1.85547	2.29064	1.19977	parental
	5	4	2	2.84561	3.31389	1.2255	parental
	5	4	3	1.83051	2.20865	1.18932	parental
	5	4	4	3.49045	3.89023	1.29	parental
	5	4	5	3.62358	4.27534	1.35603	parental
	5	4	6	1.9886	2.18609	1.29	parental
	5	4	7	2.84145	3.25313	1.18932	parental
	5	4	8	3.47797	4.02418	1.34216	parental
	5	4	9	3.89815	4.18412	1.31555	parental
	5	4	10	2.21325	2.4823	1.29	parental
	5	4	11	2.31726	2.86698	1.25236	parental
	5	4	12	1.86795	2.2372	1.30603	parental
	5	4	13	1.85547	2.26435	1.29804	parental
	5	4	14	1.87627	2.32842	1.2705	parental
	5	4	15	2.36302	2.79557	1.2705	parental
	5	4	16	2.69584	3.22494	1.21184	parental
	5	4	17	3.88983	4.36839	1.47083	parental
	5	4	18	2.95378	3.40279	1.3297	parental
	5	4	19	1.67242	2.00824	1.25236	parental
	5	4	20	1.68074	1.99302	1.2705	parental
	5	4	21	2.16749	2.44452	1.29	parental
	5	4	22	1.51017	1.89722	1.18932	parental
	6	4	1	1.94284	2.04603	1.47083	parental
	6	4	2	3.28244	3.98787	1.31555	parental
	6	4	3	2.2507	2.56055	1.2705	parental
	6	4	4	2.60848	3.66537	1.27703	parental
	6	4	5	3.6319	4.36154	1.18932	parental
	6	4	6	2.01772	2.2243	1.29	parental
	6	4	7	2.2507	2.7219	1.2705	parental
	6	4	8	2.25902	2.54906	1.4087	parental
	6	4	9	2.40046	2.62237	1.31555	parental
	6	4	10	3.18675	4.02608	1.21184	parental
	6	4	11	2.47119	3.07197	1.21184	parental
	6	4	12	2.89137	3.20287	1.18932	parental
	6	4	13	3.53205	3.90546	1.31555	parental
	6	4	14	3.65686	4.32419	1.29	parental
	6	4	15	1.96364	2.18193	1.29	parental
	6	4	16	2.88721	3.16508	1.161	parental
	6	4	17	3.33236	3.99789	1.28029	parental
	6	4	18	2.42127	2.77619	1.2705	parental
	6	4	19	3.89815	4.35549	1.31555	parental
	7	4	1	2.32558	2.49337	1.31555	parental
	7	4	2	2.7	2.6758	1.39236	parental
	7	4	3	2.71248	2.95593	1.18932	parental
	7	4	4	3.19507	3.8349	1.2705	parental
	7	4	5	3.2866	3.9238	1.4146	parental
	7	4	6	2.32142	2.46665	1.24068	parental
	7	4	7	2.18413	2.5468	1.25236	parental
	7	4	8	2.32142	2.41322	1.3297	parental
	7	4	9	3.0661	3.72614	1.23227	parental
	7	4	10	1.71402	2.06858	1.29	parental
	7	4	11	1.59338	1.84837	1.2255	parental
	7	4	12	3.17843	3.62343	1.2705	parental
	7	4	13	3.42805	3.68377	1.35603	parental
	7	4	14	2.58768	2.74757	1.34216	parental
	8	4	1	2.13837	2.49337	1.161	parental
	8	4	2	1.78059	1.91703	1.38487	parental
	8	4	3	3.06194	3.94177	1.2705	parental
	8	4	4	3.3074	3.91188	1.35603	parental
	8	4	5	2.03436	2.48371	1.2705	parental
	8	4	6	4.3433	5.12526	1.2705	parental
	8	4	7	4.3641	5.03827	1.25236	parental
	8	4	8	2.71248	3.42302	1.21184	parental
	8	4	9	1.87627	2.21323	1.29	parental
	8	4	10	1.89707	2.05293	1.25236	parental
	8	4	11	3.09107	3.79853	1.2705	parental
	8	4	12	4.09785	4.66876	1.32343	parental
	8	4	13	2.56271	3.08952	1.161	parental
	8	4	14	3.45301	4.01734	1.25236	parental
	8	4	15	1.88459	2.37769	1.21184	parental
	8	4	16	2.01772	2.42887	1.18932	parental
	8	4	17	3.99384	3.94783	1.3545	parental
	8	4	18	2.56687	2.99139	1.21184	parental
	9	4	1	2.44207	2.7052	1.29804	parental
	9	4	2	3.72342	4.602	1.2255	parental
	9	4	3	2.21325	3.30093	1.2705	parental
	9	4	4	2.01772	2.4307	1.27214	parental
	9	4	5	1.93868	2.40815	1.21184	parental
	9	4	6	2.14253	2.69935	1.12829	parental
	9	4	7	1.75563	2.01515	1.25236	parental
	9	4	8	2.10925	2.33765	1.2255	parental
	9	4	9	3.3282	3.5788	1.2255	parental
	9	4	10	3.10771	3.52763	1.25236	parental
	9	4	11	1.71818	2.2372	1.21184	parental
	9	4	12	1.69322	1.88615	1.26722	parental
	9	4	13	2.77073	3.25208	1.239	parental
	9	4	14	3.26996	3.75475	1.18932	parental
	9	4	15	3.44469	4.06887	1.35603	parental
	9	4	16	3.05778	3.68793	1.27703	parental
	9	4	17	2.10925	2.40215	1.2255	parental
	9	4	18	2.69584	3.10058	1.18932	parental
	9	4	19	3.55285	4.10122	1.3297	parental
	9	4	20	2.82897	3.50592	1.21184	parental
	9	4	21	3.43221	3.74974	1.29804	parental
	9	4	22	2.40878	2.71126	1.29	parental
	9	4	23	3.38228	3.96348	1.18932	parental
	9	4	24	3.10771	3.83949	1.2705	parental
	9	4	25	2.00524	2.18193	1.29	parental
	9	4	26	1.93036	2.18609	1.25236	parental
	9	4	27	2.90385	3.58797	1.29804	parental
	9	4	28	1.65578	2.05293	1.12644	parental
	9	4	29	1.46025	2.30861	1.2255	parental
	9	4	30	3.85239	4.56653	1.21184	parental
	10	4	1	2.08429	2.50627	1.29	parental
	10	4	2	2.68336	3.15818	1.2705	parental
	10	4	3	1.47689	1.79493	1.18932	parental
	10	4	4	3.00786	3.35858	1.18932	parental
	10	4	5	2.15501	2.57077	1.2705	parental
	10	4	6	2.73328	3.64324	1.18932	parental
	10	4	7	1.45193	1.97547	1.15381	parental
	10	4	8	2.20077	2.85549	1.12644	parental
	10	4	9	1.28136	2.0934	1.00958	parental
	10	4	10	2.15917	2.52925	1.3297	parental
	10	4	11	2.57936	3.07112	1.18932	parental
	10	4	12	2.58352	2.96926	1.2705	parental
	10	4	13	2.42959	2.8822	1.2255	parental
	10	4	14	3.16595	3.69025	1.25236	parental
	10	4	15	2.85809	3.6433	1.12644	parental
	10	4	16	2.42959	2.53115	1.31555	parental
	10	4	17	3.12435	3.45438	1.29804	parental
	10	4	18	1.86795	1.9995	1.2255	parental
	10	4	19	2.13005	2.28147	1.35603	parental
	10	4	20	2.45871	2.84527	1.2705	parental
	10	4	21	1.947	2.3017	1.3545	parental
	10	4	23	4.13113	4.58867	1.25236	parental
	10	4	24	3.38228	3.93945	1.21184	parental
	10	4	25	3.06194	3.48795	1.2705	parental
	10	4	26	3.85239	4.46461	1.34216	parental
	10	4	27	1.51433	1.80826	1.35603	parental
	10	4	28	3.14099	3.86077	1.25236	parental
	10	4	29	1.59754	1.86775	1.29	parental
	10	4	30	2.99538	3.69251	1.15381	parental
	10	4	31	2.47951	3.00704	1.18932	parental
	10	4	32	3.33652	3.95467	1.29804	parental
	10	4	33	2.89553	3.17651	1.29804	parental
	10	4	34	4.61372	5.20964	1.35603	parental
	11	4	1	2.85393	4.1321	1.18932	parental
	11	4	2	2.2715	2.82962	1.25236	parental
	11	4	3	3.01618	3.66311	1.29	parental
	11	4	4	3.11187	3.41238	1.29804	parental
	11	4	5	5.31264	5.21153	1.35603	parental
	11	4	6	4.66364	5.35429	1.2705	parental
	11	4	7	4.85085	5.08902	1.29	parental
	11	4	8	3.24083	3.9551	1.25236	parental
	11	4	9	1.99692	2.27541	1.35603	parental
	11	4	10	3.49877	4.01734	1.2705	parental
	11	4	11	1.69322	2.15289	1.29	parental
	11	4	12	3.39892	3.95241	1.25236	parental
	11	4	13	1.48937	1.8705	1.0965	parental
	11	4	14	2.82481	3.2475	1.29	parental
	11	4	15	4.27674	4.88207	1.34216	parental
	11	4	16	2.3963	3.02685	1.2705	parental
	11	4	17	3.46549	4.4711	1.2705	parental
	11	4	18	2.09677	2.20865	1.29	parental
	11	4	19	2.70832	3.4498	1.06376	parental
	11	4	20	2.596	3.20971	1.2705	parental
	11	4	21	2.95378	3.3853	1.29	parental
	11	4	22	1.74731	2.04413	1.34216	parental
	11	4	23	1.86379	2.08234	1.38036	parental
	11	4	24	2.50863	2.62237	1.31555	parental
	11	4	25	2.87889	3.45897	1.18932	parental
	11	4	26	3.2866	4.06344	1.39236	parental
	11	4	27	2.40878	3.12999	1.21184	parental
	11	4	28	3.01202	3.34061	1.2705	parental
	11	4	29	1.48521	1.95249	1.21698	parental
	12	4	1	2.34638	2.66284	1.23227	parental
	12	4	2	2.48367	3.21577	1.18932	parental
	12	4	3	3.71926	4.1634	1.35603	parental
	12	4	4	2.17997	2.54405	1.548	parental
	12	4	5	1.947	0.155717	0	parental
	12	4	6	1.93452	0.77816	1.2255	parental
	12	4	9	2.41711	2.73608	1.239	parental
	12	4	10	2.90801	3.50323	1.18932	parental
	12	4	11	2.47535	2.83525	1.39535	parental
	12	4	12	2.95794	3.32954	1.25236	parental
	12	4	13	1.82219	2.06858	1.2255	parental
	12	4	14	2.79153	3.29176	1.25236	parental
	12	4	15	1.7265	0.558367	1.28029	parental
	12	4	16	3.14099	3.54102	1.29	parental
	12	4	18	2.36302	2.79832	1.25236	parental
	12	4	19	3.09523	3.1605	1.2255	parental
	12	4	20	2.50031	2.66015	1.31555	parental
	12	4	21	1.67658	2.0437	1.27214	parental
	12	4	22	2.2923	2.43571	1.38036	parental
	12	4	23	2.3547	2.74488	1.25236	parental
	12	4	24	4.24345	5.00507	1.2705	parental
	12	4	25	2.71664	3.00937	1.18932	parental
	12	4	26	3.91064	4.43295	1.7415	parental
	12	4	27	3.55285	3.87269	1.2705	parental
	12	4	28	3.43637	4.51078	1.15381	parental
	12	4	29	3.72758	4.05469	1.4146	parental
	12	4	30	2.90385	3.49675	1.26722	parental
	12	4	31	3.13683	3.92153	1.29	parental
	12	4	32	2.84561	3.45707	1.20496	parental
	12	4	33	2.44207	2.78267	1.41607	parental
	12	4	34	2.09677	2.33258	1.34216	parental
	12	4	35	2.15917	2.44868	1.31555	parental
	12	4	36	4.24345	4.71993	1.39236	parental
	12	4	37	2.27566	2.42049	1.43213	parental
	12	4	38	2.22157	2.40484	1.4087	parental
	1	1	1	8.72404	6.84695	1.79329	synSC1.0
	3	1	1	20.3478	17.3383	1.73072	synSC1.0
	3	1	2	7.83791	2.09988	2.31572	synSC1.0
	4	1	1	7.75471	6.30424	1.80715	synSC1.0
	4	1	2	19.3077	16.7373	1.847	synSC1.0
	6	1	1	15.8714	12.1424	1.677	synSC1.0
	6	1	2	7.80463	6.33364	1.67327	synSC1.0
	6	1	3	10.1468	9.43648	1.58649	synSC1.0
	7	1	1	7.89199	6.56951	1.82434	synSC1.0
	7	1	2	4.91326	5.1562	1.4835	synSC1.0
	8	1	1	9.09015	7.32933	1.78398	synSC1.0
	8	1	2	4.91742	3.95932	1.65829	synSC1.0
	8	1	3	4.57627	3.95094	1.6125	synSC1.0
	8	1	4	3.71926	4.17031	1.3297	synSC1.0
	9	1	1	8.74069	7.26025	1.806	synSC1.0
	9	1	2	5.84099	5.82792	1.78398	synSC1.0
	9	1	5	7.12651	6.39693	1.677	synSC1.0
	9	1	6	3.78167	3.91273	1.78864	synSC1.0
	10	1	1	3.70678	3.27195	1.677	synSC1.0
	10	1	2	3.5903	2.96052	1.70285	synSC1.0
	10	1	4	12.7179	10.1517	1.677	synSC1.0
	10	1	5	12.8552	10.7215	1.92422	synSC1.0
	11	1	1	10.7917	7.74269	1.8705	synSC1.0
	11	1	6	4.65948	3.73904	1.78864	synSC1.0
	11	1	7	4.52635	3.84322	1.79908	synSC1.0
	12	1	1	23.78	17.3249	1.935	synSC1.0
	13	1	1	9.51033	7.48921	1.78864	synSC1.0
	13	1	2	5.47073	5.01614	1.59564	synSC1.0
	13	1	3	2.77073	3.27611	1.25236	synSC1.0
	13	1	4	4.42235	4.21084	1.65829	synSC1.0
	13	1	6	14.2405	10.7196	1.806	synSC1.0
	13	1	7	5.59138	4.21352	1.93285	synSC1.0
	13	1	8	3.96056	3.183	1.87494	synSC1.0
	14	1	1	6.40679	1.62815	2.51881	synSC1.0
	14	1	2	16.745	12.8554	1.73072	synSC1.0
	15	1	1	16.9364	12.7893	2.30942	synSC1.0
	15	1	2	8.53267	6.6603	1.78864	synSC1.0
	15	1	3	12.0522	9.80367	1.78864	synSC1.0
	1	2	1	5.93668	6.26187	1.47083	synSC1.0
	1	2	2	3.56949	4.36007	1.25236	synSC1.0
	1	2	3	2.94546	3.44142	1.29804	synSC1.0
	1	2	4	6.00324	5.96066	1.4835	synSC1.0
	2	2	1	13.0008	11.647	1.53315	synSC1.0
	2	2	2	2.81233	2.76702	1.4835	synSC1.0
	3	2	1	11.5988	10.4902	1.57465	synSC1.0
	3	2	2	4.78013	4.04405	1.548	synSC1.0
	3	2	3	2.96626	3.31658	1.39535	synSC1.0
	3	2	4	4.26426	4.02523	1.548	synSC1.0
	4	2	1	2.67088	3.15585	1.35603	synSC1.0
	4	2	2	3.84823	3.95932	1.3545	synSC1.0
	4	2	3	6.21541	5.92097	1.4849	synSC1.0
	4	2	4	3.47797	2.9945	1.65201	synSC1.0
	4	2	6	6.10725	5.93479	1.44226	synSC1.0
	4	2	10	6.68968	6.22556	1.45519	synSC1.0
	5	2	1	9.398	8.10375	1.65829	synSC1.0
	5	2	4	2.17165	2.63111	1.18932	synSC1.0
	5	2	5	4.77181	4.77189	1.50023	synSC1.0
	5	2	6	4.83837	5.68785	1.39236	synSC1.0
	5	2	7	4.63452	4.33525	1.78864	synSC1.0
	5	2	8	6.95178	6.9916	1.47365	synSC1.0
	5	2	9	2.32974	2.82602	1.29804	synSC1.0
	6	2	2	5.55393	3.58338	1.806	synSC1.0
	6	2	3	10.5546	8.76172	1.9995	synSC1.0
	6	2	4	6.06148	5.03369	2.02534	synSC1.0
	6	2	5	7.70062	6.96404	1.50023	synSC1.0
	6	2	6	2.67088	3.77688	1.00131	synSC1.0
	6	2	7	4.39738	4.29973	1.56138	synSC1.0
	6	2	9	10.5629	10.662	1.548	synSC1.0
	7	2	3	3.52373	3.1586	1.548	synSC1.0
	7	2	4	3.61526	3.52115	1.59564	synSC1.0
	7	2	5	6.89769	6.50796	1.72107	synSC1.0
	7	2	7	2.18829	2.58917	1.21184	synSC1.0
	7	2	8	2.60016	3.0628	1.18932	synSC1.0
	7	2	10	5.35424	4.5425	1.65829	synSC1.0
	7	2	11	3.81079	4.28366	1.39236	synSC1.0
	7	2	14	2.25902	2.58226	1.31555	synSC1.0
	7	2	15	12.123	10.7078	1.55871	synSC1.0
	7	2	16	1.36872	2.0621	1.12644	synSC1.0
	7	2	18	2.17581	2.80749	1.45947	synSC1.0
	7	2	23	7.65902	6.89538	1.4835	synSC1.0
	7	2	25	3.83159	3.87868	1.43213	synSC1.0
	7	2	26	5.17119	4.91844	1.59564	synSC1.0
	8	2	1	5.44161	5.62477	1.55871	synSC1.0
	8	2	4	3.80663	4.37114	1.59564	synSC1.0
	8	2	5	3.22419	2.94297	1.65829	synSC1.0
	8	2	7	3.53205	3.20703	1.548	synSC1.0
	8	2	8	3.998	4.83554	1.35603	synSC1.0
	8	2	9	5.32512	5.30501	1.39236	synSC1.0
	8	2	10	6.56903	5.33405	1.78398	synSC1.0
	8	2	12	5.47073	5.27329	1.419	synSC1.0
	8	2	13	10.2259	8.83997	1.55871	synSC1.0
	9	2	1	4.43899	3.83032	1.59564	synSC1.0
	9	2	3	3.56949	3.8681	1.94037	synSC1.0
	9	2	4	1.90123	2.03496	1.35603	synSC1.0
	9	2	5	3.92312	4.18222	1.53315	synSC1.0
	9	2	6	6.21125	5.53587	1.55871	synSC1.0
	9	2	7	3.998	3.92985	1.7415	synSC1.0
	9	2	8	3.33652	3.54976	1.39535	synSC1.0
	9	2	12	3.42389	3.26357	1.55871	synSC1.0
	9	2	15	2.72912	3.11391	1.29	synSC1.0
	9	2	16	2.86225	3.97265	1.35603	synSC1.0
	10	2	18	3.31156	3.49217	1.419	synSC1.0
	10	2	21	3.31572	4.5738	1.0984	synSC1.0
	11	2	1	1.43113	1.82165	1.29	synSC1.0
	11	2	2	1.57673	2.00824	1.45519	synSC1.0
	11	2	3	4.20185	4.68025	1.2705	synSC1.0
	11	2	4	5.22943	5.90765	1.35603	synSC1.0
	11	2	5	2.85393	3.1254	1.6419	synSC1.0
	11	2	6	9.62266	10.2418	1.44226	synSC1.0
	11	2	7	2.60016	3.0296	1.25236	synSC1.0
	11	2	8	7.18475	8.09037	1.38487	synSC1.0
	11	2	9	1.55177	1.89073	1.2255	synSC1.0
	11	2	10	1.14407	1.77738	1.15381	synSC1.0
	11	2	11	5.42913	5.75884	1.29	synSC1.0
	12	2	1	1.6849	1.88756	1.44946	synSC1.0
	12	2	2	5.42081	5.44282	1.3545	synSC1.0
	12	2	3	3.96472	4.47152	1.34216	synSC1.0
	12	2	4	4.78429	5.31192	1.39236	synSC1.0
	12	2	5	2.57936	2.72734	1.47083	synSC1.0
	12	2	6	3.74839	4.03715	1.39236	synSC1.0
	12	2	7	3.37396	3.71049	1.29804	synSC1.0
	12	2	8	3.88567	4.00895	1.43213	synSC1.0
	12	2	9	3.35732	3.16044	1.57465	synSC1.0
	12	2	10	4.20185	4.17037	1.419	synSC1.0
	12	2	11	4.2809	4.39884	1.39535	synSC1.0
	12	2	12	1.87211	2.52925	1.15381	synSC1.0
	13	2	1	1.34376	2.25102	0.939134	synSC1.0
	13	2	2	1.72234	2.67348	1.06376	synSC1.0
	13	2	3	2.15501	2.55597	1.2255	synSC1.0
	13	2	4	3.51125	3.95932	1.29	synSC1.0
	13	2	5	2.75409	3.14063	1.2705	synSC1.0
	13	2	6	2.62928	3.45438	1.21184	synSC1.0
	13	2	7	5.98244	6.58578	1.34216	synSC1.0
	13	2	8	4.65532	5.11109	1.47083	synSC1.0
	13	2	9	2.40878	2.53341	1.53315	synSC1.0
	13	2	10	1.06086	1.78112	1.06766	synSC1.0
	13	2	11	4.75101	4.84435	1.35603	synSC1.0
	13	2	12	3.19091	3.36965	1.3545	synSC1.0
	13	2	13	3.02034	3.20745	1.25236	synSC1.0
	13	2	14	3.6319	3.84597	1.29	synSC1.0
	13	2	15	2.64592	2.85965	1.68195	synSC1.0
	1	3	1	2.91217	3.36775	1.25236	synSC1.0
	1	3	2	2.10509	2.03496	1.73072	synSC1.0
	1	3	3	1.81803	1.02509	1.65829	synSC1.0
	1	3	4	1.74314	1.92203	1.4835	synSC1.0
	1	3	5	1.36872	1.7544	1.21184	synSC1.0
	1	3	6	2.56687	2.50443	1.47083	synSC1.0
	1	3	7	1.7265	1.81058	1.419	synSC1.0
	1	3	8	3.11187	3.27195	1.39236	synSC1.0
	1	3	9	3.78167	3.741	1.29	synSC1.0
	1	3	10	4.22681	4.29747	1.50023	synSC1.0
	1	3	11	1.6017	1.93684	1.30603	synSC1.0
	1	3	12	5.29184	2.03954	1.43213	synSC1.0
	1	3	13	3.95224	5.12026	1.29804	synSC1.0
	1	3	14	5.06718	4.9646	1.53315	synSC1.0
	1	3	15	2.28398	2.27315	1.3545	synSC1.0
	1	3	16	3.44053	3.43873	1.35603	synSC1.0
	1	3	17	1.88043	2.09255	1.419	synSC1.0
	1	3	18	3.31156	3.35937	1.35603	synSC1.0
	1	3	19	5.65378	6.32827	1.3545	synSC1.0
	1	3	20	3.2866	3.16777	1.53315	synSC1.0
	2	3	1	5.19199	5.30233	1.35603	synSC1.0
	2	3	2	4.05624	5.20774	1.39236	synSC1.0
	2	3	3	5.11295	5.03369	1.55871	synSC1.0
	2	3	4	2.2507	2.46017	1.35603	synSC1.0
	2	3	5	3.50709	3.43873	1.419	synSC1.0
	2	3	6	1.86795	1.07437	1.7415	synSC1.0
	2	3	7	3.44053	3.41238	1.37129	synSC1.0
	2	3	8	5.62882	6.21034	1.39236	synSC1.0
	2	3	9	8.16241	8.61059	1.419	synSC1.0
	2	3	10	2.32142	2.31093	1.419	synSC1.0
	2	3	11	2.16749	1.92852	1.66455	synSC1.0
	2	3	12	2.75409	2.93796	1.39236	synSC1.0
	2	3	13	2.90801	3.2876	1.4835	synSC1.0
	2	3	14	7.93776	2.84258	1.4849	synSC1.0
	2	3	15	3.56117	3.91964	1.29804	synSC1.0
	2	3	16	5.16287	5.52981	1.46232	synSC1.0
	2	3	17	3.85655	3.87079	1.53315	synSC1.0
	2	3	18	2.44623	2.76427	1.419	synSC1.0
	2	3	19	11.9898	13.2977	1.44226	synSC1.0
	2	3	20	1.93868	2.36204	1.2705	synSC1.0
	2	3	21	2.57519	2.8048	1.29804	synSC1.0
	2	3	22	3.08275	3.84365	1.18932	synSC1.0
	2	3	23	1.6433	2.11969	1.25236	synSC1.0
	3	3	1	3.29492	3.91695	1.39236	synSC1.0
	3	3	6	1.31048	2.11969	1.01983	synSC1.0
	3	3	7	0.528352	1.59953	0.721132	synSC1.0
	3	3	8	1.09415	1.8999	0.916717	synSC1.0
	3	3	9	0.753005	2.15748	0.635251	synSC1.0
	3	3	10	4.45979	4.87522	1.3545	synSC1.0
	3	3	11	3.66102	3.3669	1.548	synSC1.0
	3	3	12	1.44361	2.6025	0.930232	synSC1.0
	3	3	13	2.10509	2.80706	1.2705	synSC1.0
	3	3	14	2.6168	3.23643	1.21184	synSC1.0
	3	3	15	1.53513	1.82581	1.29	synSC1.0
	3	3	16	4.48891	4.33251	1.53315	synSC1.0
	3	3	17	3.01202	3.08762	1.44226	synSC1.0
	3	3	18	1.39368	2.20174	1.00131	synSC1.0
	3	3	19	1.6433	2.01741	1.29	synSC1.0
	3	3	20	2.27982	2.7052	1.35603	synSC1.0
	3	3	21	2.04684	2.93838	1.06376	synSC1.0
	3	3	22	1.88459	2.53989	1.18932	synSC1.0
	3	3	23	2.90801	2.99372	1.29	synSC1.0
	3	3	24	4.45147	5.81306	1.18932	synSC1.0
	3	3	25	2.43791	2.63343	1.29	synSC1.0
	3	3	26	3.45301	4.14591	1.25236	synSC1.0
	3	3	27	2.17165	2.75137	1.0965	synSC1.0
	3	3	28	1.298	1.81517	1.18932	synSC1.0
	3	3	29	1.67658	1.95065	1.3545	synSC1.0
	4	3	1	3.0453	3.64599	1.35603	synSC1.0
	4	3	2	3.99384	4.10813	1.419	synSC1.0
	4	3	3	1.9886	0.182434	0	synSC1.0
	4	3	4	1.65578	2.15289	1.161	synSC1.0
	4	3	5	3.69014	3.89023	1.31555	synSC1.0
	4	3	6	2.55439	3.56309	1.15381	synSC1.0
	4	3	7	6.09061	5.56986	1.57465	synSC1.0
	4	3	8	3.46549	4.15092	1.31555	synSC1.0
	4	3	9	5.44993	6.13703	1.3545	synSC1.0
	4	3	10	5.84515	8.41329	1.25236	synSC1.0
	4	3	11	1.56009	2.42654	1.12644	synSC1.0
	4	3	12	1.6849	2.19942	1.15381	synSC1.0
	4	3	13	4.35578	4.7986	1.43213	synSC1.0
	4	3	14	2.07596	2.21739	1.419	synSC1.0
	4	3	15	3.64854	4.07994	1.39236	synSC1.0
	4	3	16	1.08583	1.54109	1.0965	synSC1.0
	4	3	17	1.94284	2.33991	1.39535	synSC1.0
	4	3	18	2.45039	2.70252	1.31555	synSC1.0
	4	3	19	2.15085	2.51776	1.35603	synSC1.0
	4	3	20	1.55177	0.885027	1.0984	synSC1.0
	5	3	1	2.10925	2.51085	1.2705	synSC1.0
	5	3	2	11.9233	12.0658	1.72107	synSC1.0
	5	3	3	2.08429	3.06464	1.15381	synSC1.0
	5	3	4	2.13421	2.21697	1.419	synSC1.0
	5	3	5	4.14777	4.17495	1.3545	synSC1.0
	5	3	6	2.84145	2.94713	1.47083	synSC1.0
	5	3	7	2.99122	3.18073	1.29	synSC1.0
	5	3	8	3.41557	3.56682	1.4146	synSC1.0
	5	3	9	4.31834	4.58128	1.65829	synSC1.0
	5	3	10	3.13267	3.14943	1.3545	synSC1.0
	5	3	11	2.6168	3.02043	1.18932	synSC1.0
	5	3	12	2.62096	2.78915	1.29	synSC1.0
	5	3	13	2.90801	3.1586	1.50023	synSC1.0
	5	3	14	1.6225	1.9018	1.25236	synSC1.0
	5	3	15	5.83683	5.50732	1.4835	synSC1.0
	5	3	16	1.85131	2.17087	1.2255	synSC1.0
	5	3	17	2.97042	3.30283	1.3545	synSC1.0
	5	3	18	1.92204	2.26208	1.29	synSC1.0
	5	3	19	2.08012	2.4178	1.25236	synSC1.0
	5	3	20	1.49769	2.08839	1.18932	synSC1.0
	5	3	21	2.64176	3.36775	1.35603	synSC1.0
	5	3	22	2.32558	2.67305	1.29	synSC1.0
	5	3	23	3.40308	3.95473	1.25236	synSC1.0
	5	3	24	0.232974	0.607217	0.645	synSC1.0
	5	3	25	1.44361	1.92393	1.12644	synSC1.0
	5	3	26	2.67504	3.23374	1.29	synSC1.0
	5	3	27	2.18413	3.188	1.00752	synSC1.0
	5	3	28	2.88721	3.73262	1.29804	synSC1.0
	5	3	29	3.31156	2.99139	1.65829	synSC1.0
	6	3	1	1.57673	1.9663	1.12644	synSC1.0
	6	3	2	2.99954	3.08952	1.39236	synSC1.0
	6	3	3	4.26426	4.65775	1.6125	synSC1.0
	6	3	4	2.88721	1.07437	1.73552	synSC1.0
	6	3	5	4.08121	0.40265	1.14294	synSC1.0
	6	3	6	5.68706	5.60037	1.53315	synSC1.0
	6	3	7	2.3755	2.1266	1.65829	synSC1.0
	6	3	8	1.53513	1.85943	1.161	synSC1.0
	6	3	9	2.14253	2.10404	1.6125	synSC1.0
	6	3	10	3.17427	3.4147	1.806	synSC1.0
	6	3	11	2.08012	2.82314	1.14839	synSC1.0
	6	3	12	1.69322	1.76822	1.39236	synSC1.0
	6	3	13	3.66934	3.66079	1.50023	synSC1.0
	6	3	14	2.40878	2.56661	1.39236	synSC1.0
	6	3	15	3.90231	3.62343	1.59564	synSC1.0
	6	3	16	1.64746	1.82623	1.43213	synSC1.0
	6	3	17	1.94284	1.935	1.3545	synSC1.0
	6	3	18	1.24808	1.75067	1.25236	synSC1.0
	6	3	19	2.73328	2.3865	1.419	synSC1.0
	6	3	20	2.46703	2.66742	1.44226	synSC1.0
	6	3	21	3.71094	3.81651	1.44226	synSC1.0
	6	3	22	1.71818	1.89532	1.3297	synSC1.0
	6	3	23	2.16333	2.11743	1.419	synSC1.0
	6	3	24	2.74993	2.70252	1.419	synSC1.0
	6	3	25	4.26426	4.43295	1.39236	synSC1.0
	6	3	26	3.03282	3.14943	1.29	synSC1.0
	6	3	27	2.3963	3.0628	1.032	synSC1.0
	7	3	1	2.91634	3.40095	1.4849	synSC1.0
	7	3	2	4.11033	3.98145	1.4835	synSC1.0
	7	3	3	1.54761	1.81058	1.25236	synSC1.0
	7	3	4	4.22265	4.1818	1.6125	synSC1.0
	7	3	5	2.60848	2.80022	1.39535	synSC1.0
	7	3	6	3.78999	4.13337	1.34216	synSC1.0
	7	3	7	3.19091	3.45396	1.29804	synSC1.0
	7	3	8	7.11819	7.10685	1.35603	synSC1.0
	7	3	9	2.79569	2.88037	1.4835	synSC1.0
	7	3	10	3.96472	4.00817	1.419	synSC1.0
	7	3	11	2.28814	2.50443	1.29	synSC1.0
	7	3	12	1.87627	2.45326	1.18932	synSC1.0
	7	3	13	1.98028	1.92809	1.3297	synSC1.0
	7	3	14	2.32558	2.41132	1.419	synSC1.0
	7	3	15	1.76395	1.83272	1.3545	synSC1.0
	7	3	16	2.62096	2.45558	1.47083	synSC1.0
	7	3	17	4.90077	5.00422	1.4087	synSC1.0
	7	3	18	2.77905	3.0757	1.35603	synSC1.0
	7	3	19	3.56117	3.47652	1.419	synSC1.0
	7	3	20	5.12127	4.92908	1.50023	synSC1.0
	7	3	21	2.06348	2.44452	1.18932	synSC1.0
	7	3	22	3.41973	3.94825	1.18932	synSC1.0
	7	3	23	3.90231	3.80128	1.47083	synSC1.0
	7	3	24	2.93714	3.21852	1.29	synSC1.0
	7	3	25	5.15871	7.86979	1.18932	synSC1.0
	7	3	26	1.27304	2.80938	0.860537	synSC1.0
	7	3	27	3.22835	4.50852	1.18932	synSC1.0
	7	3	28	4.00216	4.6569	1.161	synSC1.0
	7	3	29	6.93514	9.13196	1.2705	synSC1.0
	7	3	30	5.32928	5.74777	1.35603	synSC1.0
	7	3	31	3.26996	3.95742	1.2705	synSC1.0
	7	3	32	1.7265	2.8048	1.12644	synSC1.0
	7	3	33	3.30324	1.94417	2.01917	synSC1.0
	7	3	34	2.75825	3.06738	1.29	synSC1.0
	7	3	35	2.00524	2.87199	1.1097	synSC1.0
	7	3	36	3.74006	4.13795	1.6419	synSC1.0
	7	3	37	1.83467	2.44452	1.12644	synSC1.0
	7	3	38	2.06348	2.66284	1.12644	synSC1.0
	7	3	39	1.29384	2.33117	0.939134	synSC1.0
	7	3	40	2.51279	3.1586	1.18932	synSC1.0
	7	3	41	1.55177	1.71204	1.3545	synSC1.0
	7	3	42	1.77643	2.48499	1.18932	synSC1.0
	7	3	43	1.76395	1.86775	1.419	synSC1.0
	7	3	44	1.7057	2.08423	1.21184	synSC1.0
	8	3	1	4.09785	4.21726	1.59303	synSC1.0
	8	3	2	3.19091	3.33914	1.39236	synSC1.0
	8	3	3	4.51803	4.5131	1.419	synSC1.0
	8	3	4	2.84977	3.04483	1.31555	synSC1.0
	8	3	5	2.61264	2.78451	1.39236	synSC1.0
	8	3	6	3.11603	3.49174	1.18932	synSC1.0
	8	3	7	6.0074	6.35957	1.419	synSC1.0
	8	3	8	4.55547	4.60052	1.548	synSC1.0
	8	3	9	3.4114	0.896093	1.35603	synSC1.0
	8	3	10	4.3225	4.57302	1.25236	synSC1.0
	8	3	11	3.64854	3.97412	1.3545	synSC1.0
	8	3	12	3.20755	3.61236	1.29	synSC1.0
	8	3	13	3.41973	4.1818	1.29804	synSC1.0
	8	3	14	3.21587	3.66353	1.29	synSC1.0
	8	3	15	2.89137	3.71965	1.19977	synSC1.0
	8	3	16	2.9829	3.26731	1.35603	synSC1.0
	8	3	17	7.65486	9.22007	1.29804	synSC1.0
	8	3	18	2.6792	3.21387	1.32343	synSC1.0
	8	3	19	2.32558	3.03608	1.0965	synSC1.0
	8	3	20	3.54453	4.21732	1.2255	synSC1.0
	8	3	21	1.93036	2.46665	1.12644	synSC1.0
	8	3	22	2.26318	2.74904	1.2705	synSC1.0
	8	3	23	4.38906	5.20505	1.29	synSC1.0
	8	3	24	1.33128	1.72811	1.2705	synSC1.0
	8	3	25	5.13791	4.5669	1.73072	synSC1.0
	9	3	1	2.45871	2.82229	1.29	synSC1.0
	9	3	2	2.40046	2.77576	1.2705	synSC1.0
	9	3	3	12.1271	12.2898	1.35603	synSC1.0
	9	3	4	3.26996	3.61658	1.29	synSC1.0
	9	3	5	5.43745	5.74319	1.3545	synSC1.0
	9	3	6	2.06764	2.41132	1.419	synSC1.0
	9	3	7	3.29076	3.85055	1.29	synSC1.0
	9	3	8	5.27104	5.19588	1.39236	synSC1.0
	9	3	9	2.43791	2.94713	1.31555	synSC1.0
	9	3	10	3.44885	3.51699	1.35603	synSC1.0
	9	3	11	3.90231	4.09938	1.548	synSC1.0
	9	3	12	2.88721	3.66353	1.18932	synSC1.0
	9	3	13	4.87997	5.75151	1.21184	synSC1.0
	9	3	14	2.56687	2.74446	1.39236	synSC1.0
	9	3	15	3.58198	3.49027	1.47083	synSC1.0
	9	3	16	2.051	2.16121	1.50439	synSC1.0
	9	3	17	1.71402	1.76822	1.3545	synSC1.0
	9	3	18	13.3419	13.1794	1.39535	synSC1.0
	9	3	19	1.63498	1.93684	1.31555	synSC1.0
	9	3	20	2.52527	2.57578	1.52907	synSC1.0
	9	3	21	4.94654	4.6421	1.419	synSC1.0
	9	3	22	4.02296	4.23107	1.39236	synSC1.0
	9	3	23	3.03698	3.71697	1.29	synSC1.0
	9	3	24	4.50139	4.56195	1.39236	synSC1.0
	10	3	1	5.14207	2.78725	1.6125	synSC1.0
	10	3	2	3.38644	3.62575	1.31555	synSC1.0
	10	3	3	4.3017	4.65854	1.43213	synSC1.0
	10	3	4	3.34068	3.27653	1.47083	synSC1.0
	10	3	5	2.66256	2.95777	1.3468	synSC1.0
	10	3	6	9.09431	9.01972	1.39236	synSC1.0
	10	3	7	2.88305	3.40095	1.29	synSC1.0
	10	3	8	3.50293	4.15282	1.2255	synSC1.0
	10	3	9	3.05778	3.74974	1.18932	synSC1.0
	10	3	10	3.6527	3.71965	1.32343	synSC1.0
	1	4	1	2.73744	3.13415	1.35603	synSC1.0
	1	4	2	3.29908	3.76998	1.2255	synSC1.0
	1	4	3	3.6735	3.54102	1.39236	synSC1.0
	1	4	4	5.06718	4.93556	1.53315	synSC1.0
	1	4	5	5.46657	5.31792	1.53856	synSC1.0
	1	4	6	4.34746	3.88565	1.419	synSC1.0
	2	4	1	4.68028	5.32715	1.29	synSC1.0
	2	4	2	3.82327	4.24214	1.47083	synSC1.0
	2	4	3	3.82327	3.95382	1.39236	synSC1.0
	2	4	4	4.56795	4.27723	1.419	synSC1.0
	2	4	5	4.12281	4.36655	1.31555	synSC1.0
	2	4	6	3.44885	3.8994	1.25236	synSC1.0
	2	4	7	2.05932	2.37727	1.35603	synSC1.0
	3	4	1	9.08599	10.13	1.31555	synSC1.0
	3	4	2	3.68598	3.8681	1.35603	synSC1.0
	3	4	3	2.73744	3.26737	1.12644	synSC1.0
	3	4	4	4.68444	4.90046	1.47083	synSC1.0
	3	4	5	2.52527	2.4639	1.4835	synSC1.0
	3	4	6	5.50817	5.9615	1.35603	synSC1.0
	4	4	1	2.89553	2.85634	1.847	synSC1.0
	4	4	2	3.998	4.1261	1.36825	synSC1.0
	4	4	3	4.87165	0.896093	1.00131	synSC1.0
	4	4	4	2.28398	2.18652	1.548	synSC1.0
	4	4	5	2.44623	2.29987	1.47083	synSC1.0
	4	4	6	4.99646	5.82285	1.35603	synSC1.0
	4	4	7	5.67874	6.66184	1.29	synSC1.0
	4	4	8	1.947	2.94945	1.00131	synSC1.0
	4	4	9	2.57103	3.41618	1.12644	synSC1.0
	4	4	10	0.108166	0.4515	0.4515	synSC1.0
	4	4	11	2.3963	2.89143	1.12644	synSC1.0
	5	4	1	2.53359	2.89143	1.161	synSC1.0
	5	4	2	2.62928	3.42767	1.161	synSC1.0
	5	4	3	2.83729	3.30741	1.31555	synSC1.0
	5	4	4	4.94238	4.98104	1.53315	synSC1.0
	5	4	5	2.98706	3.04067	1.39236	synSC1.0
	5	4	6	2.21741	2.62047	1.31555	synSC1.0
	5	4	7	4.6678	5.13823	1.35603	synSC1.0
	5	4	8	2.53359	2.53115	1.3468	synSC1.0
	5	4	9	2.86641	3.37044	1.29	synSC1.0
	5	4	10	2.55439	3.29677	1.30603	synSC1.0
	6	4	1	4.78845	5.56259	1.29	synSC1.0
	6	4	2	4.61372	4.30395	1.4835	synSC1.0
	6	4	3	4.27674	4.60658	1.3297	synSC1.0
	6	4	4	3.56533	4.22332	1.2238	synSC1.0
	6	4	5	3.38228	3.63407	1.677	synSC1.0
	6	4	6	2.051	2.29338	1.3545	synSC1.0
	6	4	7	4.59708	1.48808	1.39236	synSC1.0
	7	4	1	7.14315	7.64303	1.34216	synSC1.0
	7	4	2	5.74947	6.37211	1.25236	synSC1.0
	7	4	3	3.01618	3.78104	1.2255	synSC1.0
	7	4	4	3.52789	4.11229	1.21184	synSC1.0
	7	4	5	2.6584	3.04624	1.29804	synSC1.0
	7	4	6	3.15763	3.3982	1.31555	synSC1.0
	7	4	7	2.50447	2.53115	1.31555	synSC1.0
	7	4	8	3.06194	3.21393	1.2255	synSC1.0
	8	4	1	4.61372	4.86042	1.3545	synSC1.0
	8	4	2	8.14993	5.13138	2.16724	synSC1.0
	8	4	3	5.00478	7.10306	1.21184	synSC1.0
	8	4	4	4.00632	5.21691	1.23227	synSC1.0
	8	4	5	6.20709	6.67058	1.35603	synSC1.0
	8	4	6	1.9262	2.60898	1.31555	synSC1.0
	8	4	7	2.06348	2.77619	1.19977	synSC1.0
	8	4	8	1.95116	3.69441	0.9675	synSC1.0
	8	4	9	4.6886	2.00867	2.17586	synSC1.0
	8	4	10	2.6168	3.42724	1.12644	synSC1.0
	8	4	11	1.16487	1.17017	1.17701	synSC1.0
	9	4	1	4.98814	4.94895	1.419	synSC1.0
	9	4	2	3.64854	3.91774	1.29	synSC1.0
	9	4	3	7.13899	7.51788	1.29	synSC1.0
	9	4	4	3.39892	3.48752	1.43213	synSC1.0
	9	4	5	2.55855	2.84858	1.35603	synSC1.0
	9	4	6	2.00108	2.42697	1.35603	synSC1.0
	9	4	7	2.53359	2.6758	1.39236	synSC1.0
	9	4	8	1.95532	2.38002	1.18932	synSC1.0
	10	4	1	3.0245	1.4503	1.18932	synSC1.0
	10	4	2	4.44731	4.65775	1.31555	synSC1.0
	10	4	3	4.34746	4.44812	1.35603	synSC1.0
	10	4	4	2.596	3.13188	1.18932	synSC1.0
	10	4	5	3.46133	4.19519	1.2255	synSC1.0
	10	4	6	5.36256	5.52565	1.4835	synSC1.0
	10	4	7	3.88567	3.11165	1.84475	synSC1.0
	10	4	8	5.5789	5.73248	1.50023	synSC1.0
	10	4	9	4.45979	4.26617	1.44226	synSC1.0
	11	4	1	2.93714	3.07197	1.39236	synSC1.0
	11	4	2	4.0604	4.344	1.29	synSC1.0
	11	4	3	5.55809	5.7699	1.31555	synSC1.0
	11	4	4	3.99384	3.9288	1.39535	synSC1.0
	11	4	5	2.77073	2.85549	1.39236	synSC1.0
	11	4	6	3.3906	3.65663	1.419	synSC1.0
	11	4	7	2.10925	2.44219	1.31555	synSC1.0
	11	4	8	2.10509	2.55322	1.32343	synSC1.0
	11	4	9	5.22943	5.04701	1.44226	synSC1.0
	12	4	1	7.57582	8.92154	1.3297	synSC1.0
	12	4	2	1.93452	2.72043	1.1097	synSC1.0
	12	4	3	2.36302	3.04293	1.19977	synSC1.0
	12	4	4	5.99908	7.02212	1.18932	synSC1.0
	12	4	5	2.32558	3.0628	1.00131	synSC1.0
	12	4	6	3.91064	4.52417	1.25236	synSC1.0
	12	4	7	5.80771	5.62941	1.419	synSC1.0
	13	4	2	2.28814	2.2888	1.44226	synSC1.0
	13	4	3	2.30062	2.91999	1.21184	synSC1.0
	13	4	4	3.36564	3.80544	1.21698	synSC1.0
	13	4	5	3.38228	4.01233	1.2255	synSC1.0
	13	4	6	5.16703	5.83709	1.31555	synSC1.0
	13	4	7	4.35994	4.77189	1.29804	synSC1.0
	13	4	8	2.90801	2.88037	1.897	synSC1.0
	14	4	1	3.19507	3.4498	1.29	synSC1.0
	14	4	2	2.99122	3.34103	1.29	synSC1.0
	14	4	3	7.45933	7.82284	1.419	synSC1.0
	14	4	4	6.61064	7.3805	1.3297	synSC1.0
	14	4	5	4.91742	5.66029	1.35603	synSC1.0
	14	4	6	5.6621	6.16981	1.31555	synSC1.0
	15	4	1	6.59816	6.76412	1.29	synSC1.0
	15	4	2	5.69538	6.20385	1.3297	synSC1.0
	15	4	3	3.12019	2.00592	1.78398	synSC1.0
	15	4	4	4.12281	4.46425	1.3545	synSC1.0
	15	4	5	1.44777	1.677	1.29	synSC1.0
	15	4	6	1.70986	2.14599	1.3297	synSC1.0
	15	4	7	3.94808	4.18327	1.39236	synSC1.0
	15	4	8	3.31156	3.41929	1.37129	synSC1.0
	15	4	9	3.85239	4.26611	1.35603	synSC1.0
	15	4	10	3.59446	3.73678	1.4087	synSC1.0
	16	4	1	2.53359	2.62505	1.44226	synSC1.0
	16	4	2	2.27982	2.47539	1.39236	synSC1.0
	16	4	3	5.42081	5.892	1.29	synSC1.0
	16	4	4	8.72404	8.81473	1.4087	synSC1.0
	16	4	5	3.40308	3.55935	1.35603	synSC1.0
	16	4	6	6.97674	7.22557	1.34216	synSC1.0
	16	4	7	3.71926	3.8036	1.3545	synSC1.0

## Sheet: Data S4.4
	Data S4.4 | Growth data of V. natriegens for replication pattern and proteome sample analysis.
	Experimental batch 1						Experimental batch 2
	time [h]	parental replicate 1	parental replicate 2	synSC1.0 replicate 1	synSC1.0 replicate 2		time [h]	parental replicate 3	parental replicate 4	synSC1.0 replicate 3	synSC1.0 replicate 4
	0	0.001	0.001	0.001	0.001		0	0.001	0.001	0.001	0.001
	1	0.008	0.008	0.009	0.009		1	0.008	0.01	0.008	0.008
	1.5	0.034	0.035	0.037	0.035		1.5	0.03	0.038	0.028	0.03
	1.75	0.072	0.074	0.077	0.073		1.75	0.064	0.078	0.058	0.062
	2	0.15	0.157	0.157	0.152		2	0.135	0.166	0.116	0.127
	2.17	0.254	0.257	0.256	0.247		2.25	0.29	0.335	0.24	0.264
	2.25	0.305	0.31	0.301	0.3		2.5	0.498	0.581	0.425	0.469
	2.5	0.529	0.543	0.525	0.52		2.75	1.035	1.209	0.87	0.93
	2.75	1.137	1.161	1.05	1.05		3	1.83	2.185	1.58	1.66
	3	1.98	2.06	1.92	1.885		3.5	3.49	3.57	3.34	3.42
	3.5	3.63	3.75	3.34	3.62		4	4.34	4.3	4.36	4.36
	4	4.56	4.94	4.22	4.82		4.5	5.34	5.32	5.42	5.42
	4.5	5.3	5.92	4.72	4.88		5	5.94	5.92	5.38	5.82
	5	5.78	6.2	5.84	5.52		6	6.8	6.6	6.82	6.5
	6	7.3	8.24	7.34	7.22		7	7.16	7.4	7.16	7.86
	7	6.84	7.68	7.86	7.22		8	7.78	7.26	7.24	7.4
	8	8.22	9.14	8.48	7.94		9	8.02	8.1	8.62	8.28
	9	7.94	8.98	8.78	8.76		10	8.16	8.26	9.62	8.84
	10	8.98	9.12	9.68	8.78		11	8.92	9.38	9.34	9.46
	11	9.12	9.44	9.7	8.68		12	9.32	9.52	8.06	9.82
	12	8.64	10.52	10.88	9.72
	Indicates timepoint of samples taken
